# Supplementary material for: Specific Transcriptomic Signatures and Dual Regulation of Steroidogenesis Between Fetal and Adult Mouse Leydig Cells
Source: Front Cell Dev Biol. 2021 Jun 28;9:695546. doi: 10.3389/fcell.2021.695546 (PMC8273516; doi:10.3389/fcell.2021.695546)
Supplement: Supplementary file 3 [file Table_1.xlsx]

## Sheet: Sheet1
Gene	baseMean	log2FoldChange	FoldChange	pvalue	padj
Gsg1l	6453.38	-5.10897	0.0289765	2.69228e-295	2.54151e-292
Crhr1	3886.9	-10.0221	0.000961697	4.24355e-191	1.30962e-188
Cyp26b1	23010.2	-6.3888	0.0119338	1.96494e-109	1.7045e-107
Pcsk6	2696.84	-4.59933	0.0412538	1.3837e-56	3.83516e-55
Ren1	24384	-5.0913	0.0293336	1.10906e-29	1.30965e-28
Vsnl1	168.482	-10.6687	0.000614309	1.5392e-17	1.02239e-16
Ppp2r5b	8530.84	-1.11631	0.461272	1.18087e-15	6.91377e-15
Nppc	306.989	-3.35216	0.0979263	2.17121e-14	1.16534e-13
Cdon	28637.3	-2.34099	0.197374	1.88131e-05	4.5772e-05
