# Supplementary material for: Specific Transcriptomic Signatures and Dual Regulation of Steroidogenesis Between Fetal and Adult Mouse Leydig Cells
Source: Front Cell Dev Biol. 2021 Jun 28;9:695546. doi: 10.3389/fcell.2021.695546 (PMC8273516; doi:10.3389/fcell.2021.695546)
Supplement: Supplementary file 4 [file Table_2.xlsx]

## Sheet: Sheet1
Gene	baseMean	log2FoldChange	FoldChange	pvalue	padj
C2	18052.4	4.94414	30.7848	0	0
Gpt2	35274.3	5.79826	55.648	0	0
Amy1	3372.11	6.03155	65.415	0	0
Bhmt	20021.6	9.79234	886.725	0	0
Hsd17b3	18581.4	9.79791	890.151	1.73811e-281	1.39466e-278
Aqp2	2981.62	7.23115	150.243	4.41583e-245	2.14743e-242
Prps2	4552.37	3.74879	13.443	2.17858e-209	8.13067e-207
Ces1d	11984.2	5.74053	53.4651	2.82778e-205	9.86525e-203
Glb1l2	4513.01	7.0026	128.231	2.53284e-199	8.46813e-197
Lgals3bp	20133.1	6.37302	82.884	1.13785e-198	3.72656e-196
Serpina3c	3338.27	4.25496	19.0928	1.47955e-188	4.39701e-186
Gpd1	3897.13	6.79668	111.175	1.39282e-179	3.78846e-177
Stxbp3a	4243.74	3.00992	8.05521	3.19503e-162	6.74657e-160
Klf15	2928.64	3.17586	9.03713	9.87008e-156	1.68505e-153
Figf	3068.67	4.5736	23.8118	7.10253e-154	1.17507e-151
Sdsl	1122.06	4.31301	19.8767	2.77949e-150	4.37307e-148
Acox3	8397.93	3.12104	8.70016	4.45983e-131	5.18633e-129
Snx10	2540.15	6.13382	70.2205	1.75082e-126	1.89846e-124
Il17rb	1513.9	3.44751	10.9094	3.59371e-122	3.74493e-120
Kcnk1	2467.41	3.38865	10.4733	3.31511e-114	3.04005e-112
Sult1e1	2878.77	10.6723	1631.86	1.02016e-108	8.80192e-107
Vcam1	46596.1	5.77668	54.8219	3.45196e-107	2.87032e-105
Slc7a11	4286.32	5.99782	63.9035	1.1212e-104	8.95176e-103
Serpina3n	2168.87	10.2613	1227.34	6.4745e-87	3.75101e-85
Hsd3b6	32836.6	11.1296	2240.55	8.95579e-78	4.47734e-76
Klk1b24	3178.15	11.8225	3621.8	1.09436e-75	5.12021e-74
Gm11744	1030.21	3.35787	10.2522	2.67601e-74	1.21312e-72
Hpgd	1067.82	4.03042	16.341	2.07346e-61	6.5373e-60
Rhbg	2880.71	12.2552	4888.47	2.47517e-60	7.62408e-59
Serpina3g	462.145	5.2046	36.8757	1.8896e-58	5.5135e-57
Lbp	3087.02	8.037	262.65	9.19015e-54	2.38647e-52
Adhfe1	1625.65	2.18123	4.53539	1.70623e-49	3.93088e-48
Spon1	8151.29	9.47662	712.435	4.49202e-47	9.59892e-46
Paqr6	391.005	5.68647	51.4989	6.54227e-47	1.38876e-45
Dcxr	1123.72	3.27783	9.69893	8.51286e-46	1.76733e-44
Nat8	724.703	4.18858	18.2343	7.0526e-42	1.27743e-40
Klk1b21	5523.99	11.8688	3739.93	2.96396e-40	5.06556e-39
Rarres1	2641.25	8.94618	493.252	2.67757e-39	4.42075e-38
Retsat	14825.6	3.46823	11.0673	9.21448e-37	1.40165e-35
Bpifb5	1962.34	4.13182	17.5308	1.77461e-35	2.60081e-34
Cml1	533.487	2.33821	5.05675	2.77615e-34	3.89438e-33
Adck3	7476.29	2.17367	4.51171	3.27577e-32	4.23266e-31
Lrg1	1040.07	11.7877	3535.46	5.25878e-30	6.2886e-29
Cml5	687.203	3.95623	15.5219	5.53155e-29	6.33169e-28
Eppin	471.833	12.5003	5793.89	1.31296e-25	1.32602e-24
Klk1b27	3989.85	13.6928	13241.2	3.32496e-25	3.30601e-24
Espn	1912.05	1.99396	3.9833	5.15066e-23	4.6281e-22
C1rl	902.205	2.24781	4.7496	7.72326e-22	6.55089e-21
Asgr1	79.1904	6.0783	67.5696	3.06921e-20	2.38869e-19
Serpina5	22933.5	1.32971	2.51352	0.00492386	0.00863492
