# Supplementary material for: Specific Transcriptomic Signatures and Dual Regulation of Steroidogenesis Between Fetal and Adult Mouse Leydig Cells
Source: Front Cell Dev Biol. 2021 Jun 28;9:695546. doi: 10.3389/fcell.2021.695546 (PMC8273516; doi:10.3389/fcell.2021.695546)
Supplement: Supplementary file 5 [file Table_3.XLSX]

## Sheet: Cluster1
ID	Description	GeneRatio	BgRatio	Count	pvalue	p.adjust	qvalue	geneID
GO:0070661	leukocyte proliferation	47/1019	344/23328	47	4.18029e-12	2.0241e-08	1.63647e-08	Cd80/Trem2/Havcr2/Sash3/Tlr9/Cd27/Itgal/Ifnb1/Btnl2/Dock2/Tlr4/P2rx7/Ebi3/Ptprc/Cd300a/Xcl1/Cd3e/Fcgr2b/Btk/Gpnmb/Nfatc2/Hhex/Gpr183/Il12rb1/Ccr2/Ptpn22/Spn/Rasal3/Il10/Tnfrsf13c/Tnfrsf13b/Lef1/Cd38/Cd28/Il7r/Cd22/Rasgrp1/Ikzf3/Gapt/Zc3h12d/Slamf6/Npr3/Vav3/Crip3/Lmo1/Bcl2/Grem1
GO:0046651	lymphocyte proliferation	43/1019	317/23328	43	4.36156e-11	9.58324e-08	7.74801e-08	Cd80/Havcr2/Sash3/Tlr9/Cd27/Itgal/Ifnb1/Btnl2/Dock2/Tlr4/P2rx7/Ebi3/Ptprc/Cd300a/Xcl1/Cd3e/Fcgr2b/Btk/Gpnmb/Nfatc2/Gpr183/Il12rb1/Ccr2/Ptpn22/Spn/Rasal3/Il10/Tnfrsf13c/Tnfrsf13b/Lef1/Cd38/Cd28/Il7r/Cd22/Rasgrp1/Ikzf3/Gapt/Zc3h12d/Slamf6/Vav3/Crip3/Lmo1/Bcl2
GO:0046631	alpha-beta T cell activation	29/1019	166/23328	29	1.64454e-10	1.99071e-07	1.60948e-07	Cd80/Sash3/Clec4a2/Ikzf1/Ly9/Dock2/Ptprc/Cd300a/Xcl1/Cd3e/Gpr183/Ccr2/Ptpn22/Spn/Rasal3/Prkcz/Wdfy4/Lef1/Cd28/Nlrp3/Hlx/Il18r1/Clec4f/Runx3/Irf4/Pax1/Slamf6/Ptger4/Bcl2
GO:0007204	positive regulation of cytosolic calcium ion concentration	42/1019	330/23328	42	5.47702e-10	5.30395e-07	4.28822e-07	Plcg2/Gnat2/Avpr1a/P2rx7/C5ar1/Ptprc/Xcl1/Cxcl2/Cxcr6/Kng2/Slc24a2/Npsr1/Ccr1/Trpv2/Ccr2/Fasl/Cxcr3/Npy2r/Gna15/P2ry10/Cemip/Cd38/Gpr17/Grin2b/Trpm2/Grm1/Ptger2/Ryr3/Grin2a/Ptgfr/Akap6/Cacna1g/Ptger4/Slc8a3/Cacna1c/Gpr39/Adcyap1r1/Trpv6/Bcl2/Trpc3/Trpv3/Pth1r
GO:0002274	myeloid leukocyte activation	33/1019	231/23328	33	2.10654e-09	1.22773e-06	9.92615e-07	Cd37/Tlr1/Trem2/Havcr2/Tlr7/Tlr9/Nr4a3/Pirb/Ifnb1/Dock2/Tlr4/Tlr8/C5ar1/Cd84/Klrk1/Cd300a/Lat/Fcgr4/Bpi/Btk/Il16/Ccr2/Dnase1l3/Il10/Tslp/Pilrb1/Rasgrp1/Il18rap/Rhoh/Irf4/Lrfn5/Cnr1/Clec4d
GO:0031644	regulation of nervous system process	29/1019	185/23328	29	2.28203e-09	1.22773e-06	9.92615e-07	Avpr1a/Tlr4/Fcgr4/Myrf/Rgs4/Il10/Prkcz/Npy2r/Nos1/Oprk1/Kcnj10/Grm1/Grin2a/Reln/Tnr/Grip2/Shisa9/Rims1/Nlgn1/Shisa7/Slc8a3/Cacng4/Dlgap3/Nos3/Begain/Tmem108/Shank1/Fgf12/Tmem100
GO:0034765	regulation of ion transmembrane transport	52/1019	489/23328	52	3.34259e-09	1.61848e-06	1.30854e-06	Clic6/Plcg2/Kcnab2/Tspan13/Trem2/Tlr9/P2rx7/Xcl1/Lrrc52/Npsr1/Alox5/Mapk8ip2/Rgs7/Rgs4/Ptpn22/Cxcr3/Acsl6/Cemip/Nos1/Kcnj9/Oprk1/Kcnk7/Scn1a/Hecw1/Kcnj10/Kcnh8/Kcnq5/Ppargc1a/Grin2a/Ephb2/Reln/Scn8a/Dpp10/Akap6/Shisa9/Kcna6/Cacna1e/Cacna1b/Scn10a/Nlgn1/Kcnip3/Dpp6/Wnk4/Cacng4/Rasgrf2/Cacna1c/Gpr39/Shank1/Fgf12/Kcnj16/Kcnc2/Hecw2
GO:0070663	regulation of leukocyte proliferation	34/1019	251/23328	34	4.87354e-09	2.14524e-06	1.73442e-06	Cd80/Havcr2/Sash3/Tlr9/Itgal/Btnl2/Tlr4/Ptprc/Cd300a/Xcl1/Cd3e/Fcgr2b/Btk/Gpnmb/Nfatc2/Hhex/Gpr183/Il12rb1/Ccr2/Ptpn22/Spn/Rasal3/Il10/Tnfrsf13c/Tnfrsf13b/Cd38/Cd28/Cd22/Ikzf3/Zc3h12d/Vav3/Lmo1/Bcl2/Grem1
GO:0030888	regulation of B cell proliferation	17/1019	70/23328	17	5.9475e-09	2.39982e-06	1.94024e-06	Sash3/Tlr9/Tlr4/Ptprc/Cd300a/Fcgr2b/Btk/Nfatc2/Gpr183/Il10/Tnfrsf13c/Tnfrsf13b/Cd38/Cd22/Ikzf3/Vav3/Bcl2
GO:0032609	interferon-gamma production	23/1019	128/23328	23	7.243e-09	2.69774e-06	2.18111e-06	Havcr2/Tlr7/Sash3/Tlr9/Cd27/Tlr4/Tlr8/Klrk1/Xcl1/Cd3e/Cd96/Il12rb1/Ccr2/Ptpn22/Spn/Il10/Tnfrsf13c/Il18r1/Pglyrp2/Rasgrp1/Il18rap/Runx3/Slamf6
GO:0006816	calcium ion transport	46/1019	420/23328	46	1.09037e-08	3.10563e-06	2.51089e-06	Plcg2/Nfatc1/Tspan13/Tlr9/P2rx7/Cd84/Ptprc/Xcl1/Slc24a2/Npsr1/Il16/Ccr1/Trpv2/Rgs4/Fasl/Ptpn22/Cxcr3/Cemip/Nos1/Lilra5/Mcoln2/Grin2b/Trpm8/Cysltr1/Hrh1/Trpm2/Slc24a4/Ryr3/Grin2a/Grin3a/Akap6/Cacna1g/Cacna1e/Cacna1b/Pkd2l1/Slc8a3/Cacng4/Cacna1c/Gpr39/Nos3/Adcyap1r1/Trpv6/Casr/Bcl2/Trpc3/Trpv3
GO:0055074	calcium ion homeostasis	51/1019	493/23328	51	1.18973e-08	3.20038e-06	2.58749e-06	Plcg2/Gnat2/Avpr1a/P2rx7/C5ar1/Ptprc/Xcl1/Cxcl2/Cxcr6/Kng2/Slc24a2/Npsr1/Ccr1/Trpv2/Ccr2/Fasl/Cxcr3/Npy2r/Gna15/P2ry10/Cemip/Nos1/Cd38/Gpr17/Grin2b/Trpm8/Trpm2/Grm1/Hcrtr1/Slc24a4/Ptger2/Ryr3/Sv2a/Grin2a/Ptgfr/P2ry4/Sgcd/Akap6/Cacna1g/Ptger4/Slc8a3/Cacna1c/Gpr39/Adcyap1r1/Trpv6/Casr/Bcl2/Trpc3/Trpv3/Fate1/Pth1r
GO:0030098	lymphocyte differentiation	45/1019	409/23328	45	1.37038e-08	3.49231e-06	2.82352e-06	Mpzl2/Plcg2/Nfatc1/Sash3/Tlr9/Cd27/Ikzf1/Ifnb1/Ly9/Cd3d/Dock2/Ptprc/Cd3e/Btk/Hhex/Gpr183/Ccr2/Ptpn22/Spn/Prkcz/Cd8a/Cd79b/Lef1/Cd28/Nlrp3/Hlx/Mfng/Il18r1/Il7r/Pglyrp2/Rasgrp1/Ikzf3/Rhoh/Pik3r6/Pou2f2/Runx3/Irf4/Pax1/Themis/Slamf6/Ptger4/Fancd2/Clec4d/Bcl11a/Bcl2
GO:0001819	positive regulation of cytokine production	47/1019	449/23328	47	3.10331e-08	7.0396e-06	5.69149e-06	Plcg2/Tlr1/Trem2/Havcr2/Tlr7/Sash3/Tlr9/Nr4a3/Cd27/Ly9/Btnl2/Tlr4/Mndal/Tlr8/P2rx7/C5ar1/Cd84/Ptprc/Klrk1/Xcl1/Cd3e/Il16/Scimp/Osm/Il12rb1/Ccr2/Ptpn22/Il10/Tslp/Tnfrsf13c/Prkcz/Cd28/Nlrp3/Clec5a/Lilra5/Nlrc4/Il18r1/Mcoln2/Rasgrp1/Ifi205/Pou2f2/Irf4/Ceacam20/Slamf6/Ptger4/Wnt11/Sulf1
GO:0045785	positive regulation of cell adhesion	46/1019	435/23328	46	3.1985e-08	7.0396e-06	5.69149e-06	Cd80/Havcr2/Sash3/Nr4a3/Cd27/Itgal/Ikzf1/Btnl2/Ptprc/Xcl1/Cd3e/Gcnt2/Alox5/Apbb1ip/Il12rb1/Ccr2/Tdgf1/Ptpn22/Spn/Rasal3/Lif/Tnfrsf13c/Prkcz/Npy2r/Vit/Icos/Lef1/Cd28/Nlrp3/Hlx/Il7r/Rasgrp1/Rhoh/Pik3r6/Runx3/Npnt/Cdh13/Selp/Edil3/Tbx18/Ptger4/Vav3/Foxc2/Zfhx3/Kif26b/Col26a1
GO:0015672	monovalent inorganic cation transport	49/1019	489/23328	49	6.26617e-08	1.25909e-05	1.01797e-05	Kcnab2/Trem2/Slc34a2/Rhcg/Slc9c1/Slc6a19/Lrrc52/Slc24a2/Alox5/Rgs7/Rgs4/Nos1/Kcnj9/Oprk1/Slc38a11/Slc6a3/Kcnk7/Scn1a/Slc5a4b/Hecw1/Slc17a6/Kcnj10/Kcnh8/Trpm2/Ank1/Slc38a3/Cntn1/Kcnq5/Slc24a4/Scn8a/Dpp10/Akap6/Kcna6/Kcnn3/Slc6a2/Scn10a/Slc6a5/Pkd2l1/Kcnip3/Dpp6/Slc8a3/Wnk4/Nos3/Cnga2/Fgf12/Kcnj16/Kcnc2/Hecw2/Serpine2
GO:0042391	regulation of membrane potential	46/1019	450/23328	46	8.82699e-08	1.58634e-05	1.28255e-05	Kcnab2/Trem2/P2rx7/Pmaip1/Chrne/Mapk8ip2/Ntrk2/Rgs7/Rgs4/Prkcz/Npy2r/Gna15/Pip5kl1/Kcnk7/Scn1a/Grin2b/Kcnj10/Kcnh8/Grin2a/Reln/Gabra3/Scn8a/Akap6/Grip2/Cacna1g/Grik1/Glrb/Dsg2/Rims1/Scn10a/Nlgn1/Dpp6/Slc8a3/Cnr1/Gabrb3/Cacna1c/Gpr39/Cxadr/Begain/Cnga2/Tmem108/Shank1/Fgf12/Bcl2/Gabrr2/Kcnc2
GO:0060402	calcium ion transport into cytosol	24/1019	157/23328	24	8.84577e-08	1.58634e-05	1.28255e-05	Plcg2/P2rx7/Ptprc/Xcl1/Slc24a2/Npsr1/Trpv2/Fasl/Cxcr3/Cemip/Grin2b/Trpm2/Ryr3/Grin2a/Akap6/Cacna1g/Slc8a3/Cacna1c/Gpr39/Adcyap1r1/Trpv6/Bcl2/Trpc3/Trpv3
GO:0002366	leukocyte activation involved in immune response	34/1019	285/23328	34	1.17968e-07	1.90401e-05	1.53938e-05	Plcg2/Trem2/Havcr2/Nr4a3/Itgal/Ifnb1/Ly9/Dock2/Tlr4/Cd84/Ptprc/Cd300a/Lat/Btk/Gpr183/Apbb1ip/Ccr2/Spn/Dnase1l3/Prkcz/Lef1/Cd28/Nlrp3/Hlx/Mfng/Il18r1/Pglyrp2/Rasgrp1/Gapt/Irf4/Slamf6/Ptger4/Exo1/Clec4d
GO:0043270	positive regulation of ion transport	37/1019	334/23328	37	2.22144e-07	2.98784e-05	2.41565e-05	Plcg2/Trem2/Avpr1a/P2rx7/Xcl1/Lrrc52/Npsr1/Alox5/Ccr1/Tnfrsf11a/Rgs7/Trpv2/Cxcr3/Npy2r/Acsl6/Cemip/Nos1/Oprk1/Lilra5/Grin2b/Slc38a3/Cntn1/Ephb2/Reln/Akap6/Grik1/Dpp6/Wnk4/Cacng4/Cacna1c/Gpr39/Adcyap1r1/Casr/Fgf12/Trpc3/Kcnc2/Trpv3
GO:0050808	synapse organization	46/1019	479/23328	46	5.36644e-07	6.49608e-05	5.25205e-05	Trem2/C5ar1/Fcgr2b/Flrt1/Lrp8/Ntrk2/Il10/Musk/Six1/Ncan/Grin2b/Lingo4/Il1rapl2/Lrrn3/Unc13c/Epha5/Mdga1/Sdk2/Grin2a/Ephb2/Reln/Clstn2/Tnr/Grip2/Glrb/Lrrtm4/Lrfn5/Nlgn1/Shisa7/Slc8a3/Gabrb3/Dlgap3/Nefl/Cbln2/Lrrtm1/Ntng1/Lmx1a/Lrrc4b/Cdh8/Igfn1/Tmem108/Shank1/Lrfn2/Lrtm1/Gpc6/Sema3f
GO:0070588	calcium ion transmembrane transport	32/1019	282/23328	32	8.48953e-07	9.38404e-05	7.58696e-05	Plcg2/Tspan13/Tlr9/P2rx7/Ptprc/Xcl1/Slc24a2/Npsr1/Trpv2/Fasl/Ptpn22/Cxcr3/Cemip/Mcoln2/Grin2b/Trpm8/Trpm2/Slc24a4/Ryr3/Grin2a/Akap6/Cacna1g/Cacna1e/Cacna1b/Pkd2l1/Slc8a3/Cacng4/Cacna1c/Gpr39/Trpv6/Trpc3/Trpv3
GO:0010959	regulation of metal ion transport	42/1019	427/23328	42	8.91099e-07	9.58823e-05	7.75204e-05	Plcg2/Kcnab2/Tspan13/Trem2/Tlr9/P2rx7/Cd84/Xcl1/Lrrc52/Npsr1/Il16/Ccr1/Rgs7/Trpv2/Rgs4/Ptpn22/Cxcr3/Cemip/Nos1/Oprk1/Lilra5/Hecw1/Cntn1/Dpp10/Akap6/Cacna1g/Cacna1b/Kcnip3/Dpp6/Wnk4/Cacna1c/Gpr39/Nos3/Adcyap1r1/Casr/Fgf12/Bcl2/Trpc3/Kcnc2/Trpv3/Hecw2/Serpine2
GO:0019932	second-messenger-mediated signaling	43/1019	445/23328	43	1.06358e-06	0.0001086	8.78027e-05	Myoz1/Nfatc1/Trem2/Gpr62/Itgal/Avpr1a/Ptprc/Cxcr6/Lat/Cd3e/Nfatc2/Ccr1/Ntrk2/Ccr2/Cxcr3/Npy2r/Cd8a/Nos1/Cd22/Trpm2/Grm1/Drd5/Epha5/Ptger2/Cdh13/Ptgfr/Sgcd/Selp/Akap6/Rln1/Tenm2/Htr4/Ptger4/Cnr1/Nos3/Adcyap1r1/Gprc6a/Gucy1a2/Nos2/Gpr161/Tmem100/Kcnc2/Pth1r
GO:0007611	learning or memory	33/1019	299/23328	33	1.07658e-06	0.0001086	8.78027e-05	Pirb/Tifab/Grm7/Slc24a2/Mapk8ip2/Tmod2/Ntrk2/Prkcz/Oprk1/Musk/Rgs14/Cntnap2/Grin2b/Hrh1/Drd5/Itga8/Grin2a/Ephb2/Reln/Chst10/Tnr/Stra6/Cacna1e/Brinp1/Shisa7/Slc8a3/Cnr1/Cacna1c/Lmx1a/Ndrg4/Ntf5/Shank1/Ptprz1
GO:0035249	synaptic transmission, glutamatergic	18/1019	109/23328	18	1.12302e-06	0.00011089	8.96539e-05	Grm7/Mapk8ip2/Ntrk2/Ccr2/Npy2r/Slc17a6/Grm1/Unc13c/Reln/Tnr/Grik1/Grm8/Nlgn1/Cnr1/Cacng4/Cdh8/Shank1/Serpine2
GO:0007159	leukocyte cell-cell adhesion	36/1019	345/23328	36	1.3566e-06	0.000128797	0.000104132	Cd80/Havcr2/Sash3/Nr4a3/Cd27/Itgal/Ikzf1/Ifnb1/Btnl2/Ptprc/Cd300a/Xcl1/Cd3e/Alox5/Gpnmb/Gcnt1/Il12rb1/Ccr2/Ptpn22/Spn/Itgb7/Rasal3/Tnfrsf13c/Prkcz/Icos/Lef1/Cd28/Nlrp3/Hlx/Il7r/Rasgrp1/Rhoh/Pik3r6/Runx3/Zc3h12d/Selp
GO:0050900	leukocyte migration	37/1019	360/23328	37	1.39831e-06	0.000129912	0.000105033	Ccl24/Trem2/Mmp28/Itgal/Ch25h/C5ar1/Cd300a/Xcl1/Cxcl9/Cxcl2/Ccl6/Il16/Camk1d/Alox5/Ccr1/Gpr183/Gcnt1/Ccr2/Ptpn22/Spn/Itgb7/Cxcr3/Ccl9/Csf3r/Myo1g/Mcoln2/Rhoh/Scg2/Hrh1/Trpm2/Thbs4/Selp/Trim55/Ptger4/Vav3/Cxadr/Grem1
GO:0051966	regulation of synaptic transmission, glutamatergic	15/1019	79/23328	15	1.422e-06	0.000129912	0.000105033	Grm7/Mapk8ip2/Ntrk2/Ccr2/Npy2r/Grm1/Reln/Tnr/Grik1/Grm8/Nlgn1/Cnr1/Cacng4/Shank1/Serpine2
GO:0019233	sensory perception of pain	21/1019	146/23328	21	1.55021e-06	0.000136475	0.000110339	Tlr4/P2rx7/Fcgr4/Alox5/Ccr2/Il10/Npy2r/Nos1/Oprk1/Scn1a/Grin2b/Kcnj10/Grm1/Grin2a/Cacna1e/Grm8/Cacna1b/Scn10a/Kcnip3/Cnr1/Tmem100
GO:0098742	cell-cell adhesion via plasma-membrane adhesion molecules	26/1019	209/23328	26	1.61042e-06	0.000139244	0.000112578	Itgal/Il10/Dsg1a/Mdga1/Cdh13/Cadm3/Celsr2/Cntn6/Sdk2/Selp/Clstn2/Cdh3/Cdh16/Tenm2/Lrfn5/Dsg2/Nlgn1/Ntng1/Lrrc4b/Cdh8/Cldn2/Pcdhb18/Cxadr/Igfn1/Cdh15/Gpc6
GO:0033555	multicellular organismal response to stress	17/1019	101/23328	17	1.68721e-06	0.000143324	0.000115877	Grm7/D130043K22Rik/Mapk8ip2/Osm/Npy2r/Nos1/Grin2b/Thbs4/Reln/Cacna1e/Grik1/Slc6a2/Cacna1b/Brinp1/Kcnip3/Prkcg/Bcl2
GO:0050863	regulation of T cell activation	34/1019	321/23328	34	1.89539e-06	0.000157779	0.000127563	Cd80/Havcr2/Sash3/Cd27/Itgal/Ikzf1/Ifnb1/Btnl2/Ptprc/Cd300a/Xcl1/Lat/Cd3e/Gpnmb/Il12rb1/Ccr2/Ptpn22/Spn/Rasal3/Tnfrsf13c/Prkcz/Icos/Lef1/Cd28/Nlrp3/Hlx/Il7r/Rasgrp1/Rhoh/Pik3r6/Runx3/Zc3h12d/Fancd2/Lmo1
GO:0007215	glutamate receptor signaling pathway	16/1019	93/23328	16	2.51537e-06	0.000187441	0.000151545	Grm7/Mapk8ip2/Grin2b/Grm1/Ppargc1a/Grin2a/Grin3a/Ephb2/Reln/Shisa9/Grik1/Grm8/Nlgn1/Cacng4/Rasgrf2/Shank1
GO:0002695	negative regulation of leukocyte activation	24/1019	189/23328	24	2.78778e-06	0.000204522	0.000165355	Cd37/Cd80/Havcr2/Ifnb1/Cd84/Cd300a/Xcl1/Fcgr2b/Bpi/Btk/Gpnmb/Ccr2/Ptpn22/Spn/Il10/Tnfrsf13b/Bank1/Hlx/Pglyrp2/Samsn1/Runx3/Zc3h12d/Lrfn5/Cnr1
GO:0070374	positive regulation of ERK1 and ERK2 cascade	26/1019	216/23328	26	2.99441e-06	0.000216402	0.00017496	Ccl24/Trem2/Havcr2/Tlr4/C5ar1/Ptprc/Xcl1/Gcnt2/Ccl6/Npsr1/Dusp15/Gpnmb/Cysltr2/Scimp/Ccr1/Gpr183/Tnfrsf11a/Ptpn22/Prkcz/Ccl9/Rasgrp1/Hcrtr1/Npnt/Nox4/Casr/Ndrg4
GO:0006836	neurotransmitter transport	28/1019	245/23328	28	3.52146e-06	0.000247114	0.000199791	Syt6/P2rx7/Apba1/Grm7/Lin7a/Ntrk2/Nos1/Slc6a3/Slc28a2/Slc1a2/Slc17a6/Kcnj10/Slc1a7/Unc13c/Sv2a/P2ry4/Grin3a/Chrm2/Slc6a2/Grm8/Cacna1b/Rims1/Slc6a5/Nlgn1/Ptger4/Erc2/Sv2b/Prkcg
GO:0001818	negative regulation of cytokine production	29/1019	260/23328	29	3.85863e-06	0.000259493	0.000209799	Trem2/Havcr2/Clec4a2/Tlr9/Ifnb1/Tlr4/Tlr8/Cd84/Ptprc/Xcl1/Fcgr2b/Nav3/Cd96/Bpi/Btk/Gpnmb/Ptpn22/Il10/Lef1/Nlrp3/Bank1/Lilra5/Pglyrp2/Abcd2/Cdh3/Ptger4/Twist2/Wnt11/Ssc5d
GO:0001894	tissue homeostasis	29/1019	261/23328	29	4.16378e-06	0.000272446	0.000220272	Ppargc1b/Sash3/Tlr9/Cd7/Tlr4/P2rx7/Cldn5/Fcgr4/Gcnt2/Vsig1/Pde6a/Tnfrsf11a/Ccdc154/Ccr2/Cd38/Slc28a2/Napsa/Muc4/Ush2a/Nanos1/Tulp1/Cdh3/Ptger4/Nox4/Nos3/Cxadr/Bcl2/Fgf7/Pth1r
GO:0002703	regulation of leukocyte mediated immunity	29/1019	261/23328	29	4.16378e-06	0.000272446	0.000220272	Havcr2/Sash3/Tlr9/Ifnb1/Was/Tlr4/P2rx7/Cd84/Ptprc/Klrk1/Cd300a/Xcl1/Fcgr2b/Cd96/Btk/Scimp/Ccr2/Spn/Dnase1l3/Prkcz/Cd28/Nlrp3/Il18r1/Il7r/Rasgrp1/Il18rap/Pik3r6/Muc4/Slamf6
GO:0050731	positive regulation of peptidyl-tyrosine phosphorylation	24/1019	195/23328	24	4.83252e-06	0.000300365	0.000242844	Cd80/Trem2/Tlr4/Ptprc/Cd3e/Crlf1/Ctf2/Tec/Lrp8/Osm/Tdgf1/Lif/Tslp/Musk/Bank1/Lilra5/Cntn1/Thbs4/Reln/Ptger4/Nox4/Ptprz1/Fgf7/Grem1
GO:0031279	regulation of cyclase activity	10/1019	39/23328	10	4.8386e-06	0.000300365	0.000242844	Cap2/Npffr2/Nos1/Rd3/Akap6/Npr3/Cacna1c/Nos3/Guca1b/Nos2
GO:0099565	chemical synaptic transmission, postsynaptic	16/1019	98/23328	16	5.10304e-06	0.000312771	0.000252874	Mapk8ip2/Rgs4/Prkcz/Npy2r/Grin2b/Grin2a/Reln/Grip2/Grik1/Rims1/Nlgn1/Slc8a3/Gabrb3/Begain/Tmem108/Shank1
GO:0099601	regulation of neurotransmitter receptor activity	13/1019	68/23328	13	6.56053e-06	0.000381916	0.000308778	Mapk8ip2/Ppargc1a/Grin2a/Ephb2/Reln/Shisa9/Nlgn1/Shisa7/Cacng4/Dlgap3/Rasgrf2/Begain/Shank1
GO:0070371	ERK1 and ERK2 cascade	33/1019	325/23328	33	6.62556e-06	0.000381916	0.000308778	Ccl24/Trem2/Havcr2/Tlr4/C5ar1/Ptprc/Xcl1/Gcnt2/Ccl6/Npsr1/Dusp15/Gpnmb/Cysltr2/Scimp/Ccr1/Gpr183/Tnfrsf11a/Ptpn22/Lif/Prkcz/Ptprr/Ccl9/Rgs14/Rasgrp1/Hcrtr1/Npnt/Ephb2/Ptger4/Iqgap3/Nox4/Sema6a/Casr/Ndrg4
GO:0051963	regulation of synapse assembly	18/1019	124/23328	18	7.45899e-06	0.000417094	0.000337219	Flrt1/Ntrk2/Musk/Six1/Lingo4/Il1rapl2/Lrrn3/Mdga1/Ephb2/Clstn2/Lrrtm4/Lrfn5/Nlgn1/Cbln2/Lrrtm1/Lrrc4b/Lrtm1/Gpc6
GO:0071805	potassium ion transmembrane transport	24/1019	200/23328	24	7.49425e-06	0.000417094	0.000337219	Kcnab2/Trem2/Slc9c1/Lrrc52/Slc24a2/Rgs7/Rgs4/Kcnj9/Oprk1/Kcnk7/Kcnj10/Kcnh8/Kcnq5/Slc24a4/Dpp10/Akap6/Kcna6/Kcnn3/Pkd2l1/Kcnip3/Dpp6/Wnk4/Kcnj16/Kcnc2
GO:0051339	regulation of lyase activity	10/1019	42/23328	10	9.94089e-06	0.000540829	0.000437258	Cap2/Npffr2/Nos1/Rd3/Akap6/Npr3/Cacna1c/Nos3/Guca1b/Nos2
GO:0007416	synapse assembly	23/1019	191/23328	23	1.08813e-05	0.000585416	0.000473307	Flrt1/Ntrk2/Musk/Six1/Lingo4/Il1rapl2/Lrrn3/Mdga1/Sdk2/Ephb2/Reln/Clstn2/Lrrtm4/Lrfn5/Nlgn1/Gabrb3/Cbln2/Lrrtm1/Lrrc4b/Igfn1/Shank1/Lrtm1/Gpc6
GO:0050803	regulation of synapse structure or activity	30/1019	289/23328	30	1.11621e-05	0.000593924	0.000480185	Fcgr2b/Flrt1/Lrp8/Ntrk2/Il10/Musk/Six1/Ncan/Grin2b/Slc17a6/Lingo4/Il1rapl2/Lrrn3/Mdga1/Ephb2/Reln/Clstn2/Grip2/Lrrtm4/Lrfn5/Nlgn1/Shisa7/Cbln2/Lrrtm1/Lrrc4b/Cdh8/Lrfn2/Lrtm1/Gpc6/Sema3f
GO:0050807	regulation of synapse organization	29/1019	277/23328	29	1.32258e-05	0.000680465	0.000550153	Fcgr2b/Flrt1/Lrp8/Ntrk2/Il10/Musk/Six1/Ncan/Grin2b/Lingo4/Il1rapl2/Lrrn3/Mdga1/Ephb2/Reln/Clstn2/Grip2/Lrrtm4/Lrfn5/Nlgn1/Shisa7/Cbln2/Lrrtm1/Lrrc4b/Cdh8/Lrfn2/Lrtm1/Gpc6/Sema3f
GO:0002755	MyD88-dependent toll-like receptor signaling pathway	7/1019	20/23328	7	1.39692e-05	0.000690986	0.000558659	Tlr13/Tlr1/Tlr7/Tlr9/Tlr4/Tlr8/Cd300a
GO:0098657	import into cell	27/1019	251/23328	27	1.59657e-05	0.000750543	0.000606811	Trem2/Slc39a4/Slc9c1/Mapk15/Slc24a2/Trpv2/Rgs4/Acsl6/Pacsin1/Nos1/Kcnj9/Slc6a3/Slc1a2/Slc17a6/Kcnj10/Trpm2/Slc1a7/Lrp2/Slc6a2/Slc6a5/Slc8a3/Wnk4/Cacng4/Cacna1c/Trpv6/Kcnj16/Trpv3
GO:0050867	positive regulation of cell activation	43/1019	496/23328	43	1.66368e-05	0.000767194	0.000620273	Cd80/Trem2/Havcr2/Sash3/Tlr9/Nr4a3/Cd27/Itgal/Ikzf1/Btnl2/Tlr4/Ptprc/Klrk1/Xcl1/Cd3e/Il16/Nfatc2/Gpr183/Il12rb1/Ccr2/Ptpn22/Spn/Rasal3/Il10/Tslp/Tnfrsf13c/Prkcz/Icos/Lef1/Cd38/Cd28/Nlrp3/Hlx/Lilra5/Il7r/Rasgrp1/Rhoh/Pik3r6/Runx3/Selp/Vav3/Clec4d/Bcl2
GO:0002456	T cell mediated immunity	18/1019	132/23328	18	1.79742e-05	0.000805844	0.000651522	Sash3/Ifnb1/Was/P2rx7/Ptprc/Xcl1/Rftn1/Ccr2/Spn/Prkcz/Cd8a/Nlrp3/Myo1g/Il18r1/Prf1/Il7r/Il18rap/Muc4
GO:0001505	regulation of neurotransmitter levels	27/1019	257/23328	27	2.43887e-05	0.00104515	0.000845002	Syt6/Slc44a4/P2rx7/Apba1/Grm7/Lin7a/Ntrk2/Nos1/Slc6a3/Slc1a2/Slc17a6/Kcnj10/Slc1a7/Unc13c/Sv2a/P2ry4/Grin3a/Chrm2/Slc6a2/Grm8/Cacna1b/Rims1/Slc6a5/Nlgn1/Ptger4/Erc2/Prkcg
GO:0031589	cell-substrate adhesion	33/1019	351/23328	33	3.22722e-05	0.00128084	0.00103555	Itgal/Cd3e/Gcnt2/Cd96/Angptl3/Fam107a/Tdgf1/Itgb7/Prkcz/Npy2r/Vit/Itgbl1/Myo1g/BC024139/Muc4/Ush2a/Npnt/Itga8/Cdh13/Msln/Frem1/Edil3/Onecut2/Lama5/Ntng1/Itga10/Kif14/Coro2b/Bcl2/Ptprz1/Tecta/Grem1/Col26a1
GO:0007389	pattern specification process	41/1019	478/23328	41	3.31665e-05	0.00130563	0.00105559	Ccdc103/Meox1/Tifab/Ovol2/Dnaic2/Tbx1/Rfx4/Wnt3/Armc4/Hhex/Fgf1/Tdgf1/Alx1/Lef1/Mfng/Six1/Daw1/Tbx19/Sox17/Tbx5/Pax1/Satb2/Apc2/Celsr2/Lrp2/Ttn/Reln/Tbx18/Hoxb7/Nr2f1/Hes7/Sostdc1/Foxc2/Trp63/Wt1/Pgap1/Ntf5/Wnt11/Gpr161/Grem1/Sema3f
GO:0030595	leukocyte chemotaxis	24/1019	219/23328	24	3.42878e-05	0.0013303	0.00107554	Ccl24/Mmp28/Ch25h/C5ar1/Xcl1/Cxcl9/Cxcl2/Ccl6/Il16/Camk1d/Alox5/Ccr1/Gpr183/Ccr2/Cxcr3/Ccl9/Csf3r/Scg2/Hrh1/Trpm2/Thbs4/Vav3/Cxadr/Grem1
GO:0042113	B cell activation	37/1019	417/23328	37	3.88355e-05	0.00148064	0.00119709	Plcg2/Nfatc1/Sash3/Tlr9/Cd27/Ikzf1/Ifnb1/Tlr4/Ptprc/Cd300a/Fcgr2b/Igbp1b/Btk/Nfatc2/Hhex/Gpr183/Il10/Tnfrsf13c/Tnfrsf13b/Cd79b/Lef1/Cd38/Cd28/Bank1/Mfng/Il7r/Cd22/Rasgrp1/Ikzf3/Samsn1/Gapt/Pou2f2/Blnk/Exo1/Vav3/Bcl11a/Bcl2
GO:0003341	cilium movement	21/1019	180/23328	21	4.16187e-05	0.00155014	0.00125328	Cfap44/Eno4/Ccdc103/Dnah9/Dnaic2/Drc7/Slc9c1/Wdr66/Spef2/Dnah6/Spag16/Dnah1/Hydin/Cfap221/Armc4/Dnah12/Dnah7a/Celsr2/Cacna1e/Fsip2/Wt1
GO:0050777	negative regulation of immune response	19/1019	158/23328	19	6.29625e-05	0.00222529	0.00179914	Havcr2/Ifnb1/Cd84/Ptprc/Cd300a/Xcl1/Fcgr2b/Cd96/Dcst1/Ccr1/Ccr2/Spn/Il10/Hlx/Gpr17/Il7r/Pglyrp2/Samsn1/Muc4
GO:1901888	regulation of cell junction assembly	23/1019	215/23328	23	7.20373e-05	0.00242728	0.00196245	Cldn5/Fam107a/Flrt1/Prkch/Ntrk2/Musk/Six1/BC024139/Lingo4/Il1rapl2/Lrrn3/Mdga1/Ephb2/Clstn2/Lrrtm4/Lrfn5/Nlgn1/Cbln2/Lrrtm1/Lrrc4b/Grem1/Lrtm1/Gpc6
GO:0002718	regulation of cytokine production involved in immune response	13/1019	85/23328	13	7.78382e-05	0.00259926	0.00210149	Sash3/Tlr9/Nr4a3/Ifnb1/Tlr4/Xcl1/Cd96/Scimp/Ccr2/Il10/Prkcz/Nlrp3/Il18r1
GO:0051668	localization within membrane	15/1019	109/23328	15	7.90203e-05	0.00260525	0.00210633	Itgal/Dock2/Ptprc/Rftn1/Itgb7/Musk/Grin2b/Cdh13/Reln/Grip2/Glrb/Lrrtm4/Nlgn1/Shisa7/Cacng4
GO:0070997	neuron death	36/1019	416/23328	36	8.20169e-05	0.00268328	0.00216942	Nr4a3/Tlr4/C5ar1/Cxcl2/Pmaip1/Fcgr2b/Crlf1/Grm7/Gpnmb/Unc5b/Ntrk2/Faim2/Fasl/Il10/Nos1/Musk/Six1/Grin2b/Ncf2/Trpm2/Egln3/Ppargc1a/Ptpn5/Kcnip3/Gabrb3/Sarm1/Nefl/Gdf5/Trp63/Kif14/Nes/Ntf5/Prkcg/Bcl2/Ptprz1/Dpysl4
GO:0006887	exocytosis	34/1019	389/23328	34	0.000105573	0.00331937	0.0026837	Scrn1/Syt6/Nr4a3/P2rx7/Cd84/Cd300a/Lat/Apba1/Grm7/Lin7a/Btk/Ccr1/Ccr2/Myo1g/Rasgrp1/Brsk2/Unc13c/Exph5/Sv2a/P2ry4/Grin3a/Chrm2/Cacna1g/Grm8/Rims1/Nlgn1/Mical1/Erc2/Exoc3l4/Stxbp6/Cacna1c/Nkd2/Rab15/Prkcg
GO:0002710	negative regulation of T cell mediated immunity	6/1019	19/23328	6	0.000113753	0.00353072	0.00285457	Ifnb1/Ptprc/Xcl1/Spn/Il7r/Muc4
GO:0072578	neurotransmitter-gated ion channel clustering	6/1019	19/23328	6	0.000113753	0.00353072	0.00285457	Reln/Grip2/Glrb/Lrrtm4/Nlgn1/Shisa7
GO:0098581	detection of external biotic stimulus	7/1019	27/23328	7	0.000122378	0.003762	0.00304156	Tlr1/Trem2/Naip6/Tlr4/Nlrc4/Pglyrp2/Ssc5d
GO:0031341	regulation of cell killing	16/1019	126/23328	16	0.000122758	0.003762	0.00304156	Cfh/Havcr2/P2rx7/Ptprc/Klrk1/Xcl1/Dnase1l3/Cd5l/Prf1/Il7r/Rasgrp1/Il18rap/Pik3r6/Muc4/Slamf6/Nos2
GO:1901214	regulation of neuron death	33/1019	377/23328	33	0.000128909	0.00392565	0.00317387	Nr4a3/Tlr4/C5ar1/Pmaip1/Fcgr2b/Crlf1/Grm7/Gpnmb/Unc5b/Ntrk2/Faim2/Fasl/Il10/Nos1/Musk/Six1/Grin2b/Ncf2/Trpm2/Egln3/Ppargc1a/Ptpn5/Kcnip3/Gabrb3/Sarm1/Nefl/Gdf5/Kif14/Nes/Ntf5/Prkcg/Bcl2/Ptprz1
GO:0048169	regulation of long-term neuronal synaptic plasticity	8/1019	36/23328	8	0.000130968	0.00396342	0.00320441	Fcgr2b/Grin2b/Kcnj10/Drd5/Grin2a/Ephb2/Grik1/Rims1
GO:0034329	cell junction assembly	36/1019	426/23328	36	0.000131957	0.00396856	0.00320856	Cldn5/Fam107a/Flrt1/Prkch/Ntrk2/Musk/Cldn10/Six1/Gjb2/BC024139/Lingo4/Il1rapl2/Grhl2/Lrrn3/Mdga1/Sdk2/Ephb2/Reln/Clstn2/Lrrtm4/Lrfn5/Nlgn1/Gabrb3/Cbln2/Lrrtm1/Lrrc4b/Cdh8/Cldn2/Coro2b/Igfn1/Shank1/Wnt11/Bcl2/Grem1/Lrtm1/Gpc6
GO:0045582	positive regulation of T cell differentiation	14/1019	102/23328	14	0.000139307	0.00412611	0.00333594	Sash3/Cd27/Ikzf1/Ptprc/Ccr2/Prkcz/Lef1/Nlrp3/Hlx/Il7r/Rasgrp1/Rhoh/Pik3r6/Runx3
GO:0048608	reproductive structure development	39/1019	477/23328	39	0.00014145	0.00412611	0.00333594	Tifab/Nfe2/Rec8/Sycp2/Ovol2/Adam21/Adam4/Adam6a/Adam29/Adam6b/Ptprn/Lif/Il10/Adam39/Adam25/Lef1/Adam26a/Dnmt3l/Adam20/Esx1/Spo11/Adam34/Grhl2/Lrp2/Stra6/Rln1/Myocd/Ptger4/Nos3/Afp/Trp63/Wt1/E2f7/Sox8/Bcl2/Fgf7/Gjb3/Serpine2/Sulf1
GO:0019226	transmission of nerve impulse	13/1019	90/23328	13	0.000141608	0.00412611	0.00333594	Avpr1a/Grm7/Ntrk2/Scn1a/Drd5/Scn8a/Tnr/Cacna1g/Cacna1e/Scn10a/Dpp6/Cacng4/Fgf12
GO:0043616	keratinocyte proliferation	9/1019	46/23328	9	0.000143161	0.00412611	0.00333594	Tlr4/Ovol2/Cd109/Irf6/Cdh13/Cdh3/Trp63/Twist2/Fgf7
GO:0043524	negative regulation of neuron apoptotic process	20/1019	182/23328	20	0.00014447	0.0041392	0.00334652	Nr4a3/C5ar1/Crlf1/Grm7/Unc5b/Ntrk2/Faim2/Il10/Nos1/Six1/Ppargc1a/Gabrb3/Nefl/Gdf5/Kif14/Nes/Ntf5/Prkcg/Bcl2/Ptprz1
GO:0010838	positive regulation of keratinocyte proliferation	5/1019	13/23328	5	0.000151094	0.00427835	0.00345903	Tlr4/Cdh3/Trp63/Twist2/Fgf7
GO:2000310	regulation of NMDA receptor activity	7/1019	28/23328	7	0.000157053	0.0043704	0.00353345	Mapk8ip2/Ppargc1a/Grin2a/Ephb2/Reln/Nlgn1/Rasgrf2
GO:0042088	T-helper 1 type immune response	9/1019	47/23328	9	0.000170273	0.0046318	0.00374479	Havcr2/Xcl1/Il12rb1/Ccr2/Spn/Lef1/Hlx/Il18r1/Il18rap
GO:0002253	activation of immune response	35/1019	416/23328	35	0.000177021	0.00473556	0.00382868	Cfh/Plcg2/Tlr9/Nr4a3/Btnl2/Tlr4/Mndal/C5ar1/Ptprc/Klrk1/Cd300a/Cd3e/C6/Fcgr2b/Rftn1/Tec/Nfatc2/Prkch/Ptpn22/Spn/Cd79b/Cd5l/Cd38/Cd28/Myo1g/Nlrc4/Cd22/C8b/Ifi205/Blnk/Themis/Btnl9/Vav3/Krt1/Bcl2
GO:0002831	regulation of response to biotic stimulus	27/1019	291/23328	27	0.000202218	0.00520819	0.0042108	Cd37/Trem2/Havcr2/Tlr9/Tlr4/Mndal/Tlr8/Cd84/Klrk1/Xcl1/Cd96/Dcst1/Lrp8/Scimp/Ccr1/Il12rb1/Ptpn22/Spn/Nlrc4/Rasgrp1/Il18rap/Zdhhc11/Ifi205/Pik3r6/Muc4/Slamf6/Coch
GO:0009306	protein secretion	38/1019	470/23328	38	0.000214424	0.00549333	0.00444134	Tlr1/Trem2/Tlr9/Cd27/Tlr4/Tlr8/P2rx7/Pde4c/Fam3b/Oit1/Alox5/Pde1c/Ptprn/Mmp13/Il10/Nos1/Cd38/Nlrp3/Clec5a/Gpr68/Cd22/Brsk2/Pou2f2/Trpm2/Myom1/Epha5/Exph5/Ttn/Cacna1e/Ptger4/Cnr1/Krt20/Cacna1c/Gpr39/Gpr27/Casr/Rab15/Nos2
GO:0035637	multicellular organismal signaling	17/1019	146/23328	17	0.000222671	0.00564163	0.00456123	Avpr1a/Grm7/Ntrk2/Scn1a/Drd5/Scn8a/Tnr/Cacna1g/Cacna1e/Tnni3k/Dsg2/Scn10a/Dpp6/Cacng4/Cacna1c/Cxadr/Fgf12
GO:0072088	nephron epithelium morphogenesis	12/1019	82/23328	12	0.000223104	0.00564163	0.00456123	Fgf1/Lif/Six1/Npnt/Lama5/Wnk4/Hoxb7/Wt1/Sox8/Bcl2/Grem1/Kif26b
GO:0035592	establishment of protein localization to extracellular region	38/1019	471/23328	38	0.000223708	0.00564163	0.00456123	Tlr1/Trem2/Tlr9/Cd27/Tlr4/Tlr8/P2rx7/Pde4c/Fam3b/Oit1/Alox5/Pde1c/Ptprn/Mmp13/Il10/Nos1/Cd38/Nlrp3/Clec5a/Gpr68/Cd22/Brsk2/Pou2f2/Trpm2/Myom1/Epha5/Exph5/Ttn/Cacna1e/Ptger4/Cnr1/Krt20/Cacna1c/Gpr39/Gpr27/Casr/Rab15/Nos2
GO:0002367	cytokine production involved in immune response	14/1019	107/23328	14	0.000232918	0.00578352	0.00467596	Sash3/Tlr9/Nr4a3/Ifnb1/Tlr4/Xcl1/Cd96/Scimp/Ccr2/Il10/Prkcz/Nlrp3/Il18r1/Il18rap
GO:0002791	regulation of peptide secretion	34/1019	406/23328	34	0.00023734	0.00583349	0.00471636	Tlr1/Trem2/Tlr9/Tlr4/Tlr8/P2rx7/Pde4c/Oit1/Alox5/Pde1c/Mmp13/Lif/Il10/Npy2r/Nos1/Cd38/Clec5a/Gpr68/Cd22/Brsk2/Trpm2/Myom1/Rasl10b/Epha5/Exph5/Ttn/Cacna1e/Ptger4/Cnr1/Krt20/Gpr39/Gpr27/Casr/Nos2
GO:0007188	adenylate cyclase-modulating G protein-coupled receptor signaling pathway	22/1019	219/23328	22	0.000254023	0.00614991	0.00497217	Gnat2/Grm7/Cxcr3/Npy2r/Gna15/Nos1/Oprk1/Drd5/Ptger2/Ptgfr/Chrm2/Rln1/Grm8/Htr4/Npr3/Ptger4/Cnr1/Adcyap1r1/Gpr37/Casr/Gpr161/Pth1r
GO:0001504	neurotransmitter uptake	8/1019	40/23328	8	0.000285121	0.00670172	0.00541831	Nos1/Slc6a3/Slc1a2/Slc17a6/Kcnj10/Slc1a7/Slc6a2/Slc6a5
GO:0048520	positive regulation of behavior	8/1019	40/23328	8	0.000285121	0.00670172	0.00541831	Nr4a3/Npy2r/Oprk1/Stra6/Nlgn1/Ptger4/Alb/Opn4
GO:0045619	regulation of lymphocyte differentiation	20/1019	192/23328	20	0.000296296	0.00686544	0.00555068	Sash3/Tlr9/Cd27/Ikzf1/Ifnb1/Ptprc/Ccr2/Prkcz/Lef1/Cd28/Nlrp3/Hlx/Il7r/Pglyrp2/Rasgrp1/Ikzf3/Rhoh/Pik3r6/Runx3/Fancd2
GO:0051402	neuron apoptotic process	27/1019	298/23328	27	0.00029634	0.00686544	0.00555068	Nr4a3/C5ar1/Pmaip1/Crlf1/Grm7/Unc5b/Ntrk2/Faim2/Fasl/Il10/Nos1/Musk/Six1/Ncf2/Egln3/Ppargc1a/Kcnip3/Gabrb3/Nefl/Gdf5/Trp63/Kif14/Nes/Ntf5/Prkcg/Bcl2/Ptprz1
GO:0071692	protein localization to extracellular region	38/1019	478/23328	38	0.000299447	0.0068738	0.00555744	Tlr1/Trem2/Tlr9/Cd27/Tlr4/Tlr8/P2rx7/Pde4c/Fam3b/Oit1/Alox5/Pde1c/Ptprn/Mmp13/Il10/Nos1/Cd38/Nlrp3/Clec5a/Gpr68/Cd22/Brsk2/Pou2f2/Trpm2/Myom1/Epha5/Exph5/Ttn/Cacna1e/Ptger4/Cnr1/Krt20/Cacna1c/Gpr39/Gpr27/Casr/Rab15/Nos2
GO:0072001	renal system development	29/1019	333/23328	29	0.000350129	0.00762773	0.00616699	Cfh/Crlf1/Fgf1/Gcnt1/Lif/Six1/Sox17/Npnt/Itga8/Lrp2/Stra6/Myocd/Tbx18/Frem2/Pou3f3/Lama5/Wnk4/Hoxb7/Mmp17/Foxc2/Trp63/Wt1/Wnt11/Sox8/Bcl2/Mecom/Grem1/Sulf1/Kif26b
GO:1902107	positive regulation of leukocyte differentiation	19/1019	180/23328	19	0.000351298	0.00762773	0.00616699	Ppargc1b/Trem2/Sash3/Cd27/Ikzf1/Ptprc/Ccr1/Ccr2/Lif/Prkcz/Lef1/Nlrp3/Hlx/Gpr68/Il7r/Rasgrp1/Rhoh/Pik3r6/Runx3
GO:0098739	import across plasma membrane	18/1019	166/23328	18	0.00035859	0.00771685	0.00623904	Slc39a4/Slc9c1/Slc24a2/Trpv2/Rgs4/Acsl6/Kcnj9/Slc1a2/Kcnj10/Trpm2/Lrp2/Slc6a5/Slc8a3/Wnk4/Cacna1c/Trpv6/Kcnj16/Trpv3
GO:0045088	regulation of innate immune response	19/1019	181/23328	19	0.000376786	0.00803699	0.00649787	Trem2/Havcr2/Tlr9/Tlr4/Mndal/Tlr8/Klrk1/Xcl1/Cd96/Dcst1/Lrp8/Ccr1/Nlrc4/Rasgrp1/Il18rap/Ifi205/Pik3r6/Slamf6/Coch
GO:0001763	morphogenesis of a branching structure	23/1019	241/23328	23	0.000390392	0.0082545	0.00667373	Nfatc1/Rasip1/Tbx1/Hhex/Fgf1/Tdgf1/Il10/Lef1/Six1/Grhl2/Npnt/Lama5/Hoxb7/Foxc2/Trp63/Wt1/Casr/Bcl11a/Sox8/Bcl2/Fgf7/Grem1/Sulf1
GO:0048645	animal organ formation	11/1019	75/23328	11	0.000395608	0.00827576	0.00669092	Tbx1/Hhex/Fgf1/Six1/Tbx5/Lrp2/Trp63/Wt1/Ntf5/Wnt11/Sulf1
GO:0001654	eye development	34/1019	418/23328	34	0.000404374	0.00827576	0.00669092	Cfh/Gnat2/Ikzf1/Angptl7/Crybb2/Hsf4/Pde6a/Ntrk2/Fasl/Lif/Rd3/Casz1/Slc6a3/Mab21l2/Chrdl1/Slc17a6/Tulp1/Grhl2/Sdk2/Birc7/Ephb2/Stra6/Dcx/Rs1/Frem2/Cacna1c/Foxc2/Wt1/Igfn1/Twist2/Sox8/Bcl2/Opn4/Col8a2
GO:0032103	positive regulation of response to external stimulus	34/1019	418/23328	34	0.000404374	0.00827576	0.00669092	Ccl24/Trem2/Havcr2/Tlr9/Tlr4/Mndal/Tlr8/C5ar1/Klrk1/Xcl1/Btk/Il16/Camk1d/Scimp/Ccr1/Tnfrsf11a/Osm/Ccr2/Tslp/Cxcr3/Cd28/Lilra5/Nlrc4/Rasgrp1/Il18rap/Ifi205/Scg2/Slamf6/Cdh13/Thbs4/Ptger4/Cnr1/Coch/Casr
GO:0098659	inorganic cation import across plasma membrane	13/1019	100/23328	13	0.000410199	0.00827576	0.00669092	Slc39a4/Slc9c1/Slc24a2/Trpv2/Kcnj9/Kcnj10/Trpm2/Slc8a3/Wnk4/Cacna1c/Trpv6/Kcnj16/Trpv3
GO:0099587	inorganic ion import across plasma membrane	13/1019	100/23328	13	0.000410199	0.00827576	0.00669092	Slc39a4/Slc9c1/Slc24a2/Trpv2/Kcnj9/Kcnj10/Trpm2/Slc8a3/Wnk4/Cacna1c/Trpv6/Kcnj16/Trpv3
GO:0050905	neuromuscular process	16/1019	140/23328	16	0.000416196	0.00832735	0.00673263	Cfh/Kcnab2/Nr4a3/Tifab/Slc6a3/Scn1a/Grin2b/Grin2a/Grin3a/Scn8a/Tnr/Stra6/Glrb/Nefl/Shank1/Fgf12
GO:0007626	locomotory behavior	24/1019	258/23328	24	0.000429098	0.00855017	0.00691278	Apba1/Oprk1/Slc6a3/Scn1a/Mapk10/Kcnj10/Grm1/Myo15/Prex2/Grin2a/Adam22/Reln/Scn8a/Tnr/Cacna1e/Glrb/Cacna1b/Cacna1c/Lrrtm1/Lmx1a/Gpr37/Ntf5/Fgf12/Zfhx3
GO:0050806	positive regulation of synaptic transmission	30/1019	355/23328	30	0.000462986	0.00911292	0.00736776	Pirb/Slc24a2/Fam107a/Ntrk2/Ccr2/Rgs4/Prkcz/Nos1/Musk/Rgs14/Grin2b/Ptpn5/Grin2a/Ephb2/Reln/Clstn2/Tnr/Grip2/Grik1/Cacna1b/Rims1/Nlgn1/Ptger4/Shisa7/Slc8a3/Cacng4/Rasgrf2/Lrrtm1/Shank1/Serpine2
GO:0050727	regulation of inflammatory response	31/1019	372/23328	31	0.000476212	0.00921736	0.0074522	Ccl24/Trem2/Tlr9/Tlr4/Aoah/Xcl1/Fcgr2b/Mas1/Proc/Btk/Il16/Alox5/Tnfrsf11a/Osm/Ccr2/Spn/Dnase1l3/Il10/Tslp/Cd28/Nlrp3/Lilra5/Gpr17/Pglyrp2/Abcd2/Lrfn5/Ptger4/Fancd2/Cnr1/Krt1/Nos2
GO:0060249	anatomical structure homeostasis	34/1019	422/23328	34	0.000479714	0.00921736	0.0074522	Ppargc1b/Sash3/Tlr9/Cd7/Tlr4/P2rx7/Cldn5/Fcgr4/Gcnt2/Vsig1/Pde6a/Mapk15/Pkib/Tnfrsf11a/Ccdc154/Ccr2/Cd38/Slc28a2/Napsa/Muc4/Ush2a/Nanos1/Tulp1/P2ry4/Cdh3/Ptger4/Nox4/Nos3/Lox/Cxadr/Pif1/Bcl2/Fgf7/Pth1r
GO:1901342	regulation of vasculature development	30/1019	356/23328	30	0.000485055	0.00928314	0.00750538	Nfatc1/Ccl24/Angptl7/C5ar1/Cldn5/C6/Angptl3/Alox5/Prok2/Cysltr2/Nfatc2/Hhex/Fgf1/Mmrn2/Ccr2/Fasl/Lif/Il10/Cxcr3/Pik3r6/Cysltr1/Myocd/Ptger4/Nos3/Foxc2/Sema6a/Wt1/Tmem100/Grem1/Sulf1
GO:0001776	leukocyte homeostasis	14/1019	115/23328	14	0.000493987	0.00941061	0.00760844	Cfh/Pirb/P2rx7/Lat/Pmaip1/Fcgr2b/Gpr183/Ccr2/Tnfrsf13c/Tnfrsf13b/Gapt/Lmo1/Bcl2/Mecom
GO:0045165	cell fate commitment	26/1019	292/23328	26	0.000495602	0.00941061	0.00760844	Wnt10a/Ly9/Tbx1/Wnt3/Spn/Casz1/Six1/Chrdl1/Tbx19/Sox17/Tbx5/Irf4/Slamf6/Satb2/Apc2/Tead4/Onecut2/Tbx18/Sostdc1/Foxc2/Tbx15/Wt1/Ntf5/Wnt11/Sox8/Bcl2

## Sheet: Cluster2
ID	Description	GeneRatio	BgRatio	Count	pvalue	p.adjust	qvalue	geneID
GO:0003341	cilium movement	41/686	180/23328	41	6.75895e-25	2.65154e-21	2.49156e-21	Catsperd/Efcab9/Cfap69/Ttc25/Dnah17/Rsph9/Tssk4/Nme5/Ccdc65/Rsph6a/Ccdc63/Tekt5/Tcte1/Prss55/Ttll6/Spag17/Tekt3/Nme8/Enkur/Slc22a16/Cfap70/Slc26a8/Catsper3/Lrrc6/Nsun7/Tex101/Drc1/Catsper1/Ttc21a/Adcy10/Ttc29/Slc9b1/Ttll9/Cfap53/Catsper4/Wdr63/Ccdc40/Dnaic1/Ccdc151/Rsph4a/Wfdc6a
GO:0001539	cilium or flagellum-dependent cell motility	29/686	136/23328	29	3.7597e-17	3.68733e-14	3.46486e-14	Catsperd/Efcab9/Cfap69/Rsph9/Tssk4/Ccdc65/Tekt5/Tcte1/Prss55/Tekt3/Nme8/Enkur/Slc22a16/Slc26a8/Catsper3/Lrrc6/Nsun7/Tex101/Drc1/Catsper1/Ttc21a/Slc9b1/Ttll9/Catsper4/Wdr63/Ccdc40/Dnaic1/Ccdc151/Wfdc6a
GO:0060285	cilium-dependent cell motility	29/686	136/23328	29	3.7597e-17	3.68733e-14	3.46486e-14	Catsperd/Efcab9/Cfap69/Rsph9/Tssk4/Ccdc65/Tekt5/Tcte1/Prss55/Tekt3/Nme8/Enkur/Slc22a16/Slc26a8/Catsper3/Lrrc6/Nsun7/Tex101/Drc1/Catsper1/Ttc21a/Slc9b1/Ttll9/Catsper4/Wdr63/Ccdc40/Dnaic1/Ccdc151/Wfdc6a
GO:0044782	cilium organization	40/686	343/23328	40	1.25364e-13	6.14755e-11	5.77666e-11	Dcdc2a/Cfap69/Ttc25/Foxj1/Dnah17/Rsph9/Nme5/Dnah8/Ccdc65/Rsph6a/Ccdc63/Tekt5/Tsga10ip/Spag17/Ttll8/Tekt3/Ubxn10/Nme8/Syne1/Cfap70/Ttc30a2/Fhdc1/Lca5l/Kif19a/Lrrc6/Iqub/Drc1/Pifo/Ttc21a/Mak/Ttc29/Ccdc13/Cfap52/Cfap53/Wdr63/Ccdc40/Dnaic1/Ccdc151/Rsph4a/Ccno
GO:0007338	single fertilization	25/686	154/23328	25	3.7865e-12	1.65049e-09	1.55091e-09	Plcd4/Adam1a/Spaca7/Prnd/Spaca3/Fam170b/Lyzl6/Prss55/Spesp1/Slc22a16/Zpbp/Ccdc87/Tex101/Zp3r/Catsper1/Eqtn/Glipr1l1/Slc9b1/Hyal5/Adam1b/Adam18/Lyzl4/Wbp2nl/Adam24/Trpc7
GO:0035082	axoneme assembly	17/686	73/23328	17	2.87973e-11	1.02702e-08	9.65054e-09	Cfap69/Ttc25/Foxj1/Dnah17/Rsph9/Dnah8/Ccdc65/Rsph6a/Ccdc63/Spag17/Lrrc6/Drc1/Wdr63/Ccdc40/Dnaic1/Ccdc151/Rsph4a
GO:0001578	microtubule bundle formation	20/686	106/23328	20	3.24064e-11	1.05942e-08	9.95502e-09	Fes/Cfap69/Ttc25/Foxj1/Dnah17/Rsph9/Dnah8/Ccdc65/Rsph6a/Ccdc63/Ttll6/Spag17/Trim46/Lrrc6/Drc1/Wdr63/Ccdc40/Dnaic1/Ccdc151/Rsph4a
GO:0022412	cellular process involved in reproduction in multicellular organism	41/686	468/23328	41	5.69956e-10	1.49063e-07	1.40069e-07	Brdt/Catsperd/Stag3/Sox30/Spaca1/Efcab9/Adam1a/Cfap69/Tssk4/Zmynd15/Nme5/Spaca3/Pdilt/Rsph6a/Ccdc63/Tssk1/Lyzl6/Piwil1/Sun5/Shcbp1l/Chd5/Adad1/Spesp1/Fkbp6/Zpbp/Rnf17/Slc26a8/Catsper3/Paqr5/Catsper1/Eqtn/Ttc21a/Ccdc42/Dpy19l2/M1ap/Hyal5/Catsper4/Lyzl4/Dmrtc2/Meiob/Piwil4
GO:0007286	spermatid development	26/686	227/23328	26	3.70422e-09	9.08228e-07	8.53433e-07	Catsperd/Sox30/Spaca1/Efcab9/Cfap69/Tssk4/Zmynd15/Nme5/Pdilt/Rsph6a/Ccdc63/Tssk1/Piwil1/Sun5/Chd5/Adad1/Zpbp/Rnf17/Slc26a8/Catsper3/Eqtn/Ttc21a/Ccdc42/Dpy19l2/Catsper4/Dmrtc2
GO:0007342	fusion of sperm to egg plasma membrane involved in single fertilization	8/686	20/23328	8	4.94701e-08	1.07817e-05	1.01312e-05	Adam1a/Spaca3/Lyzl6/Spesp1/Catsper1/Eqtn/Hyal5/Lyzl4
GO:0045026	plasma membrane fusion	8/686	23/23328	8	1.78062e-07	3.67652e-05	3.4547e-05	Adam1a/Spaca3/Lyzl6/Spesp1/Catsper1/Eqtn/Hyal5/Lyzl4
GO:0003351	epithelial cilium movement involved in extracellular fluid movement	8/686	31/23328	8	2.32625e-06	0.000434567	0.000408348	Ttc25/Nme5/Spag17/Lrrc6/Adcy10/Ccdc40/Dnaic1/Ccdc151
GO:0003352	regulation of cilium movement	8/686	34/23328	8	4.95244e-06	0.000809518	0.000760678	Cfap69/Ccdc65/Ttll6/Tex101/Drc1/Catsper1/Ccdc40/Wfdc6a
GO:0006858	extracellular transport	8/686	34/23328	8	4.95244e-06	0.000809518	0.000760678	Ttc25/Nme5/Spag17/Lrrc6/Adcy10/Ccdc40/Dnaic1/Ccdc151
GO:0030593	neutrophil chemotaxis	13/686	99/23328	13	6.65736e-06	0.00104467	0.000981645	Tirap/Rac2/Pde4d/Fcgr3/Nckap1l/Cxcl13/Itgam/Vav1/Itgb2/Lgals3/Il1b/C3ar1/Ccl4
GO:0032103	positive regulation of response to external stimulus	30/686	418/23328	30	7.45031e-06	0.00112414	0.00105632	Tirap/Gpsm3/Rac2/Tlr6/Cadm1/Fcgr3/Nckap1l/Fcgr1/Pla2g7/Cxcl13/Lta/Cd180/Scarf1/Gpr4/Apoh/P2ry12/Cxcl14/Vav1/Nlrc5/Ttbk1/Ifi203/Il1b/Ccr5/C3ar1/Txk/Ifi204/Tmem102/Lag3/Il6/Ccl4
GO:0009988	cell-cell recognition	11/686	73/23328	11	8.9074e-06	0.00127953	0.00120233	Adam1a/Spaca3/Prss55/Spesp1/Zpbp/Tex101/Zp3r/Glipr1l1/Adam1b/Adam18/Lgals3
GO:0007159	leukocyte cell-cell adhesion	26/686	345/23328	26	1.28535e-05	0.00168081	0.0015794	Slc39a8/Rac2/Dtx1/Foxj1/Pla2g2d/Nckap1l/Ccdc88b/Slfn1/Prkcq/Ptafr/Il7/Itgam/Il2rg/Ptpn6/Tnfaip8l2/Itgb2/Cd4/Tnfsf13b/Lgals3/Vsig4/Il1b/Selplg/Lag3/Il6/Cd83/Thy1
GO:0070838	divalent metal ion transport	31/686	467/23328	31	2.44766e-05	0.00300068	0.00281964	Slc39a14/Slc39a8/Pde4d/Wnk3/Best1/Chrnb2/Orai2/Cracr2b/Slc11a1/Gjc2/P2ry12/Catsper3/Tex101/Catsper1/Kcne3/Slc30a3/Efhb/Catsper4/Bhlha15/Ptpn6/Cacnb4/Adrb2/Cd4/Lgals3/Ccr5/Homer2/Slc41a2/Trpc7/Wfdc6a/Ccl4/Thy1
GO:0002687	positive regulation of leukocyte migration	15/686	156/23328	15	5.96318e-05	0.00688046	0.00646534	Tirap/Gpsm3/Rac2/Nckap1l/Pla2g7/Cxcl13/Ptafr/P2ry12/Cxcl14/Lgals3/Il1b/C3ar1/Tmem102/Ccl4/Thy1
GO:0022407	regulation of cell-cell adhesion	28/686	427/23328	28	7.38707e-05	0.00800581	0.0075228	Akna/Dtx1/Notch1/Foxj1/Pla2g2d/Nckap1l/Cxcl13/Ccdc88b/Slfn1/Prkcq/Ptafr/Notch4/Il7/Il2rg/Ptpn6/Tnfaip8l2/Itgb2/Adrb2/Cd4/Tnfsf13b/Lgals3/Vsig4/Il1b/Ccr5/Lag3/Il6/Cd83/Thy1
GO:1990266	neutrophil migration	13/686	124/23328	13	7.55072e-05	0.00800581	0.0075228	Tirap/Rac2/Pde4d/Fcgr3/Nckap1l/Cxcl13/Itgam/Vav1/Itgb2/Lgals3/Il1b/C3ar1/Ccl4

## Sheet: Cluster3
ID	Description	GeneRatio	BgRatio	Count	pvalue	p.adjust	qvalue	geneID
GO:0001655	urogenital system development	31/554	376/23328	31	2.19754e-09	6.09353e-06	4.93478e-06	Col4a4/Igf1/Bcl2l11/Adamts6/Cd44/Smad6/Pygo1/Hells/Mmp2/Plag1/Epha4/Hey1/Tnc/Shh/Fat4/Rpgrip1l/Acvr2b/Plce1/Tshz3/Gli3/Adamts16/Col4a3/Hoxd11/Dchs1/Epha7/Esr2/Gli2/Foxc1/Itgb3/Cenpf/Vcan
GO:0030198	extracellular matrix organization	27/554	302/23328	27	4.31957e-09	6.09353e-06	4.93478e-06	Col4a4/Adamts6/Aplp1/Tnxb/Csgalnact1/Sh3pxd2b/Mmp2/Thsd4/Adamts19/Col27a1/Vwa1/Col16a1/Mmp16/Col4a6/Col13a1/Sfrp2/Adamts16/Col4a3/Olfml2a/Tcf15/Apbb1/Col25a1/Scara3/Slc2a10/Foxc1/Itgb3/Lum
GO:0043062	extracellular structure organization	27/554	303/23328	27	4.63857e-09	6.09353e-06	4.93478e-06	Col4a4/Adamts6/Aplp1/Tnxb/Csgalnact1/Sh3pxd2b/Mmp2/Thsd4/Adamts19/Col27a1/Vwa1/Col16a1/Mmp16/Col4a6/Col13a1/Sfrp2/Adamts16/Col4a3/Olfml2a/Tcf15/Apbb1/Col25a1/Scara3/Slc2a10/Foxc1/Itgb3/Lum
GO:0000280	nuclear division	32/554	418/23328	32	7.361e-09	6.33806e-06	5.13281e-06	Igf1/Bcl2l11/Trip13/Rad51c/Kif23/Birc5/Nusap1/Kif11/Nek6/Racgap1/Bub1/Ccne2/Cenpe/Ndc80/Prc1/Cdca8/Fignl1/Cdc25b/Ncapg/Aspm/Brca2/Mybl2/Spdl1/Chek1/Kifc5b/Kifc1/Kif4/Ccnb1/Rspo1/Npm2/Rad54b/Chtf18
GO:1902850	microtubule cytoskeleton organization involved in mitosis	18/554	142/23328	18	8.04118e-09	6.33806e-06	5.13281e-06	Kif23/Birc5/Nusap1/Kif11/Racgap1/Cenpe/Ndc80/Prc1/Spc25/Stmn1/Mybl2/Spdl1/Kifc5b/Kifc1/Kif4/Ccnb1/Dlgap5/Eml1
GO:0001503	ossification	30/554	394/23328	30	2.46445e-08	1.38749e-05	1.12364e-05	Igf1/Csgalnact1/Smad6/Sh3pxd2b/Mmp2/Igfbp5/Fgf18/Hey1/Shh/Dhh/Fat4/Sox11/Zfp932/Clec11a/Fignl1/Acvr2b/Pdlim7/Mmp16/Tmem119/Col13a1/Fzd9/Gli3/Sfrp2/Ifitm1/Dchs1/Ryr1/Ffar4/Gli2/Foxc1/Cdk6
GO:0050808	synapse organization	33/554	479/23328	33	5.4687e-08	2.69402e-05	2.18172e-05	Syngap1/Magi2/Ube2v2/Neurl1a/Dbn1/Caprin2/Epha4/Erbb2/Cacnb3/Kalrn/Tnc/Nlgn3/Tpbg/Cbln4/Efna5/Fzd9/Sez6/Amigo1/Epha3/Chrna7/Gabrb2/Ngef/Cabp1/Efna1/Zdhhc15/Shank3/Epha7/Cttnbp2/Apbb1/St8sia2/Cacna1s/Nrxn3/Thbs2
GO:0007059	chromosome segregation	25/554	324/23328	25	2.82791e-07	9.64116e-05	7.8078e-05	Trip13/Rad51c/Kif23/Birc5/Nusap1/Nek6/Racgap1/Bub1/Fam83d/Ccne2/Cenpe/Ndc80/Prc1/Spc25/Cdca8/Ncapg/Brca2/Recql4/Spdl1/Kif4/Ska3/Ccnb1/Dlgap5/Chtf18/Cenpf
GO:0140014	mitotic nuclear division	22/554	268/23328	22	5.15453e-07	0.0001451	0.000117508	Igf1/Trip13/Kif23/Birc5/Nusap1/Kif11/Nek6/Racgap1/Bub1/Cenpe/Ndc80/Prc1/Cdca8/Ncapg/Mybl2/Spdl1/Chek1/Kifc5b/Kifc1/Kif4/Ccnb1/Npm2
GO:0048013	ephrin receptor signaling pathway	8/554	34/23328	8	1.0134e-06	0.000266253	0.000215622	Epha4/Efna5/Efna4/Epha3/Ngef/Efna1/Epha7/Efnb3
GO:0051985	negative regulation of chromosome segregation	9/554	46/23328	9	1.13402e-06	0.000279324	0.000226207	Trip13/Birc5/Bub1/Cenpe/Ndc80/Recql4/Spdl1/Ccnb1/Chtf18
GO:0098813	nuclear chromosome segregation	21/554	262/23328	21	1.37307e-06	0.00031831	0.00025778	Trip13/Rad51c/Kif23/Birc5/Nusap1/Nek6/Racgap1/Bub1/Fam83d/Ccne2/Cenpe/Ndc80/Prc1/Cdca8/Ncapg/Brca2/Recql4/Spdl1/Kif4/Ccnb1/Cenpf
GO:0050803	regulation of synapse structure or activity	22/554	289/23328	22	1.82412e-06	0.00037836	0.000306411	Syngap1/Magi2/Ube2v2/Neurl1a/Dbn1/Caprin2/Epha4/Kalrn/Nlgn3/Tpbg/Efna5/Fzd9/Amigo1/Chrna7/Ngef/Efna1/Zdhhc15/Shank3/Epha7/Cttnbp2/St8sia2/Thbs2
GO:0001649	osteoblast differentiation	18/554	205/23328	18	2.14249e-06	0.000422177	0.000341896	Igf1/Smad6/Sh3pxd2b/Igfbp5/Hey1/Shh/Dhh/Sox11/Zfp932/Fignl1/Acvr2b/Pdlim7/Tmem119/Gli3/Sfrp2/Ffar4/Gli2/Cdk6
GO:0048705	skeletal system morphogenesis	20/554	253/23328	20	3.01638e-06	0.000566074	0.000458429	Rab23/Csgalnact1/Sh3pxd2b/Mmp2/Fgf18/Col27a1/Sox11/Hoxb9/Acvr2b/Recql4/Mmp16/Tmem119/Col13a1/Gli3/Sfrp2/Sfrp4/Tcf15/Hoxd11/Mycn/Foxc1
GO:0050807	regulation of synapse organization	21/554	277/23328	21	3.32827e-06	0.000570291	0.000461845	Magi2/Ube2v2/Neurl1a/Dbn1/Caprin2/Epha4/Kalrn/Nlgn3/Tpbg/Efna5/Fzd9/Amigo1/Chrna7/Ngef/Efna1/Zdhhc15/Shank3/Epha7/Cttnbp2/St8sia2/Thbs2
GO:0001738	morphogenesis of a polarized epithelium	11/554	83/23328	11	4.22495e-06	0.000693773	0.000561845	Astn2/Fat4/Grhl3/Rpgrip1l/Ankrd6/Sfrp2/Tcf15/Dchs1/Nkd1/Celsr1/Ajap1
GO:0000281	mitotic cytokinesis	10/554	69/23328	10	5.08601e-06	0.000801759	0.000649296	Ckap2/Anln/Kif23/Birc5/Nusap1/Racgap1/Cep55/Prc1/Stmn1/Kif4
GO:0061001	regulation of dendritic spine morphogenesis	9/554	55/23328	9	5.41344e-06	0.000820553	0.000664516	Dbn1/Caprin2/Epha4/Kalrn/Nlgn3/Ngef/Efna1/Zdhhc15/Shank3
GO:0010721	negative regulation of cell development	25/554	387/23328	25	7.01833e-06	0.000864352	0.000699986	Igf1/Kctd11/Syngap1/Cav3/Zfp536/Epha4/Hey1/Shh/Nlgn3/Cspg4/Sox11/Lpar1/Aspm/Efna5/Sez6/Gli3/Epha3/Ngef/Efna1/Epha7/Ntm/Efnb3/Apbb1/Mycn/Sema6d
GO:0033046	negative regulation of sister chromatid segregation	8/554	44/23328	8	8.0286e-06	0.000958358	0.000776116	Trip13/Birc5/Bub1/Cenpe/Ndc80/Recql4/Spdl1/Ccnb1
GO:0006941	striated muscle contraction	15/554	163/23328	15	8.4895e-06	0.000958358	0.000776116	Ehd3/Cav3/Ryr2/Atp1a2/Ctnna3/Tnni2/Chga/Mybpc3/Casq1/Scn2b/Rnf207/Tnnt2/Myh8/Cacna1s/Atp2a1
GO:0007164	establishment of tissue polarity	9/554	59/23328	9	9.83397e-06	0.00101989	0.000825944	Astn2/Fat4/Grhl3/Rpgrip1l/Ankrd6/Sfrp2/Dchs1/Nkd1/Celsr1
GO:0060740	prostate gland epithelium morphogenesis	7/554	33/23328	7	1.02488e-05	0.00103566	0.000838715	Igf1/Cd44/Mmp2/Tnc/Shh/Esr2/Gli2
GO:0070588	calcium ion transmembrane transport	20/554	282/23328	20	1.51798e-05	0.0013802	0.00111774	Nos1ap/Micu3/Ehd3/Sestd1/Cav3/Dysf/Ryr2/Cacnb3/Cacng7/Atp1a2/Aplnr/Casq1/Ryr1/Cracr2a/Mettl21c/Trpm6/Cacna1s/Itgb3/Atp2a1/Rem1
GO:0032412	regulation of ion transmembrane transporter activity	19/554	259/23328	19	1.54095e-05	0.0013802	0.00111774	Nos1ap/Ehd3/Cav3/Dysf/Ryr2/Cacnb3/Cacng7/Nlgn3/Atp1a2/Neto2/Amigo1/Kcns2/Casq1/Shank3/Scn2b/Rnf207/Cracr2a/Fgf11/Rem1
GO:0045665	negative regulation of neuron differentiation	19/554	259/23328	19	1.54095e-05	0.0013802	0.00111774	Syngap1/Zfp536/Epha4/Hey1/Shh/Nlgn3/Cspg4/Lpar1/Aspm/Sez6/Gli3/Epha3/Ngef/Efna1/Epha7/Ntm/Efnb3/Apbb1/Sema6d
GO:0060998	regulation of dendritic spine development	11/554	96/23328	11	1.74875e-05	0.00153152	0.00124028	Neurl1a/Dbn1/Caprin2/Epha4/Kalrn/Nlgn3/Lpar1/Ngef/Efna1/Zdhhc15/Shank3
GO:0007094	mitotic spindle assembly checkpoint	7/554	36/23328	7	1.88285e-05	0.00157879	0.00127857	Trip13/Birc5/Bub1/Cenpe/Ndc80/Spdl1/Ccnb1
GO:0071173	spindle assembly checkpoint	7/554	36/23328	7	1.88285e-05	0.00157879	0.00127857	Trip13/Birc5/Bub1/Cenpe/Ndc80/Spdl1/Ccnb1
GO:0060562	epithelial tube morphogenesis	24/554	387/23328	24	2.08667e-05	0.00164541	0.00133252	Igf1/Rab23/Cd44/Kdm2b/Cav3/Epha4/Ryr2/Hey1/Tnc/Shh/Fat4/Sox11/Grhl3/Shroom3/Gli3/Sfrp2/Adamts16/Hoxd11/Dchs1/Shank3/Epha7/Mycn/Celsr1/Gli2
GO:0006937	regulation of muscle contraction	14/554	156/23328	14	2.23925e-05	0.00169709	0.00137437	Ehd3/Dock4/Cav3/Dbn1/Ryr2/Atp1a2/Ctnna3/Tnni2/Chga/Casq1/Rnf207/Tnnt2/Ryr1/Atp2a1
GO:0071174	mitotic spindle checkpoint	7/554	38/23328	7	2.73196e-05	0.00188906	0.00152983	Trip13/Birc5/Bub1/Cenpe/Ndc80/Spdl1/Ccnb1
GO:0010639	negative regulation of organelle organization	25/554	420/23328	25	2.7973e-05	0.00188906	0.00152983	Igf1/Ckap2/Trip13/Birc5/Clip3/Cav3/Dbn1/Dysf/Trim9/Kank4/Bub1/Cenpe/Ndc80/Shroom2/Stmn1/Recql4/Spdl1/Chek1/Kifc1/Ccnb1/Tet1/Dnmt3b/Shank3/Arhgap6/Hgf
GO:1901987	regulation of cell cycle phase transition	20/554	297/23328	20	3.19341e-05	0.00203055	0.00164442	Stxbp4/Trip13/Rad51c/Birc5/Nek6/Bub1/Fam83d/Pidd1/Atad5/Cenpe/Ndc80/Cdc25b/Dbf4/Spdl1/Chek1/Ccnb1/Npm2/Clspn/Dtl/Cenpf
GO:1905819	negative regulation of chromosome separation	7/554	40/23328	7	3.87349e-05	0.00218078	0.00176608	Trip13/Birc5/Bub1/Cenpe/Ndc80/Spdl1/Ccnb1
GO:0045669	positive regulation of osteoblast differentiation	9/554	70/23328	9	4.03876e-05	0.00221696	0.00179538	Igf1/Hey1/Sox11/Acvr2b/Pdlim7/Tmem119/Gli3/Sfrp2/Ffar4
GO:0098742	cell-cell adhesion via plasma-membrane adhesion molecules	16/554	209/23328	16	4.28217e-05	0.00231179	0.00187218	Magi2/Ccdc141/Lgals7/Cldn1/Cdh11/Fat4/Efna5/Itga4/Hmcn1/Amigo1/Epha3/Cdh17/Dchs1/Celsr1/Cdh24/Ptprt
GO:0032409	regulation of transporter activity	19/554	280/23328	19	4.51123e-05	0.00240253	0.00194567	Nos1ap/Ehd3/Cav3/Dysf/Ryr2/Cacnb3/Cacng7/Nlgn3/Atp1a2/Neto2/Amigo1/Kcns2/Casq1/Shank3/Scn2b/Rnf207/Cracr2a/Fgf11/Rem1
GO:0030048	actin filament-based movement	12/554	126/23328	12	4.77173e-05	0.00250738	0.00203058	Cav3/Dbn1/Ryr2/Atp1a2/Wipf1/Emp2/Ctnna3/Scn2b/Rnf207/Tnnt2/Apbb1/Myh8
GO:0070296	sarcoplasmic reticulum calcium ion transport	6/554	29/23328	6	5.20793e-05	0.00258349	0.00209221	Ryr2/Casq1/Ryr1/Hrc/Mettl21c/Atp2a1
GO:0032970	regulation of actin filament-based process	24/554	410/23328	24	5.24433e-05	0.00258349	0.00209221	Prex1/Cav3/Dbn1/Sh3pxd2b/Kank4/Ryr2/Kirrel/Atp1a2/Lpar1/Grhl3/Shroom2/Stmn1/Efna5/Ctnna3/Epha3/Magel2/Synpo2/Shank3/Epha1/Rnf207/Tnnt2/Arhgap6/Celsr1/Itgb3
GO:0035567	non-canonical Wnt signaling pathway	8/554	57/23328	8	5.71114e-05	0.00267948	0.00216995	Grhl3/Ankrd6/Fzd9/Sfrp2/Sfrp4/Nkd1/Rspo1/Celsr1
GO:0051961	negative regulation of nervous system development	22/554	365/23328	22	6.96017e-05	0.00310706	0.00251622	Kctd11/Syngap1/Zfp536/Epha4/Hey1/Shh/Nlgn3/Cspg4/Sox11/Lpar1/Aspm/Sez6/Gli3/Epha3/Ngef/Efna1/Epha7/Ntm/Efnb3/Apbb1/Mycn/Sema6d
GO:0001763	morphogenesis of a branching structure	17/554	241/23328	17	6.96972e-05	0.00310706	0.00251622	Igf1/Cd44/Cav3/Tnc/Shh/Fat4/Col13a1/Gli3/Sfrp2/Adamts16/Hoxd11/Dchs1/Epha7/Mycn/Celsr1/Gli2/Hgf
GO:0007517	muscle organ development	24/554	420/23328	24	7.63258e-05	0.00325069	0.00263254	Igf1/Cav3/Dysf/Ryr2/Hey1/Ncam1/Shh/Cntfr/Sox11/Megf10/Ccnb1/Mybpc3/Tcf15/Tnnt2/Pitx1/Ryr1/Asb2/Rbfox1/Mettl21c/Cacna1s/Adarb1/Foxc1/Cenpf/Kcnk2
GO:0022612	gland morphogenesis	13/554	154/23328	13	8.22159e-05	0.00330626	0.00267754	Igf1/Cd44/Cav3/Mmp2/Igfbp5/Plag1/Fgf18/Tnc/Shh/Gli3/Esr2/Gli2/Hgf
GO:0051310	metaphase plate congression	8/554	60/23328	8	8.30918e-05	0.00330772	0.00267873	Fam83d/Cenpe/Ndc80/Cdca8/Brca2/Spdl1/Ccnb1/Cenpf
GO:0043583	ear development	17/554	246/23328	17	8.97075e-05	0.00353537	0.00286308	Igf1/Bcl2l11/Epha4/Hey1/Shh/Fat4/Grhl3/Rpgrip1l/Shroom2/Gli3/Gabrb2/Tcf15/Dchs1/Mycn/Celsr1/Gli2/Jag2
GO:0034329	cell junction assembly	24/554	426/23328	24	9.49414e-05	0.00362864	0.00293861	Magi2/Ube2v2/Cldn1/Cdh11/Nlgn3/Tpbg/Cbln4/Col16a1/Efna5/Amigo1/Cldn7/Epha3/Gjc1/Gabrb2/Micall2/Dchs1/Shank3/Epha7/Arhgap6/St8sia2/Cdh24/Itgb3/Nrxn3/Thbs2
GO:0050000	chromosome localization	9/554	78/23328	9	9.57569e-05	0.00362864	0.00293861	Birc5/Fam83d/Cenpe/Ndc80/Cdca8/Brca2/Spdl1/Ccnb1/Cenpf
GO:1903522	regulation of blood circulation	17/554	248/23328	17	9.9028e-05	0.00371685	0.00301005	Ehd3/Dock4/Cav3/Smad6/Mmp2/Ryr2/Atp1a2/Ctnna3/Gjc1/Chrna7/Chga/Mybpc3/Scn2b/Rnf207/Tnnt2/Hrc/Smtnl2
GO:1903115	regulation of actin filament-based movement	7/554	48/23328	7	0.000129844	0.00448352	0.00363094	Cav3/Dbn1/Ryr2/Atp1a2/Ctnna3/Rnf207/Tnnt2
GO:0021532	neural tube patterning	7/554	49/23328	7	0.000148416	0.0049152	0.00398053	Rab23/Kdm2b/Shh/Rpgrip1l/Dzip1l/Gli3/Gli2
GO:0060537	muscle tissue development	25/554	470/23328	25	0.000167782	0.00546472	0.00442554	Igf1/Cav3/Dysf/Igfbp5/Ryr2/Hey1/Ncam1/Shh/Sox11/Tshz3/Gjc1/Megf10/Ccnb1/Mybpc3/AW551984/Tnnt2/Pitx1/Ryr1/Asb2/Rbfox1/Mettl21c/Cacna1s/Foxc1/Cenpf/Kcnk2
GO:0072089	stem cell proliferation	12/554	144/23328	12	0.00017284	0.0055379	0.00448481	Kctd11/Dagla/Shh/Racgap1/Sox11/Aspm/Fzd9/Gli3/Sfrp2/Kdf1/Sox18/Eml1
GO:0045606	positive regulation of epidermal cell differentiation	5/554	23/23328	5	0.000175114	0.00556552	0.00450718	Sfrp4/Kdf1/Trim16/Foxc1/Ptch2
GO:0045778	positive regulation of ossification	10/554	104/23328	10	0.000186128	0.00586825	0.00475235	Igf1/Hey1/Sox11/Acvr2b/Pdlim7/Tmem119/Fzd9/Gli3/Sfrp2/Ffar4
GO:0106027	neuron projection organization	10/554	106/23328	10	0.00021777	0.00675773	0.00547268	Dbn1/Caprin2/Epha4/Kalrn/Nlgn3/Chrna7/Ngef/Efna1/Zdhhc15/Shank3
GO:0060048	cardiac muscle contraction	11/554	127/23328	11	0.00022808	0.00691433	0.0055995	Ehd3/Cav3/Ryr2/Atp1a2/Ctnna3/Tnni2/Chga/Mybpc3/Scn2b/Rnf207/Tnnt2
GO:1905475	regulation of protein localization to membrane	14/554	195/23328	14	0.000248405	0.00738396	0.00597982	Magi2/Clip3/Dbn1/Gpc2/Erbb2/Cacnb3/Kalrn/Kcnb1/Efcab7/Mrap2/Fzd9/Epha3/Mtcl1/Shank3
GO:0007405	neuroblast proliferation	8/554	70/23328	8	0.000249192	0.00738396	0.00597982	Kctd11/Dagla/Shh/Racgap1/Aspm/Fzd9/Gli3/Eml1
GO:0010959	regulation of metal ion transport	23/554	427/23328	23	0.00025287	0.00743703	0.00602281	Igf1/Nos1ap/Ehd3/Sestd1/Cav3/Dysf/Ryr2/Cacnb3/Atp1a2/Scnn1b/Neto2/Amigo1/Kcns2/Aplnr/Casq1/Scn2b/Rnf207/Cracr2a/Fgf11/Hrc/Mettl21c/Itgb3/Rem1
GO:0042770	signal transduction in response to DNA damage	9/554	89/23328	9	0.000265125	0.00768278	0.00622182	Spred3/Cd44/Pidd1/Atad5/Brca2/Chek1/Hic1/Rps6ka6/Dtl
GO:0042733	embryonic digit morphogenesis	8/554	71/23328	8	0.000275084	0.00779934	0.00631621	Bcl2l11/Rab23/Shh/Gli3/Sfrp2/Hoxd11/Mycn/Gli2
GO:0060675	ureteric bud morphogenesis	8/554	71/23328	8	0.000275084	0.00779934	0.00631621	Cd44/Hey1/Shh/Fat4/Gli3/Adamts16/Hoxd11/Dchs1
GO:0043588	skin development	17/554	275/23328	17	0.00033775	0.00887382	0.00718638	Igfbp5/Cldn1/Shh/Grhl3/Stmn1/Acer1/Tnfrsf19/Kdf1/Tcf15/Ryr1/Trim16/Celsr1/Gli2/Slc2a10/Sox18/Foxc1/Ptch2

## Sheet: Cluster4
ID	Description	GeneRatio	Count	BgRatio	pvalue	p.adjust	qvalue	geneID
GO:0060485	mesenchyme development	23/473	23	281/23328	1.74325e-08	6.7551e-05	5.58024e-05	Col1a1/Wnt4/Sema5a/Gdnf/Phldb1/Sema4g/Dab2ip/Axin2/Smad7/Ednra/Bmp7/Ezh2/Robo2/Tead2/Snai2/Vangl2/Tgfb1i1/Nrtn/Sema5b/Kitl/Tgfb2/Ldlrad4/Bmp5
GO:0016358	dendrite development	22/473	22	306/23328	3.44952e-07	0.000335242	0.000276936	Akap5/Map1a/Nlgn2/Cux2/Id1/Dab2ip/Nsmf/Matn2/Sdk1/Tnik/Ntn3/Numbl/Bmp7/Ezh2/Arhgap33/Slc12a5/Nfatc4/Ptn/Mark1/Nrg1/Farp1/Bmp5
GO:0071459	protein localization to chromosome, centromeric region	7/473	7	24/23328	3.46056e-07	0.000335242	0.000276936	Cenpt/Cdk1/Cdt1/Mtbp/Bub1b/Aurkb/Cenpa
GO:0001503	ossification	25/473	25	394/23328	5.81536e-07	0.000363387	0.000300186	Col1a1/Wnt4/Gpm6b/Gli1/Dlk1/Gabbr1/Lrp3/Id1/Axin2/Nf1/Smad7/Fbxo5/Pam16/Xylt1/Bmp7/Ptn/Slc8a1/Snai2/Fam20c/Lrrc17/Fbn2/Epha2/Npr2/Bmp5/Igsf10
GO:0140014	mitotic nuclear division	20/473	20	268/23328	6.5644e-07	0.000363387	0.000300186	Cep97/Kif22/Dsn1/Fbxo5/Pdgfb/Bora/Spice1/Ncapd2/Plk1/Cdt1/Mtbp/Tpx2/Bub1b/Bmp7/Arhgef10/Ncaph/Ube2c/Aurkb/Tgfa/Mki67
GO:0030198	extracellular matrix organization	21/473	21	302/23328	1.09396e-06	0.000496743	0.000410348	Col1a1/Sema5a/Gpm6b/Col5a1/Col23a1/Phldb1/Nf1/Fbln2/Fn1/Adamts9/Flrt2/Mmp11/Nphp3/Adamts12/Mfap4/Emilin1/Eln/Tgfb2/Ndnf/Fbln1/Egfl6
GO:0043062	extracellular structure organization	21/473	21	303/23328	1.15373e-06	0.000496743	0.000410348	Col1a1/Sema5a/Gpm6b/Col5a1/Col23a1/Phldb1/Nf1/Fbln2/Fn1/Adamts9/Flrt2/Mmp11/Nphp3/Adamts12/Mfap4/Emilin1/Eln/Tgfb2/Ndnf/Fbln1/Egfl6
GO:0010811	positive regulation of cell-substrate adhesion	13/473	13	128/23328	2.11685e-06	0.000820278	0.000677613	Wnt4/Itga6/Cspg5/Nedd9/Itga5/Fbln2/Fn1/Rell2/Ptn/Emilin1/Ndnf/Fbln1/Egfl6
GO:0032341	aldosterone metabolic process	5/473	5	12/23328	2.36278e-06	0.000832344	0.000687581	Wnt4/Kcnma1/Dkk3/Cyp11b1/Bmp5
GO:0031589	cell-substrate adhesion	22/473	22	351/23328	3.37383e-06	0.00108947	0.000899984	Col1a1/Wnt4/Gpm6b/Tyro3/Itga6/Ajuba/Cspg5/Nedd9/Itga5/Bcam/Nf1/Fbln2/Fn1/Adamts9/Tmem8b/Rell2/Adamts12/Ptn/Emilin1/Ndnf/Fbln1/Egfl6
GO:0048592	eye morphogenesis	15/473	15	182/23328	4.93161e-06	0.001365	0.0011276	Mfap2/Col5a1/Tspan12/Rdh13/Nf1/Sdk1/Mfrp/Pdgfb/Bmp7/Ptn/Rbp4/Dll1/Atp8a2/Tenm3/Epha2
GO:0070169	positive regulation of biomineral tissue development	8/473	8	50/23328	6.84775e-06	0.00165844	0.00137	Wnt4/Gpm6b/Fbxo5/Bmp7/Ptn/Slc8a1/Fam20c/Fbn2
GO:0110151	positive regulation of biomineralization	8/473	8	50/23328	6.84775e-06	0.00165844	0.00137	Wnt4/Gpm6b/Fbxo5/Bmp7/Ptn/Slc8a1/Fam20c/Fbn2
GO:0034329	cell junction assembly	24/473	24	426/23328	7.57946e-06	0.00170149	0.00140556	Ace2/Wnt4/Gpm6b/Srpx2/Bsn/Ajuba/Nlgn2/Cux2/Vstm5/Itga5/Cntnap1/Fn1/Sdk1/Smad7/Flrt2/Pdgfb/Arhgef9/Snai2/Lrfn4/Gabra1/Epha2/Nrg1/Farp1/Cdh2
GO:0051983	regulation of chromosome segregation	11/473	11	103/23328	7.90368e-06	0.00170149	0.00140556	Axin2/Ttl/Fbxo5/Ddx11/Plk1/Cdt1/Bub1b/Hdac8/Ube2c/Aurkb/Mki67
GO:0010769	regulation of cell morphogenesis involved in differentiation	21/473	21	351/23328	1.14288e-05	0.00216573	0.00178906	Sema5a/Akap5/Plxna4/Cux2/Cspg5/Nedd9/Id1/Sema4g/Nsmf/Ttl/Fn1/Tnik/Numbl/Arhgap33/Nfatc4/Robo2/Plxna3/Sema5b/Nrg1/Fbln1/Cdh2
GO:0000280	nuclear division	23/473	23	418/23328	1.70574e-05	0.00281948	0.00232911	Wnt4/Cep97/Kif22/Msh3/Top2a/Dsn1/Fbxo5/Pdgfb/Bora/Spice1/Ncapd2/Plk1/Cdt1/Mtbp/Tpx2/Bub1b/Bmp7/Arhgef10/Ncaph/Ube2c/Aurkb/Tgfa/Mki67
GO:0050808	synapse organization	25/473	25	479/23328	1.80771e-05	0.00281948	0.00232911	Gdnf/Srpx2/Rapsn/Bsn/Nlgn2/Cux2/Vstm5/Dab2ip/Sdk1/Cacnb2/Flrt2/Pdgfb/Arhgap39/Arhgef9/Cacnb1/Arhgap33/Nfatc4/Ptn/Wasf1/Syn1/Lrfn4/Gabra1/Nrg1/Farp1/Cdh2
GO:0045995	regulation of embryonic development	12/473	12	134/23328	1.89476e-05	0.00281948	0.00232911	Wnt4/Col5a1/Gdnf/Tgif2/Fzd2/Nrk/Phldb1/Pdgfb/Bmp7/Dll1/Vangl2/Cdx1
GO:0090287	regulation of cellular response to growth factor stimulus	18/473	18	281/23328	1.94683e-05	0.00281948	0.00232911	Wnt4/Agtr2/Dab2ip/Tspan12/Snx25/Smad7/Pdgfb/Adamts12/Myof/Dll1/Fam20c/Emilin1/Fbn2/Wasf1/Tgfb1i1/Shisa2/Hhip/Ldlrad4
GO:0001649	osteoblast differentiation	15/473	15	205/23328	2.05969e-05	0.00281948	0.00232911	Col1a1/Wnt4/Gli1/Dlk1/Gabbr1/Lrp3/Id1/Axin2/Nf1/Fbxo5/Bmp7/Snai2/Fam20c/Fbn2/Epha2
GO:0000819	sister chromatid segregation	14/473	14	181/23328	2.08596e-05	0.00281948	0.00232911	Axin2/Kif22/Top2a/Dsn1/Fbxo5/Ddx11/Ncapd2/Plk1/Cdt1/Bub1b/Hdac8/Ncaph/Ube2c/Aurkb
GO:0010717	regulation of epithelial to mesenchymal transition	10/473	10	94/23328	2.11006e-05	0.00281948	0.00232911	Col1a1/Phldb1/Dab2ip/Axin2/Smad7/Bmp7/Ezh2/Tgfb1i1/Tgfb2/Ldlrad4
GO:0007088	regulation of mitotic nuclear division	13/473	13	160/23328	2.43922e-05	0.00304903	0.00251873	Cep97/Fbxo5/Pdgfb/Bora/Plk1/Cdt1/Mtbp/Bub1b/Bmp7/Ube2c/Aurkb/Tgfa/Mki67
GO:0060393	regulation of pathway-restricted SMAD protein phosphorylation	8/473	8	62/23328	3.48691e-05	0.00422243	0.00348806	Acvr1b/Snx25/Smad7/Bmp7/Emilin1/Tgfb2/Ldlrad4/Bmp5
GO:0007416	synapse assembly	14/473	14	191/23328	3.78977e-05	0.00430038	0.00355245	Srpx2/Bsn/Nlgn2/Cux2/Vstm5/Sdk1/Flrt2/Pdgfb/Arhgef9/Lrfn4/Gabra1/Nrg1/Farp1/Cdh2
GO:0051783	regulation of nuclear division	14/473	14	191/23328	3.78977e-05	0.00430038	0.00355245	Wnt4/Cep97/Fbxo5/Pdgfb/Bora/Plk1/Cdt1/Mtbp/Bub1b/Bmp7/Ube2c/Aurkb/Tgfa/Mki67
GO:0033045	regulation of sister chromatid segregation	9/473	9	82/23328	4.24248e-05	0.00456656	0.00377233	Axin2/Fbxo5/Ddx11/Plk1/Cdt1/Bub1b/Hdac8/Ube2c/Aurkb
GO:0032342	aldosterone biosynthetic process	4/473	4	11/23328	4.9185e-05	0.00490483	0.00405177	Wnt4/Dkk3/Cyp11b1/Bmp5
GO:0034650	cortisol metabolic process	4/473	4	11/23328	4.9185e-05	0.00490483	0.00405177	Wnt4/Dkk3/Cyp11b1/Bmp5
GO:0060389	pathway-restricted SMAD protein phosphorylation	8/473	8	65/23328	4.93647e-05	0.00490483	0.00405177	Acvr1b/Snx25/Smad7/Bmp7/Emilin1/Tgfb2/Ldlrad4/Bmp5
GO:0003007	heart morphogenesis	17/473	17	277/23328	5.63434e-05	0.00532514	0.00439898	Col5a1/Fzd2/Axin2/Smad7/Flrt2/Zfpm2/Nphp3/Bmp7/Robo2/Rbp4/Tead2/Slc8a1/Snai2/Dll1/Vangl2/Tgfb2/Bmp5
GO:0016055	Wnt signaling pathway	22/473	22	430/23328	7.64343e-05	0.00647204	0.00534641	Col1a1/Mdfi/Wnt4/Sema5a/Gli1/Fzd2/Tcf7l1/Dab2ip/Axin2/Tnik/Cxxc4/Nphp3/Sox7/Nfatc4/Dkk3/Snai2/Mark1/Vangl2/Tgfb1i1/Shisa2/Peg12/Cdh2
GO:0009611	response to wounding	24/473	24	492/23328	7.68294e-05	0.00647204	0.00534641	Col1a1/Wnt4/Col5a1/Gdnf/Gli1/Thbd/Tyro3/Ajuba/Matn2/Nf1/Fn1/Pdgfb/Cnn2/Grin2c/Dhfr/Xylt1/Elk3/Ptn/Snai2/Myof/Vangl2/Tgfb2/Ndnf/Fbln1
GO:0198738	cell-cell signaling by wnt	22/473	22	432/23328	8.17685e-05	0.00651001	0.00537778	Col1a1/Mdfi/Wnt4/Sema5a/Gli1/Fzd2/Tcf7l1/Dab2ip/Axin2/Tnik/Cxxc4/Nphp3/Sox7/Nfatc4/Dkk3/Snai2/Mark1/Vangl2/Tgfb1i1/Shisa2/Peg12/Cdh2
GO:0032963	collagen metabolic process	10/473	10	111/23328	8.85969e-05	0.0067354	0.00556397	Col1a1/Wnt4/Col5a1/Id1/Fn1/Tram2/Pdgfb/Mmp11/Mfap4/Emilin1
GO:0048864	stem cell development	9/473	9	90/23328	8.86466e-05	0.0067354	0.00556397	Sema5a/Gdnf/Sema4g/Ednra/Bmp7/Snai2/Nrtn/Sema5b/Kitl
GO:0061383	trabecula morphogenesis	7/473	7	53/23328	9.27929e-05	0.00678438	0.00560443	Col1a1/Bmp7/Slc40a1/Rbp4/Fbn2/Tgfb2/Bmp5
GO:0098813	nuclear chromosome segregation	16/473	16	262/23328	9.80556e-05	0.00690847	0.00570693	Axin2/Ttl/Kif22/Top2a/Dsn1/Fbxo5/Spice1/Ddx11/Ncapd2/Plk1/Cdt1/Bub1b/Hdac8/Ncaph/Ube2c/Aurkb
GO:0003272	endocardial cushion formation	5/473	5	24/23328	0.000103695	0.00703016	0.00580746	Bmp7/Robo2/Snai2/Tgfb2/Bmp5
GO:0007059	chromosome segregation	18/473	18	324/23328	0.000122873	0.00793556	0.00655539	Cenpt/Axin2/Ttl/Kif22/Top2a/Dsn1/Fbxo5/Spice1/Ddx11/Ncapd2/Plk1/Cdt1/Bub1b/Hdac8/Ncaph/Ube2c/Aurkb/Mki67
GO:0007422	peripheral nervous system development	8/473	8	74/23328	0.00012575	0.00798819	0.00659887	Gdnf/Plxna4/Sh3tc2/Cntnap1/Nf1/Slc5a3/Arhgef10/Nrg1
GO:1901343	negative regulation of vasculature development	11/473	11	139/23328	0.000128996	0.00801723	0.00662286	Wnt4/Dab2ip/Nf1/Adamts9/Pdgfb/Bmp7/Ptn/Emilin1/Hhip/Tgfb2/Epha2
GO:0030278	regulation of ossification	15/473	15	241/23328	0.000130345	0.00801723	0.00662286	Wnt4/Gpm6b/Gli1/Dlk1/Lrp3/Id1/Axin2/Smad7/Fbxo5/Bmp7/Ptn/Slc8a1/Snai2/Fam20c/Fbn2
GO:0045599	negative regulation of fat cell differentiation	7/473	7	56/23328	0.000132505	0.00802278	0.00662744	Dlk1/Lrp3/Rora/Zfpm2/Mmp11/E2f1/Tgfb1i1
GO:0034309	primary alcohol biosynthetic process	4/473	4	14/23328	0.000142146	0.008361	0.00690684	Wnt4/Dkk3/Cyp11b1/Bmp5
GO:0032964	collagen biosynthetic process	7/473	7	57/23328	0.000148449	0.0085857	0.00709246	Col1a1/Wnt4/Col5a1/Fn1/Tram2/Pdgfb/Emilin1
GO:0072001	renal system development	18/473	18	333/23328	0.000172646	0.00955716	0.00789496	Wnt4/Agtr2/Gdnf/Enpep/Nf1/Smad7/Timeless/Pdgfb/Pspn/Ednra/Nphp3/Bmp7/Robo2/Rbp4/Dll1/Vangl2/Tgfb2/Fras1
GO:0002011	morphogenesis of an epithelial sheet	7/473	7	59/23328	0.000185001	0.00995664	0.00822496	Col5a1/Ajuba/Zfp568/Bmp7/Snai2/Vangl2/Bmp5

## Sheet: Cluster5
ID	Description	GeneRatio	BgRatio	Count	pvalue	p.adjust	qvalue	geneID
GO:0048515	spermatid differentiation	22/471	236/23328	22	3.0689e-09	1.08393e-05	1.00111e-05	Spink2/Ropn1/Galntl5/Tbata/Klhl10/Hook1/Pacrg/Iqcf1/Osbp2/Capza3/Tssk3/Fscn3/Rimbp3/Zpbp2/Ttll1/Rfx2/Cabyr/Ddx25/Acrbp/Ddias/Pcsk4/Catsper2
GO:0009566	fertilization	19/471	201/23328	19	2.93291e-08	3.45301e-05	3.18915e-05	Spink2/Atp1a4/Iqcf3/Spag1/Plcb1/Adam2/Klhl10/Iqcf1/Trim36/Adam32/Clgn/Rimbp3/Zpbp2/Prss37/Plcz1/Acr/Acrbp/Pcsk4/Catsper2
GO:0022412	cellular process involved in reproduction in multicellular organism	26/471	468/23328	26	3.78404e-06	0.00164187	0.00151641	Spink2/Ropn1/Galntl5/Zbtb16/Plcb1/Tbata/Klhl10/Hook1/Pacrg/Iqcf1/Osbp2/Capza3/Tssk3/Fscn3/Rimbp3/Ddx4/Zpbp2/Tdrd6/Ttll1/Rfx2/Cabyr/Ddx25/Acrbp/Ddias/Pcsk4/Catsper2
GO:0001539	cilium or flagellum-dependent cell motility	13/471	136/23328	13	3.98974e-06	0.00164187	0.00151641	Atp1a4/Ropn1/Tppp2/Iqcf1/Tekt4/Tekt1/Tekt2/Qrich2/Ddx4/Ttll1/Efhc1/Rgn/Catsper2
GO:0060285	cilium-dependent cell motility	13/471	136/23328	13	3.98974e-06	0.00164187	0.00151641	Atp1a4/Ropn1/Tppp2/Iqcf1/Tekt4/Tekt1/Tekt2/Qrich2/Ddx4/Ttll1/Efhc1/Rgn/Catsper2
GO:0003341	cilium movement	15/471	180/23328	15	4.09132e-06	0.00164187	0.00151641	Atp1a4/Ropn1/Tppp2/Kif27/Iqcf1/Tekt4/Tekt1/Tekt2/Qrich2/Ddx4/Zmynd10/Zbbx/Ttll1/Rgn/Catsper2
GO:0010876	lipid localization	24/471	413/23328	24	4.18371e-06	0.00164187	0.00151641	Acsl1/Nr1h4/Dgat2/Abcc4/B4galnt1/Abcc3/Slco2b1/Tnf/Nr1h3/Osbp2/Scp2d1/Ttc39d/Abca6/Abca9/Smim22/Abca4/Cds1/Gramd1c/Tmem30b/Apobr/Fitm1/Abca8b/Drd4/Mfsd2a
GO:0051092	positive regulation of NF-kappaB transcription factor activity	13/471	147/23328	13	9.39174e-06	0.00308385	0.0028482	Cx3cl1/Tlr2/Trim14/Eda2r/Tnf/Trim34a/Ripk3/Cx3cr1/Irak2/Mid2/Adam8/Eda/Trim30d
GO:0006641	triglyceride metabolic process	11/471	108/23328	11	1.20022e-05	0.0033567	0.0031002	Acsl1/Nr1h4/Dgat2/Gk2/Nr1h3/Gykl1/Daglb/Apobr/Rgn/Apobec1/Mfsd2a
GO:0007249	I-kappaB kinase/NF-kappaB signaling	15/471	215/23328	15	3.41976e-05	0.00775518	0.00716258	Nr1h4/Cx3cl1/Tlr2/Trim14/Eda2r/Tnf/Clec4n/Trim34a/Ripk3/Cx3cr1/Casp1/Irak2/Mid2/Eda/Trim30d
GO:0097722	sperm motility	11/471	121/23328	11	3.51311e-05	0.00775518	0.00716258	Atp1a4/Ropn1/Tppp2/Iqcf1/Tekt2/Qrich2/Ddx4/Zmynd10/Ttll1/Rgn/Catsper2
GO:0007339	binding of sperm to zona pellucida	7/471	48/23328	7	4.7085e-05	0.00838386	0.00774321	Adam2/Adam32/Clgn/Zpbp2/Prss37/Acr/Pcsk4
GO:0043123	positive regulation of I-kappaB kinase/NF-kappaB signaling	11/471	125/23328	11	4.74737e-05	0.00838386	0.00774321	Cx3cl1/Trim14/Eda2r/Tnf/Clec4n/Trim34a/Cx3cr1/Casp1/Mid2/Eda/Trim30d
GO:0090207	regulation of triglyceride metabolic process	7/471	49/23328	7	5.39865e-05	0.00908001	0.00838617	Nr1h4/Dgat2/Nr1h3/Daglb/Rgn/Apobec1/Mfsd2a
GO:0001578	microtubule bundle formation	10/471	106/23328	10	5.78262e-05	0.00928374	0.00857433	Tppp2/Spag1/Lrrc49/Tppp/Tekt2/Trim36/Dnajb13/Zmynd10/Ttll1/Tppp3

## Sheet: Cluster6
ID	Description	GeneRatio	BgRatio	Count	pvalue	p.adjust	qvalue	geneID
No enrichment

## Sheet: Cluster7
ID	Description	GeneRatio	BgRatio	Count	pvalue	p.adjust	qvalue	geneID
GO:0015711	organic anion transport	25/360	463/23328	25	7.09064e-08	0.000243351	0.000218466	Slc51b/Slc25a45/Slc16a13/Slc25a42/Slc2a8/Slc25a24/Slc46a1/Stxbp1/Plscr4/Pak1/Sfxn2/Slc1a4/Slc5a6/Abcc1/Slc25a18/Cptp/Slc7a4/Stard10/Slc7a2/Slc1a5/Cpt1b/Folr2/Slc9a3r1/Mpc1/Pxmp2
GO:0015849	organic acid transport	20/360	337/23328	20	3.37386e-07	0.00038597	0.000346501	Slc51b/Slc25a45/Slc16a13/Slc46a1/Stxbp1/Pak1/Sfxn2/Slc1a4/Slc5a6/Abcc1/Slc25a18/Slc7a4/Stard10/Slc7a2/Slc1a5/Cpt1b/Folr2/Slc9a3r1/Mpc1/Pxmp2
GO:0072337	modified amino acid transport	6/360	26/23328	6	2.29783e-06	0.0019222	0.00172564	Slc46a1/Slc1a4/Slc5a6/Abcc1/Folr2/Slc9a3r1
GO:0044282	small molecule catabolic process	18/360	320/23328	18	2.80041e-06	0.0019222	0.00172564	Hpgd/Lpin1/Galm/Enpp4/Asrgl1/Ehhadh/Acat3/Thnsl2/Dpyd/Hacl1/Acot2/Gcat/Amdhd2/Pnp/Gale/Aldh1l2/Pfkp/Nudt18
GO:0051180	vitamin transport	6/360	34/23328	6	1.20951e-05	0.00650685	0.00584148	Slc19a2/Ttpa/Slc2a8/Slc46a1/Slc5a6/Folr2
GO:0002831	regulation of response to biotic stimulus	16/360	291/23328	16	1.32715e-05	0.00650685	0.00584148	Socs1/Clec2d/Samhd1/Optn/Tap1/Ddx58/Sash1/Parp9/Apobec3/Syt11/Arrb2/Nmi/Parp14/Dtx3l/Stat5a/Ly96
GO:1901657	glycosyl compound metabolic process	9/360	98/23328	9	2.11343e-05	0.0090666	0.00813947	Akr1c14/Enpp4/Macrod1/Gla/Dpyd/Akr1b3/Pnp/Pemt/Nudt18

## Sheet: Cluster8
ID	Description	GeneRatio	BgRatio	Count	pvalue	p.adjust	qvalue	geneID
No enrichment

## Sheet: Cluster9
ID	Description	GeneRatio	BgRatio	Count	pvalue	p.adjust	qvalue	GeneID
GO:0009812	flavonoid metabolic process	9/72	11/23328	9	8.27523e-22	1.22639e-18	9.76477e-19	Ugt1a6b/Ugt1a9/Ugt1a1/Ugt1a5/Ugt1a2/Ugt1a8/Ugt1a10/Ugt1a7c/Ugt1a6a
GO:0052695	cellular glucuronidation	9/72	13/23328	9	1.07055e-20	7.9328e-18	6.31627e-18	Ugt1a6b/Ugt1a9/Ugt1a1/Ugt1a5/Ugt1a2/Ugt1a8/Ugt1a10/Ugt1a7c/Ugt1a6a
GO:0006805	xenobiotic metabolic process	9/72	99/23328	9	2.10195e-11	6.23019e-09	4.96061e-09	Ugt1a6b/Ugt1a9/Ugt1a1/Ugt1a5/Ugt1a2/Ugt1a8/Ugt1a10/Ugt1a7c/Ugt1a6a
GO:0009410	response to xenobiotic stimulus	11/72	110/23328	9	5.48911e-11	1.16212e-08	9.25308e-09	Ugt1a6b/Ugt1a9/Ugt1a1/Ugt1a5/Ugt1a2/Ugt1a8/Ugt1a10/Ugt1a7c/Ugt1a6a
GO:0009615	response to virus	9/72	286/23328	11	1.20934e-09	1.99138e-07	1.58558e-07	Lcn2/Isg15/Lgals9/Rsad2/Oasl1/Ifit1/Oasl2/Ccl5/Cxcl10/Ifit2/Ifit3
GO:0051607	defense response to virus	9/72	239/23328	9	5.19512e-08	7.69917e-06	6.13024e-06	Isg15/Rsad2/Oasl1/Ifit1/Oasl2/Ccl5/Cxcl10/Ifit2/Ifit3
GO:0071280	cellular response to copper ion	4/72	15/23328	4	1.10948e-07	1.49478e-05	1.19017e-05	Mt2/Prnp/Aqp2/Mt3
GO:0016485	protein processing	8/72	229/23328	8	5.32047e-07	6.57078e-05	5.23179e-05	Klk1b24/Klk1b21/Klk1b27/Tnp1/Tnp2/Klk1/Spon1/Klk1b22
GO:0045071	negative regulation of viral genome replication	5/72	58/23328	5	9.81274e-07	0.000106333	8.46644e-05	Isg15/Rsad2/Oasl1/Oasl2/Ccl5
GO:0046688	response to copper ion	3/72	25/23328	4	1.00449e-06	0.000106333	8.46644e-05	Mt2/Prnp/Aqp2/Mt3
GO:0035457	cellular response to interferon-alpha	6/72	12/23328	3	6.07935e-06	0.000500533	0.000398535	Ifit1/Ifit2/Ifit3
GO:2000404	regulation of T cell migration	4/72	46/23328	4	1.23391e-05	0.000931624	0.000741779	Ecm1/Lgals9/Ccl5/Cxcl10
GO:0035458	cellular response to interferon-beta	5/72	47/23328	4	1.34555e-05	0.000949574	0.000756071	Ifit1/Igtp/Iigp1/Ifit3
GO:0019079	viral genome replication	4/72	115/23328	5	2.8681e-05	0.00184642	0.00147016	Isg15/Rsad2/Oasl1/Oasl2/Ccl5
GO:0009636	response to toxic substance	4/72	116/23328	5	2.99015e-05	0.00184642	0.00147016	Lcn2/Ces1d/Mt2/Ccl5/Mt3
GO:0035456	response to interferon-beta	5/72	58/23328	4	3.11969e-05	0.00184935	0.00147249	Ifit1/Igtp/Iigp1/Ifit3
GO:0072678	T cell migration	3/72	60/23328	4	3.56897e-05	0.00195897	0.00155977	Ecm1/Lgals9/Ccl5/Cxcl10
GO:0003073	regulation of systemic arterial blood pressure	3/72	124/23328	5	4.11808e-05	0.00217964	0.00173548	Klk1b24/Klk1b21/Klk1b27/Klk1/Klk1b22
GO:0035455	response to interferon-alpha	3/72	24/23328	3	5.44614e-05	0.00269039	0.00214215	Ifit1/Ifit2/Ifit3
GO:0043903	regulation of symbiotic process	4/72	218/23328	6	5.80984e-05	0.00277318	0.00220807	Isg15/Rsad2/Oasl1/Oasl2/Ccl5/Cxcl1
GO:0006706	steroid catabolic process	3/72	25/23328	3	6.1751e-05	0.00277318	0.00220807	Ugt1a7c/Sult1e1/Mt3
GO:0010954	positive regulation of protein processing	7/72	25/23328	3	6.1751e-05	0.00277318	0.00220807	Tnp1/Tnp2/Spon1
GO:0046686	response to cadmium ion	3/72	35/23328	3	0.000171874	0.00688423	0.00548137	Mt2/Prnp/Mt3

## Sheet: Cluster10
ID	Description	GeneRatio	BgRatio	Count	pvalue	p.adjust	qvalue	geneID
GO:0090092	regulation of transmembrane receptor protein serine/threonine kinase signaling pathway	16/194	247/23328	16	2.93233e-10	8.49496e-07	6.93574e-07	Gpc3/Sfrp1/Fbn1/Inhba/Kcp/Nrep/Grem2/Smurf1/Smurf2/Smad3/Dact2/Bmp2/Bmpr2/Peg10/Fstl1/Inhbb
GO:0090287	regulation of cellular response to growth factor stimulus	15/194	281/23328	15	1.48936e-08	1.43823e-05	1.17425e-05	Smoc2/Gpc3/Sfrp1/Ptprf/Gpc1/Fbn1/Kcp/Nrep/Grem2/Smurf1/Smurf2/Smad3/Bmpr2/Peg10/Fstl1
GO:0072001	renal system development	16/194	333/23328	16	2.13527e-08	1.54647e-05	1.26262e-05	Cdkn1c/Gpc3/Sfrp1/Fbn1/Glis2/Nid1/Hdac5/Cxcr4/Pdgfra/Basp1/Smad3/Gcnt4/Dact2/Bmp2/Sox4/Ptk7
GO:0030198	extracellular matrix organization	15/194	302/23328	15	3.87391e-08	1.95367e-05	1.59508e-05	Smoc2/Pxdn/Col14a1/Nid1/Col18a1/Col4a5/Pdgfra/Ddr1/Adamts10/Smad3/Fscn1/Col5a2/Adamts2/Mmp15/Cyp1b1
GO:0043062	extracellular structure organization	15/194	303/23328	15	4.04627e-08	1.95367e-05	1.59508e-05	Smoc2/Pxdn/Col14a1/Nid1/Col18a1/Col4a5/Pdgfra/Ddr1/Adamts10/Smad3/Fscn1/Col5a2/Adamts2/Mmp15/Cyp1b1
GO:0030278	regulation of ossification	13/194	241/23328	13	1.24306e-07	3.46048e-05	2.82532e-05	Sfrp1/Cd276/Mdk/Chsy1/Smurf1/Hdac5/Kremen1/Bcor/Smad3/Nppc/Bmp2/Ptk2b/Bmpr2
GO:0030279	negative regulation of ossification	9/194	98/23328	9	1.31396e-07	3.46048e-05	2.82532e-05	Sfrp1/Mdk/Chsy1/Smurf1/Hdac5/Kremen1/Bcor/Smad3/Ptk2b
GO:0001503	ossification	16/194	394/23328	16	2.14494e-07	4.77991e-05	3.90257e-05	Gpc3/Sfrp1/Bmp1/Cd276/Igfbp3/Mdk/Chsy1/Smurf1/Hdac5/Kremen1/Bcor/Smad3/Nppc/Bmp2/Ptk2b/Bmpr2
GO:0071772	response to BMP	11/194	178/23328	11	3.07817e-07	5.94496e-05	4.85378e-05	Gpc3/Sfrp1/Fbn1/Kcp/Grem2/Smurf1/Smurf2/Smad3/Bmp2/Bmpr2/Fstl1
GO:0031589	cell-substrate adhesion	14/194	351/23328	14	1.55832e-06	0.000282153	0.000230365	Smoc2/Sfrp1/Myadm/Vcl/Nid1/Bcan/Mdk/Sirpa/Src/Atrnl1/Ddr1/Smad3/Ptk2b/Dock5
GO:0030325	adrenal gland development	5/194	26/23328	5	2.15596e-06	0.000367401	0.000299966	Cdkn1c/Crhr1/Mdk/Pdgfra/Smad3
GO:0050920	regulation of chemotaxis	11/194	224/23328	11	2.9593e-06	0.000476283	0.000388862	Smoc2/Mdk/Swap70/Cxcr4/Pdgfra/Sema3b/Sema6c/Smad3/Ptk2b/Bmpr2/Hspb1
GO:0001558	regulation of cell growth	15/194	438/23328	15	4.27199e-06	0.000651366	0.00053181	Sfrp1/Inhba/Col14a1/Igfbp3/Wfdc1/Smurf1/Vgll4/Cxcr4/Ddr1/Sema3b/Sema6c/Smad3/Clstn3/Ptk2b/Bmpr2
GO:0060562	epithelial tube morphogenesis	14/194	387/23328	14	4.82961e-06	0.00069957	0.000571165	Gpc3/Sfrp1/Mdk/Prickle1/Tead1/Hdac5/Cxcr4/Src/Pdgfra/Ddr1/Smad3/Bmp2/Sox4/Ptk7
GO:0030111	regulation of Wnt signaling pathway	12/194	304/23328	12	9.82327e-06	0.00135514	0.00110641	Gpc3/Sfrp1/Mdk/Prickle1/Foxo1/Vgll4/Kremen1/Src/Smad3/Bmp2/Sox4/Ptk7
GO:0010810	regulation of cell-substrate adhesion	10/194	214/23328	10	1.29771e-05	0.00170884	0.00139519	Smoc2/Myadm/Vcl/Nid1/Mdk/Src/Ddr1/Smad3/Ptk2b/Dock5
GO:1903034	regulation of response to wounding	9/194	186/23328	9	2.69006e-05	0.0033793	0.00275904	Smoc2/Ptprf/Tbxa2r/Wfdc1/Mdk/Cxcr4/Kremen1/Pdgfra/Smad3
GO:0061351	neural precursor cell proliferation	9/194	191/23328	9	3.31339e-05	0.00383956	0.00313482	Mdk/Arx/Foxo1/Kif1a/Hdac5/Cxcr4/Nap1l1/Bex1/Slc16a2
GO:0030500	regulation of bone mineralization	6/194	82/23328	6	6.3433e-05	0.00583981	0.00476792	Cd276/Bcor/Smad3/Bmp2/Ptk2b/Bmpr2
GO:0001667	ameboidal-type cell migration	13/194	427/23328	13	6.35533e-05	0.00583981	0.00476792	Smoc2/Tbxa2r/Smurf2/Hdac5/Cxcr4/Src/Sema3b/Sema6c/Ptk2b/Bmpr2/Hspb1/Cyp1b1/Dock5
GO:0030282	bone mineralization	7/194	120/23328	7	6.64907e-05	0.00583981	0.00476792	Gpc3/Cd276/Bcor/Smad3/Bmp2/Ptk2b/Bmpr2
GO:0002244	hematopoietic progenitor cell differentiation	8/194	163/23328	8	6.85132e-05	0.00583981	0.00476792	Sfrp1/Inhba/Kcp/Ssbp3/Sirpa/Pdgfra/Dact2/Sox4
GO:0009611	response to wounding	14/194	492/23328	14	6.85376e-05	0.00583981	0.00476792	Smoc2/Ptprf/Tbxa2r/Nrep/Wfdc1/Mdk/Cxcr4/Kremen1/Pdgfra/Ddr1/Smad3/Bex1/Myh10/Ptk7
GO:0198738	cell-cell signaling by wnt	13/194	432/23328	13	7.14714e-05	0.00591579	0.00482996	Gpc3/Sfrp1/Mdk/Prickle1/Foxo1/Vgll4/Kremen1/Src/Smad3/Bmp2/Sox4/Cpz/Ptk7
GO:0007015	actin filament organization	13/194	437/23328	13	8.02324e-05	0.00611667	0.00499397	Myadm/Aif1l/Efs/Synpo/Swap70/Sirpa/Src/Smad3/Fscn1/Rhobtb3/Ptk2b/Cdc42ep2/Myh10
GO:0060560	developmental growth involved in morphogenesis	10/194	275/23328	10	0.000108093	0.00711692	0.00581063	Sfrp1/Vcl/Bcan/Smurf1/Cxcr4/Ddr1/Sema3b/Sema6c/Bmpr2/Ptk7
GO:0014909	smooth muscle cell migration	6/194	92/23328	6	0.0001206	0.00770705	0.00629244	Igfbp3/Mdk/Src/Ddr1/Cyp1b1/Dock5
GO:0061036	positive regulation of cartilage development	4/194	31/23328	4	0.000122376	0.00770705	0.00629244	Bmp1/Mdk/Smad3/Bmp2

[truncated: 5 more sheets: Cluster11, Cluster12, Cluster13, Cluster14, Cluster15]
