# Supplementary material for: Specific Transcriptomic Signatures and Dual Regulation of Steroidogenesis Between Fetal and Adult Mouse Leydig Cells
Source: Front Cell Dev Biol. 2021 Jun 28;9:695546. doi: 10.3389/fcell.2021.695546 (PMC8273516; doi:10.3389/fcell.2021.695546)
Supplement: Supplementary file 6 [file Table_4.XLSX]

## Sheet: Skipped exons
ID	GeneID	geneSymbol	chr	strand	exonStart_0base	exonEnd	upstreamES	upstreamEE	downstreamES	downstreamEE	ID.1	IC_SAMPLE_1	SC_SAMPLE_1	IC_SAMPLE_2	SC_SAMPLE_2	IncFormLen	SkipFormLen	PValue	FDR	IncLevel1	IncLevel2	IncLevelDifference
10164	ENSMUSG00000004558	Ndrg2	chr14	-	51911085	51911127	51910679	51910785	51911465	51911546	10164	10,9,9	14,25,21	338238361	79,36,68	91	49	0	0	0.278,0.162,0.188	0.697,0.781,0.741	-0.53
10561	ENSMUSG00000025060	Slk	chr19	+	47627647	47627740	47625304	47625484	47635468	47635598	10561	3,0,3	7,17,22	30,24,30	5,4,8	142	49	0	0	0.129,0.0,0.045	0.674,0.674,0.564	-0.579
11144	ENSMUSG00000030301	Ccdc91	chr6	+	147533275	147533363	147510823	147510902	147534028	147534101	11144	0,1,2	17,15,19	29,17,42	10,5,9	137	49	0	0	0.0,0.023,0.036	0.509,0.549,0.625	-0.541
11831	ENSMUSG00000030846	Tial1	chr7	-	128446730	128447107	128446194	128446270	128448120	128448208	11831	103,140,91	20,41,21	19,7,9	28,23,17	426	49	0	0	0.372,0.282,0.333	0.072,0.034,0.057	0.275
15132	ENSMUSG00000050565	Tor1aip2	chr1	+	156041074	156041134	156040916	156041002	156051293	156053529	15132	60,64,75	71,88,84	193119165	39,32,29	109	49	0	0	0.275,0.246,0.286	0.69,0.626,0.719	-0.409
16477	ENSMUSG00000025955	Akr1cl	chr1	-	65030567	65030688	65025562	65025730	65032585	65032732	16477	11249,14264,12555	219320234	16600,12557,12516	88,94,79	170	49	0	0	0.937,0.928,0.939	0.982,0.975,0.979	-0.044
17882	ENSMUSG00000029767	Calu	chr6	+	29361293	29361487	29356476	29356697	29361559	29361753	17882	575901776	40,83,70	269248309	63,78,84	243	49	0	0	0.744,0.686,0.691	0.463,0.391,0.426	0.28
20398	ENSMUSG00000004980	Hnrnpa2b1	chr6	-	51464427	51464547	51464088	51464211	51465178	51465241	20398	1426,1700,1370	26,54,47	865687640	105,121,94	169	49	0	0	0.941,0.901,0.894	0.705,0.622,0.664	0.248
20858	ENSMUSG00000036928	Stag3	chr5	+	138290365	138290470	138290190	138290267	138290708	138291481	20858	1,2,2	0,0,0	0,1,0	3,1,8	154	49	0	0	1.0,1.0,1.0	0.0,0.241,0.0	0.92
21388	ENSMUSG00000026790	Odf2	chr2	+	29893000	29893154	29892185	29892276	29893443	29893569	21388	69,88,75	1,2,2	54,36,52	57,39,96	203	49	0	0	0.943,0.914,0.901	0.186,0.182,0.116	0.758
21389	ENSMUSG00000026790	Odf2	chr2	+	29893037	29893154	29892185	29892276	29893443	29893512	21389	44,59,44	1,2,2	31,21,35	57,39,96	166	49	0	0	0.929,0.897,0.867	0.138,0.137,0.097	0.774
21390	ENSMUSG00000026790	Odf2	chr2	+	29890765	29891002	29889784	29889921	29892185	29892276	21390	2,7,4	16,17,12	143148245	21,20,31	286	49	0	0	0.021,0.066,0.054	0.538,0.559,0.575	-0.51
21393	ENSMUSG00000026790	Odf2	chr2	+	29890770	29891002	29889894	29889921	29892185	29892276	21393	1,6,4	16,17,12	141144244	21,20,31	281	49	0	0	0.011,0.058,0.055	0.539,0.557,0.579	-0.517
21759	ENSMUSG00000034120	Srsf2	chr11	-	116851647	116851751	116850855	116850961	116852020	116852331	21759	125,128,81	103164118	58,30,34	176179170	153	49	0	0	0.28,0.2,0.18	0.095,0.051,0.06	0.151
7039	ENSMUSG00000034908	Sidt2	chr9	-	45946505	45946568	45945665	45945784	45946744	45946816	7039	119180155	103,126,91	163152172	16,28,22	112	49	0	0	0.336,0.385,0.427	0.817,0.704,0.774	-0.382
7154	ENSMUSG00000031996	Aplp2	chr9	-	31167560	31167728	31164542	31164673	31168707	31168916	7154	781893953	79124103	1380,1328,1479	44,48,70	217	49	0	0	0.691,0.619,0.676	0.876,0.862,0.827	-0.193
7525	ENSMUSG00000022391	Rangap1	chr15	-	81726073	81726282	81724485	81724632	81729711	81729866	7525	0,2,0	12,22,16	18,16,34	6,9,11	258	49	0	0	0.0,0.017,0.0	0.363,0.252,0.37	-0.323
7533	ENSMUSG00000055762	Eef1d	chr15	-	75902678	75903818	75901131	75901255	75909244	75909340	7533	40,53,28	65,59,55	272189529	66,54,45	1189	49	0	0	0.025,0.036,0.021	0.145,0.126,0.326	-0.172
9070	ENSMUSG00000030695	Aldoa	chr7	-	126797973	126798126	126797643	126797776	126800001	126800036	9070	75,89,85	17,16,12	68,48,74	101,97,67	202	49	0	0	0.517,0.574,0.632	0.14,0.107,0.211	0.422
14792	ENSMUSG00000024038	Ndufv3	chr17	+	31527309	31528401	31521568	31521692	31531109	31531326	14792	1989,2077,1777	121,108,96	845880975	132119135	1141	49	1.11022e-16	7.87465e-14	0.414,0.452,0.443	0.216,0.241,0.237	0.205
21240	ENSMUSG00000010663	Fads1	chr19	+	10194488	10194614	10194317	10194397	10194870	10196870	21240	1240,1451,1361	4,5,0	3029,3831,3451	53,78,60	175	49	1.11022e-16	7.87465e-14	0.989,0.988,1.0	0.941,0.932,0.942	0.054
34	ENSMUSG00000021000	Ctage5	chr12	+	59144698	59144770	59137697	59137786	59146846	59146957	34	17,33,27	6,7,9	174113112	1,0,1	121	49	3.33067e-16	2.15697e-13	0.534,0.656,0.549	0.986,1.0,0.978	-0.408
8934	ENSMUSG00000028809	Srrm1	chr4	-	135345195	135345477	135344527	135344669	135346734	135346857	8934	80,116,50	18,53,31	15,1,5	31,25,34	331	49	3.33067e-16	2.15697e-13	0.397,0.245,0.193	0.067,0.006,0.021	0.247
12474	ENSMUSG00000032281	Acsbg1	chr9	-	54643538	54643637	54642595	54642696	54661548	54661695	12474	223267250	1534,2389,1557	544394527	1614,1584,1711	148	49	5.55112e-16	3.44516e-13	0.046,0.036,0.05	0.1,0.076,0.093	-0.046
7460	ENSMUSG00000034903	Cobll1	chr2	-	65132495	65132534	65126207	65126305	65133578	65133807	7460	10,13,11	10,15,20	106,86,98	16,11,9	88	49	1.33227e-15	7.93765e-13	0.358,0.325,0.234	0.787,0.813,0.858	-0.514
17883	ENSMUSG00000029767	Calu	chr6	+	29361559	29361753	29361293	29361487	29366039	29366206	17883	271401347	96,109,97	332327452	29,34,47	243	49	4.10783e-15	2.35331e-12	0.363,0.426,0.419	0.698,0.66,0.66	-0.27
6636	ENSMUSG00000026594	Ralgps2	chr1	-	156821386	156821464	156819812	156819918	156823990	156824045	6636	13,20,28	31,42,46	27,15,31	5,2,6	127	49	4.44089e-15	2.44989e-12	0.139,0.155,0.19	0.676,0.743,0.666	-0.534
15771	ENSMUSG00000028678	Kif2c	chr4	-	117178400	117178588	117178144	117178246	117180571	117180666	15771	1,0,0	3,3,2	18,22,42	1,1,1	237	49	6.66134e-15	3.54359e-12	0.064,0.0,0.0	0.788,0.82,0.897	-0.814
1061	ENSMUSG00000018796	Acsl1	chr8	+	46471872	46472049	46471176	46471230	46492799	46493026	1061	0,0,0	5,3,1	57,42,83	7,3,6	226	49	1.0103e-14	5.18912e-12	0.0,0.0,0.0	0.638,0.752,0.75	-0.713
19351	ENSMUSG00000035325	Sec31a	chr5	-	100369595	100369634	100368293	100368352	100373379	100373715	19351	6,5,2	15,24,18	52,29,33	15,13,12	88	49	1.39888e-14	6.94544e-12	0.182,0.104,0.058	0.659,0.554,0.605	-0.491
10067	ENSMUSG00000036644	Tbc1d9b	chr11	+	50168168	50168225	50163824	50163896	50168695	50168802	10067	86,103,76	17,24,15	229214317	9,3,12	106	49	3.89688e-14	1.87239e-11	0.7,0.665,0.701	0.922,0.971,0.924	-0.25
13332	ENSMUSG00000028649	Macf1	chr4	-	123354478	123354580	123351821	123351951	123355055	123355267	13332	26,29,31	81,78,74	34,26,33	13,15,15	151	49	5.89528e-14	2.74407e-11	0.094,0.108,0.12	0.459,0.36,0.417	-0.305
20397	ENSMUSG00000004980	Hnrnpa2b1	chr6	-	51461919	51462055	51461123	51461433	51463410	51463493	20397	373459276	63,29,65	266112180	180108180	185	49	1.13798e-13	5.13642e-11	0.611,0.807,0.529	0.281,0.215,0.209	0.414
4724	ENSMUSG00000040690	Col16a1	chr4	+	130081434	130081479	130080575	130080620	130083121	130083175	4724	4,2,5	0,1,0	0,0,0	2,1,2	94	49	1.93512e-13	8.47753e-11	1.0,0.51,1.0	0.0,0.0,0.0	0.837
12564	ENSMUSG00000028608	0610037L13Rik	chr4	+	107896661	107896748	107894872	107894938	107896870	107897118	12564	12,24,7	27,40,30	0,0,2	50,37,49	136	49	2.32814e-13	9.90789e-11	0.138,0.178,0.078	0.0,0.0,0.014	0.127
13704	ENSMUSG00000024589	Nedd4l	chr18	+	65167513	65167573	65165571	65165646	65172274	65172406	13704	0,0,2	7,2,4	9,4,14	2,0,0	109	49	1.11955e-12	4.63213e-10	0.0,0.0,0.184	0.669,1.0,1.0	-0.828
9499	ENSMUSG00000049550	Clip1	chr5	-	123613067	123615335	123611821	123611938	123617335	123617551	9499	13,8,23	20,19,24	95,96,199	31,44,36	2317	49	1.23279e-12	4.96282e-10	0.014,0.009,0.02	0.061,0.044,0.105	-0.056
19366	ENSMUSG00000013033	Lphn1	chr8	+	83924205	83924355	83922998	83923108	83929463	83930052	19366	44,75,59	42,92,74	2,3,4	27,23,30	199	49	1.45783e-12	5.71433e-10	0.205,0.167,0.164	0.018,0.031,0.032	0.152
3423	ENSMUSG00000023025	Larp4	chr15	+	99994663	99994717	99993322	99993433	99996466	99996676	3423	2,3,3	0,0,0	1,2,3	4,1,4	103	49	3.58991e-12	1.37107e-09	1.0,1.0,1.0	0.106,0.488,0.263	0.714
15131	ENSMUSG00000050565	Tor1aip2	chr1	+	156041074	156041134	156035725	156035920	156051293	156053529	15131	47,49,50	11,4,8	130,86,121	1,0,0	109	49	3.99369e-12	1.48715e-09	0.658,0.846,0.738	0.983,1.0,1.0	-0.247
5751	ENSMUSG00000051177	Plcb1	chr2	+	135399248	135399366	135387797	135387884	135472052	135472144	5751	3,2,3	0,0,0	5,5,7	2,4,5	167	49	4.71556e-12	1.71313e-09	1.0,1.0,1.0	0.423,0.268,0.291	0.673
21894	ENSMUSG00000026034	Clk1	chr1	-	58420120	58420211	58419666	58419733	58421082	58421308	21894	197224197	16,25,25	425109102	4,4,1	140	49	4.9174e-12	1.74392e-09	0.812,0.758,0.734	0.974,0.905,0.973	-0.183
8707	ENSMUSG00000040354	Mars	chr10	-	127296716	127296740	127296540	127296633	127296872	127296944	8707	0,1,0	21,29,31	17,13,26	52,43,45	73	49	7.93288e-12	2.74791e-09	0.0,0.023,0.0	0.18,0.169,0.279	-0.202
14811	ENSMUSG00000031921	Terf2	chr8	-	107072721	107072798	107072559	107072645	107076878	107076996	14811	3,4,5	1,4,5	1,1,1	0,0,0	126	49	1.1415e-11	3.86423e-09	0.538,0.28,0.28	1.0,1.0,1.0	-0.634
20310	ENSMUSG00000042594	Sh2b3	chr5	-	121832502	121832590	121828401	121829076	121836549	121836859	20310	7,10,3	3,11,2	4,6,4	0,0,0	137	49	1.35977e-11	4.50083e-09	0.455,0.245,0.349	1.0,1.0,1.0	-0.65
3324	ENSMUSG00000028358	Zfp618	chr4	+	63086530	63086626	63079839	63080096	63089365	63089443	3324	8,14,4	4,11,8	6,3,16	0,0,0	145	49	1.66845e-11	5.40253e-09	0.403,0.301,0.145	1.0,1.0,1.0	-0.717
2568	ENSMUSG00000023079	Gtf2ird1	chr5	-	134366835	134366916	134363901	134363979	134376106	134376135	2568	5,11,3	2,7,4	2,2,2	0,0,0	130	49	1.78085e-11	5.64379e-09	0.485,0.372,0.22	1.0,1.0,1.0	-0.641
15390	ENSMUSG00000027520	Zdbf2	chr1	+	63290646	63290782	63280766	63280877	63294915	63295022	15390	1,1,1	1,2,4	9,8,14	1,0,0	185	49	1.99883e-11	6.20263e-09	0.209,0.117,0.062	0.704,1.0,1.0	-0.772
19071	ENSMUSG00000014195	Dnajc7	chr11	-	100589678	100589778	100584981	100585055	100589897	100589989	19071	30,32,26	90,115,94	5,2,7	110,70,89	149	49	2.22797e-11	6.77258e-09	0.099,0.084,0.083	0.015,0.009,0.025	0.072
1247	ENSMUSG00000022629	Kif21a	chr15	-	90951245	90951374	90943764	90943901	90956294	90956509	1247	1,2,1	0,0,0	6,10,10	5,5,4	178	49	3.51932e-11	1.0484e-08	1.0,1.0,1.0	0.248,0.355,0.408	0.663
2652	ENSMUSG00000033111	3830406C13Rik	chr14	+	12299721	12299782	12297581	12297656	12301147	12303231	2652	3,1,2	8,18,11	17,12,18	4,5,7	110	49	3.63262e-11	1.06094e-08	0.143,0.024,0.075	0.654,0.517,0.534	-0.488
15339	ENSMUSG00000038010	Ccdc138	chr10	+	58509504	58509632	58507520	58507641	58513078	58513257	15339	2,5,3	1,5,2	2,2,5	0,0,0	177	49	3.86087e-11	1.10592e-08	0.356,0.217,0.293	1.0,1.0,1.0	-0.711
33	ENSMUSG00000021000	Ctage5	chr12	+	59146335	59146362	59137697	59137786	59146846	59146957	33	21,32,25	6,7,9	62,59,51	1,0,1	76	49	4.01409e-11	1.12811e-08	0.693,0.747,0.642	0.976,1.0,0.97	-0.288
7955	ENSMUSG00000026113	Inpp4a	chr1	+	37383338	37383371	37379921	37380177	37387697	37387870	7955	0,0,1	3,2,2	4,2,5	0,1,0	82	49	4.28649e-11	1.18236e-08	0.0,0.0,0.23	1.0,0.544,1.0	-0.771
10874	ENSMUSG00000027620	Rbm39	chr2	-	156177751	156177906	156177335	156177385	156179176	156179240	10874	139229150	37,57,60	43,29,33	44,42,27	204	49	5.2287e-11	1.41603e-08	0.474,0.491,0.375	0.19,0.142,0.227	0.26
18706	ENSMUSG00000020107	Anapc16	chr10	-	60002417	60002467	59996447	59996614	60002955	60003111	18706	25,13,13	62,48,62	27,28,44	23,23,30	99	49	6.64387e-11	1.76715e-08	0.166,0.118,0.094	0.367,0.376,0.421	-0.262
4463	ENSMUSG00000018411	Mapt	chr11	+	104298545	104299256	104294858	104294924	104302360	104302410	4463	24,59,66	25,25,29	157,84,87	12,8,13	760	49	8.70332e-11	2.27431e-08	0.058,0.132,0.128	0.458,0.404,0.301	-0.282
12018	ENSMUSG00000045594	Glb1	chr9	+	114416960	114417130	114401075	114401269	114420352	114420503	12018	60,97,108	8,9,7	147298361	4,0,1	219	49	9.94713e-11	2.55453e-08	0.627,0.707,0.775	0.892,1.0,0.988	-0.257
19141	ENSMUSG00000033149	Phldb2	chr16	-	45774943	45775087	45772134	45772275	45777712	45777802	19141	34,53,44	3,4,2	9,5,10	5,10,9	193	49	1.89538e-10	4.741e-08	0.742,0.771,0.848	0.314,0.113,0.22	0.571
4468	ENSMUSG00000018411	Mapt	chr11	+	104298497	104299256	104294858	104294924	104302360	104302410	4468	23,63,75	25,25,29	160,93,90	12,8,13	808	49	1.90977e-10	4.741e-08	0.053,0.133,0.136	0.447,0.413,0.296	-0.278
8336	ENSMUSG00000033577	Myo6	chr9	+	80296642	80296681	80292356	80292517	80299145	80299249	8336	4,5,4	6,24,23	16,13,23	5,5,3	88	49	2.27285e-10	5.54985e-08	0.271,0.104,0.088	0.641,0.591,0.81	-0.526
699	ENSMUSG00000068823	Csde1	chr3	+	103040440	103040533	103039932	103040042	103041144	103041242	699	69141120	35,42,50	53,45,30	61,54,52	142	49	2.69829e-10	6.48243e-08	0.405,0.537,0.453	0.231,0.223,0.166	0.258
4456	ENSMUSG00000056692	D17Wsu92e	chr17	-	27767910	27768239	27751231	27753995	27786070	27786268	4456	353480473	11,13,9	935760885	0,6,2	378	49	5.05547e-10	1.19526e-07	0.806,0.827,0.872	1.0,0.943,0.983	-0.14
18891	ENSMUSG00000006333	Rps9	chr7	+	3706007	3706181	3705732	3705919	3706650	3706894	18891	80,107,75	46,51,55	19,22,15	36,37,40	223	49	5.34834e-10	1.24474e-07	0.276,0.316,0.231	0.104,0.116,0.076	0.176
14244	ENSMUSG00000029144	Gtf3c2	chr5	-	31173382	31173511	31172781	31173061	31173767	31174089	14244	75,88,84	9,15,8	18,19,20	13,16,14	178	49	5.92358e-10	1.35741e-07	0.696,0.618,0.743	0.276,0.246,0.282	0.418
16478	ENSMUSG00000025955	Akr1cl	chr1	-	65021918	65021992	65021382	65021505	65024662	65024779	16478	3385,4997,3924	7,7,15	4580,3686,4156	60,37,27	123	49	6.31738e-10	1.42572e-07	0.995,0.996,0.99	0.968,0.975,0.984	0.018
8528	ENSMUSG00000031422	Morf4l2	chrX	-	136735545	136735622	136732952	136734501	136739804	136739894	8528	100111110	2,2,1	52,61,76	9,13,9	126	49	7.38925e-10	1.64273e-07	0.951,0.956,0.977	0.692,0.646,0.767	0.26
13187	ENSMUSG00000031488	Rab11fip1	chr8	-	27151596	27153159	27150694	27150803	27154145	27154935	13187	21,25,18	0,0,0	25,16,26	3,2,1	1612	49	7.77537e-10	1.70315e-07	1.0,1.0,1.0	0.202,0.196,0.441	0.72
11658	ENSMUSG00000002010	Idh3g	chrX	-	73782297	73782309	73782005	73782103	73782674	73782716	11658	81,105,97	29,27,21	91,115,87	5,3,8	61	49	7.93587e-10	1.71311e-07	0.692,0.758,0.788	0.936,0.969,0.897	-0.188
10883	ENSMUSG00000027620	Rbm39	chr2	-	156174096	156174168	156172827	156173022	156177335	156177901	10883	64,87,64	130174135	15,9,10	87,83,61	121	49	8.56759e-10	1.82306e-07	0.166,0.168,0.161	0.065,0.042,0.062	0.109
5118	ENSMUSG00000037458	Azin1	chr15	-	38507186	38507346	38501403	38501600	38514472	38514609	5118	8,28,24	29,56,45	57,46,58	20,29,36	209	49	8.92703e-10	1.87279e-07	0.061,0.105,0.111	0.401,0.271,0.274	-0.223
2503	ENSMUSG00000028653	Trit1	chr4	+	123052065	123052175	123049476	123049554	123052483	123052601	2503	32,32,14	4,13,6	22,23,13	0,0,0	159	49	1.01892e-09	2.1079e-07	0.711,0.431,0.418	1.0,1.0,1.0	-0.48
19629	ENSMUSG00000020696	Rffl	chr11	-	82845751	82845895	82818415	82818603	82871007	82871210	19629	0,1,0	1,2,2	2,3,7	0,1,0	193	49	1.4205e-09	2.8984e-07	0.0,0.113,0.0	1.0,0.432,1.0	-0.773
4294	ENSMUSG00000039662	Icmt	chr4	+	152299136	152299245	152298684	152298773	152299670	152299840	4294	8,14,13	5,9,6	4,1,3	20,16,18	158	49	1.52638e-09	3.04306e-07	0.332,0.325,0.402	0.058,0.019,0.049	0.311
9136	ENSMUSG00000022961	Son	chr16	+	91674694	91674774	91671348	91671465	91675400	91675548	9136	47,60,43	30,48,44	13,12,19	39,45,51	129	49	1.53225e-09	3.04306e-07	0.373,0.322,0.271	0.112,0.092,0.124	0.213
22175	ENSMUSG00000018570	2810408A11Rik	chr11	-	69897618	69897754	69897362	69897492	69898102	69898150	22175	5,1,2	0,0,0	9,6,13	5,4,1	185	49	1.65874e-09	3.25091e-07	1.0,1.0,1.0	0.323,0.284,0.775	0.539
15392	ENSMUSG00000027520	Zdbf2	chr1	+	63290676	63290782	63280766	63280877	63294915	63295046	15392	1,1,2	1,2,4	8,5,10	1,0,0	155	49	1.79063e-09	3.46382e-07	0.24,0.136,0.136	0.717,1.0,1.0	-0.735
268	ENSMUSG00000024201	Kdm4b	chr17	+	56344333	56344442	56326061	56326229	56351632	56351797	268	15,17,15	4,8,5	9,6,7	0,0,0	158	49	1.83763e-09	3.46474e-07	0.538,0.397,0.482	1.0,1.0,1.0	-0.528
6073	ENSMUSG00000037608	Bclaf1	chr10	+	20334498	20334645	20333391	20333572	20339708	20339921	6073	305399334	20,33,25	137128132	33,24,33	196	49	1.82005e-09	3.46474e-07	0.792,0.751,0.77	0.509,0.571,0.5	0.244
21782	ENSMUSG00000036167	Pphln1	chr15	+	93452116	93452173	93441500	93441712	93455450	93455530	21782	12,13,10	10,14,13	31,42,43	6,5,5	106	49	1.94255e-09	3.61678e-07	0.357,0.3,0.262	0.705,0.795,0.799	-0.46
21633	ENSMUSG00000061315	Naca	chr10	+	128039170	128045086	128036488	128036560	128046167	128046253	21633	216231145	76,85,74	58,21,32	56,45,61	5965	49	2.06573e-09	3.79865e-07	0.023,0.022,0.016	0.008,0.004,0.004	0.015
11219	ENSMUSG00000022995	Enah	chr1	-	181911596	181911659	181908297	181908376	181913306	181913373	11219	1,2,1	76,106,70	12,4,8	26,35,35	112	49	2.52894e-09	4.59372e-07	0.006,0.008,0.006	0.168,0.048,0.091	-0.096
4457	ENSMUSG00000056692	D17Wsu92e	chr17	-	27768135	27768239	27751245	27753995	27786070	27786268	4457	140176167	11,13,9	309258314	0,6,2	153	49	2.75535e-09	4.89102e-07	0.803,0.813,0.856	1.0,0.932,0.98	-0.147
8138	ENSMUSG00000025372	Baiap2	chr11	+	120003037	120003085	120000551	120000586	120006358	120006782	8138	3,3,0	15,17,15	4,8,13	0,3,3	97	49	2.75828e-09	4.89102e-07	0.092,0.082,0.0	1.0,0.574,0.686	-0.695
18379	ENSMUSG00000033728	Lrrc14	chr15	+	76711421	76711530	76710963	76711083	76712866	76713220	18379	6,16,12	0,0,0	5,1,6	2,1,4	158	49	2.83775e-09	4.97273e-07	1.0,1.0,1.0	0.437,0.237,0.317	0.67
12754	ENSMUSG00000025925	Terf1	chr1	+	15833400	15833489	15831506	15831566	15838181	15838288	12754	59,58,40	7,14,7	29,25,22	0,0,0	138	49	2.88203e-09	4.99162e-07	0.75,0.595,0.67	1.0,1.0,1.0	-0.328
3435	ENSMUSG00000024044	Epb4.1l3	chr17	+	69287611	69287728	69287256	69287337	69288850	69289985	3435	92144117	14,22,18	22,16,12	17,12,9	166	49	2.99693e-09	5.13096e-07	0.66,0.659,0.657	0.276,0.282,0.282	0.379
22355	ENSMUSG00000030323	Ift122	chr6	+	115882646	115882823	115881476	115881623	115884335	115884411	22355	0,1,0	9,9,12	13,6,23	19,9,13	226	49	3.23225e-09	5.47095e-07	0.0,0.024,0.0	0.129,0.126,0.277	-0.169
21316	ENSMUSG00000020777	Acox1	chr11	-	116183463	116183624	116181912	116182020	116189414	116189575	21316	141156148	0,1,0	522518580	27,14,21	210	49	5.42974e-09	9.08719e-07	1.0,0.973,1.0	0.819,0.896,0.866	0.131
12993	ENSMUSG00000031592	Pcm1	chr8	+	41303986	41304151	41293457	41293816	41309519	41309692	12993	54,52,82	8,5,7	38,40,46	0,0,0	214	49	6.38458e-09	1.05665e-06	0.607,0.704,0.728	1.0,1.0,1.0	-0.32
11829	ENSMUSG00000030846	Tial1	chr7	-	128446730	128446798	128446194	128446270	128448120	128448213	11829	29,35,26	20,41,21	6,2,5	28,23,17	117	49	7.40784e-09	1.21252e-06	0.378,0.263,0.341	0.082,0.035,0.11	0.252
8527	ENSMUSG00000031422	Morf4l2	chrX	-	136740945	136741119	136739804	136739894	136741209	136741276	8527	58,62,47	0,4,2	22,6,17	8,7,7	223	49	8.37891e-09	1.35656e-06	1.0,0.773,0.838	0.377,0.158,0.348	0.576
6670	ENSMUSG00000036502	Tmem255a	chrX	-	38226887	38226956	38224580	38224669	38233102	38233192	6670	1,4,1	0,0,0	14,4,4	2,3,4	118	49	8.77306e-09	1.4051e-06	1.0,1.0,1.0	0.744,0.356,0.293	0.536
16126	ENSMUSG00000028693	Nasp	chr4	-	116610402	116611377	116605683	116605763	116611971	116612081	16126	117129120	20,37,35	316201503	16,17,13	1024	49	1.11089e-08	1.76028e-06	0.219,0.143,0.141	0.486,0.361,0.649	-0.331
4088	ENSMUSG00000029406	Pitpnm2	chr5	-	124124797	124124959	124123938	124124087	124125298	124125463	4088	87,125,80	17,26,25	52,38,53	1,1,2	211	49	1.17776e-08	1.84661e-06	0.543,0.528,0.426	0.924,0.898,0.86	-0.395
7465	ENSMUSG00000037013	Ss18	chr18	-	14640256	14640361	14636495	14636618	14640955	14641123	7465	84,155,87	0,0,3	51,43,46	7,4,7	154	49	1.21394e-08	1.88351e-06	1.0,1.0,0.902	0.699,0.774,0.676	0.251
21217	ENSMUSG00000028826	Tmem57	chr4	-	134836766	134837034	134836322	134836449	134837848	134837990	21217	11,13,11	6,18,7	3,1,0	10,20,13	317	49	1.24328e-08	1.90914e-06	0.221,0.1,0.195	0.044,0.008,0.0	0.155
35	ENSMUSG00000021000	Ctage5	chr12	+	59144698	59144770	59137697	59137786	59146335	59146362	35	33,52,53	8,11,9	286191211	7,9,7	121	49	1.35153e-08	2.05419e-06	0.626,0.657,0.705	0.943,0.896,0.924	-0.258
5188	ENSMUSG00000040746	Rnf167	chr11	+	70648407	70648592	70648028	70648109	70649220	70649294	5188	9,27,10	37,32,29	2,0,2	35,22,25	234	49	1.45131e-08	2.18357e-06	0.048,0.15,0.067	0.012,0.0,0.016	0.079
12946	ENSMUSG00000001829	Clpb	chr7	+	101711410	101711500	101706482	101706586	101722704	101722833	12946	0,0,2	38,49,39	12,9,18	58,44,63	139	49	1.47675e-08	2.19962e-06	0.0,0.0,0.018	0.068,0.067,0.092	-0.07
22348	ENSMUSG00000020486	Sept4	chr11	+	87583317	87583614	87578400	87578537	87583920	87584014	22348	0,0,0	4,1,1	7,3,8	2,0,0	346	49	1.94752e-08	2.87211e-06	0.0,0.0,0.0	0.331,1.0,1.0	-0.777
4136	ENSMUSG00000060227	Casc4	chr2	+	121925560	121925728	121911870	121912041	121933477	121933697	4136	123232214	30,64,49	151112143	7,11,11	217	49	2.27257e-08	3.31862e-06	0.481,0.45,0.497	0.83,0.697,0.746	-0.282
14926	ENSMUSG00000039262	Prrc2b	chr2	+	32212886	32214947	32212074	32212291	32216045	32216233	14926	2529,4446,3647	14,17,17	385443366	12,6,15	2110	49	2.29945e-08	3.32527e-06	0.808,0.859,0.833	0.427,0.632,0.362	0.36
13545	ENSMUSG00000047909	Ankrd16	chr2	+	11785122	11785260	11784290	11784452	11786223	11786302	13545	18,32,23	4,7,5	10,2,0	9,6,11	187	49	2.32227e-08	3.32598e-06	0.541,0.545,0.547	0.225,0.08,0.0	0.443
2968	ENSMUSG00000035069	Oma1	chr4	+	103328837	103328966	103325292	103325400	103331304	103331379	2968	39,42,54	1,0,0	46,59,48	6,5,9	178	49	3.62726e-08	5.14553e-06	0.915,1.0,1.0	0.679,0.765,0.595	0.292
21500	ENSMUSG00000031708	Tecr	chr8	-	83573410	83573455	83573219	83573323	83573870	83573922	21500	678694542	26,27,18	1005,1012,788	8,11,12	94	49	3.7224e-08	5.19518e-06	0.931,0.931,0.94	0.985,0.98,0.972	-0.045
9338	ENSMUSG00000036879	Phkb	chr8	+	85843003	85843112	85841001	85841103	85875633	85875723	9338	16,18,12	8,7,8	1,6,0	14,10,11	158	49	3.73202e-08	5.19518e-06	0.383,0.444,0.317	0.022,0.157,0.0	0.322
13862	ENSMUSG00000032295	Man2c1	chr9	+	57136202	57136325	57135444	57135634	57136692	57136799	13862	10,13,12	33,38,37	3,3,2	49,61,60	172	49	3.8471e-08	5.3058e-06	0.079,0.089,0.085	0.017,0.014,0.009	0.071
2709	ENSMUSG00000032599	Ip6k2	chr9	+	108796540	108796572	108796063	108796396	108796654	108796783	2709	6,3,1	5,5,5	23,15,15	2,1,1	81	49	4.43624e-08	6.06219e-06	0.421,0.266,0.108	0.874,0.901,0.901	-0.627
9097	ENSMUSG00000036792	Mbd5	chr2	+	49086589	49086652	49018253	49018325	49099716	49099809	9097	10,13,4	2,5,2	7,4,6	0,0,0	112	49	4.57176e-08	6.19058e-06	0.686,0.532,0.467	1.0,1.0,1.0	-0.438
6503	ENSMUSG00000016921	Srsf6	chr2	+	162932814	162933082	162931993	162932142	162933425	162933550	6503	1043,1434,1004	36,59,44	344180201	28,35,31	317	49	5.19775e-08	6.97481e-06	0.817,0.79,0.779	0.655,0.443,0.501	0.262
15650	ENSMUSG00000058835	Abi1	chr2	-	22963213	22963228	22962400	22962501	22971082	22971259	15650	24,36,30	7,16,17	13,15,13	49,27,20	64	49	5.2683e-08	7.00637e-06	0.724,0.633,0.575	0.169,0.298,0.332	0.378
10914	ENSMUSG00000036504	Phpt1	chr2	-	25574187	25574449	25573501	25573699	25574682	25574878	10914	436462445	0,0,3	252216201	6,3,10	311	49	5.65003e-08	7.44753e-06	1.0,1.0,0.959	0.869,0.919,0.76	0.137
1960	ENSMUSG00000021694	Ercc8	chr13	+	108175804	108175906	108175553	108175620	108177616	108177717	1960	7,8,3	2,2,2	0,0,1	2,4,5	151	49	5.79955e-08	7.57757e-06	0.532,0.565,0.327	0.0,0.0,0.061	0.454
12241	ENSMUSG00000021111	Papola	chr12	+	105833099	105833162	105829066	105829277	105834709	105834784	12241	110197150	14,28,22	152121134	3,4,6	112	49	5.9323e-08	7.68361e-06	0.775,0.755,0.749	0.957,0.93,0.907	-0.172
3191	ENSMUSG00000035513	Ntng2	chr2	-	29203870	29204008	29200873	29200948	29204897	29204922	3191	4,9,1	0,0,0	10,8,4	1,4,2	187	49	6.30455e-08	8.09537e-06	1.0,1.0,1.0	0.724,0.344,0.344	0.529
7666	ENSMUSG00000069049	Eif2s3y	chrY	+	1013378	1013473	1012047	1012169	1014633	1014792	7666	96,105,80	7,13,12	150108123	4,0,2	144	49	6.9069e-08	8.79302e-06	0.824,0.733,0.694	0.927,1.0,0.954	-0.21
16833	ENSMUSG00000029428	Stx2	chr5	-	128987717	128987842	128986154	128986430	128988801	128989158	16833	18,11,12	0,1,0	14,15,16	4,7,7	174	49	7.08463e-08	8.91069e-06	1.0,0.756,1.0	0.496,0.376,0.392	0.497
4931	ENSMUSG00000026150	Mff	chr1	+	82745523	82745556	82735418	82735507	82747082	82747142	4931	1,1,1	20,39,25	9,5,11	21,23,20	82	49	7.11898e-08	8.91069e-06	0.029,0.015,0.023	0.204,0.115,0.247	-0.166
19570	ENSMUSG00000016487	Ppfibp1	chr6	+	147012917	147012947	147012454	147012518	147016221	147016393	19570	14,19,18	20,77,63	5,0,3	52,46,55	79	49	7.31242e-08	9.07654e-06	0.303,0.133,0.151	0.056,0.0,0.033	0.166
12891	ENSMUSG00000030598	Fbxo17	chr7	+	28737338	28737546	28736067	28736203	28737664	28738138	12891	62,67,42	7,8,5	26,23,19	17,9,16	257	49	8.39659e-08	1.03361e-05	0.628,0.615,0.616	0.226,0.328,0.185	0.373
21309	ENSMUSG00000001120	Pcbp3	chr10	-	76847735	76847812	76825859	76825992	76892556	76892656	21309	6,8,3	0,0,0	7,5,2	11,8,0	126	49	8.63193e-08	1.05387e-05	1.0,1.0,1.0	0.198,0.196,1.0	0.535
11882	ENSMUSG00000060126	Tpt1	chr14	+	75846693	75846799	75846202	75846393	75847243	75847360	11882	54,48,42	0,0,0	67,44,50	5,10,2	155	49	8.81754e-08	1.06778e-05	1.0,1.0,1.0	0.809,0.582,0.888	0.24
6502	ENSMUSG00000016921	Srsf6	chr2	+	162932814	162932979	162931993	162932142	162933425	162933509	6502	498696458	36,59,44	163,88,97	28,35,31	214	49	8.90493e-08	1.06967e-05	0.76,0.73,0.704	0.571,0.365,0.417	0.28
2504	ENSMUSG00000028653	Trit1	chr4	+	123046874	123047017	123044490	123044636	123048768	123048880	2504	36,38,37	1,8,8	30,18,13	0,0,0	192	49	9.0775e-08	1.08168e-05	0.902,0.548,0.541	1.0,1.0,1.0	-0.336
19241	ENSMUSG00000030309	Caprin2	chr6	-	148868988	148869645	148865829	148865952	148870612	148870656	19241	74,125,94	4,8,5	33,7,17	0,0,0	706	49	9.3282e-08	1.10273e-05	0.562,0.52,0.566	1.0,1.0,1.0	-0.451
19424	ENSMUSG00000061175	Fnip2	chr3	-	79507838	79507928	79506206	79506278	79508086	79508187	19424	1,1,1	0,0,0	14,10,4	2,3,3	139	49	9.53042e-08	1.11776e-05	1.0,1.0,1.0	0.712,0.54,0.32	0.476
19356	ENSMUSG00000035325	Sec31a	chr5	-	100388533	100388611	100386127	100386203	100389067	100389106	19356	129179167	2,0,1	205261250	13,11,12	127	49	1.08064e-07	1.25751e-05	0.961,1.0,0.985	0.859,0.902,0.889	0.099
6308	ENSMUSG00000030102	Itpr1	chr6	+	108432645	108432696	108417888	108418000	108438299	108438432	6308	8,27,23	46,75,75	20,25,26	24,11,15	100	49	1.09114e-07	1.25988e-05	0.079,0.15,0.131	0.29,0.527,0.459	-0.305
1713	ENSMUSG00000042590	Ipo11	chr13	-	106836211	106836426	106822955	106823051	106842088	106842210	1713	0,0,1	9,8,10	10,4,7	8,6,5	264	49	1.23102e-07	1.41047e-05	0.0,0.0,0.018	0.188,0.11,0.206	-0.162
5482	ENSMUSG00000018417	Myo1b	chr1	-	51766821	51766908	51763889	51763964	51769003	51769090	5482	22,28,13	0,0,0	41,20,39	3,4,7	136	49	1.37545e-07	1.56392e-05	1.0,1.0,1.0	0.831,0.643,0.667	0.286
16144	ENSMUSG00000047921	Trappc9	chr15	-	73042176	73042203	73031521	73031643	73050594	73050723	16144	2,4,1	23,32,31	23,16,12	30,45,23	76	49	1.3936e-07	1.57255e-05	0.053,0.075,0.02	0.331,0.186,0.252	-0.207
20787	ENSMUSG00000049676	Catsperg1	chr7	-	29195213	29195323	29191534	29191748	29195827	29195939	20787	2,2,0	1,1,4	3,5,6	0,0,1	159	49	1.68079e-07	1.88236e-05	0.381,0.381,0.0	1.0,1.0,0.649	-0.629
20271	ENSMUSG00000061306	Slc38a10	chr11	-	120109431	120109536	120106433	120106610	120110065	120110458	20271	159187168	0,0,0	160171134	8,6,4	154	49	1.75806e-07	1.9542e-05	1.0,1.0,1.0	0.864,0.901,0.914	0.107
9982	ENSMUSG00000039759	Thap3	chr4	-	151983634	151983736	151982638	151983352	151985668	151985861	9982	59,33,39	1,0,0	88,66,74	13,6,5	151	49	1.82422e-07	2.01273e-05	0.95,1.0,1.0	0.687,0.781,0.828	0.218
15133	ENSMUSG00000050565	Tor1aip2	chr1	+	156041074	156041134	156040916	156041002	156059410	156059587	15133	26,32,48	8,4,10	104,66,89	3,1,2	109	49	1.9326e-07	2.11662e-05	0.594,0.782,0.683	0.94,0.967,0.952	-0.267
13546	ENSMUSG00000047909	Ankrd16	chr2	+	11785169	11785260	11784292	11784452	11786223	11786302	13546	9,15,14	4,7,5	5,1,0	9,6,11	140	49	1.99035e-07	2.15448e-05	0.441,0.429,0.495	0.163,0.055,0.0	0.382
15280	ENSMUSG00000028284	Map3k7	chr4	+	31994873	31994954	31992386	31992516	32002088	32002153	15280	26,57,38	12,17,16	30,37,50	2,2,3	130	49	1.9961e-07	2.15448e-05	0.45,0.558,0.472	0.85,0.875,0.863	-0.369
5144	ENSMUSG00000023089	Ndufa5	chr6	-	24522658	24522775	24519191	24519257	24527272	24527317	5144	333323319	2,0,4	498559463	17,13,20	166	49	2.06568e-07	2.21355e-05	0.98,1.0,0.959	0.896,0.927,0.872	0.081
15282	ENSMUSG00000028284	Map3k7	chr4	+	31994873	31995010	31992472	31992516	32002088	32002153	15282	16,36,27	12,17,16	22,24,37	2,2,3	186	49	2.2571e-07	2.4014e-05	0.26,0.358,0.308	0.743,0.76,0.765	-0.447
19347	ENSMUSG00000089945	Palm2Akap2	chr4	+	57709450	57710143	57689522	57689544	57757600	57757683	19347	64,95,62	2,5,2	3,6,2	0,0,0	742	49	2.29702e-07	2.40944e-05	0.679,0.556,0.672	1.0,1.0,1.0	-0.364
7320	ENSMUSG00000033102	Cdc14b	chr13	-	64205270	64205417	64201331	64201448	64209106	64209204	7320	22,38,35	0,7,7	50,23,35	0,0,0	196	49	2.28368e-07	2.40944e-05	1.0,0.576,0.556	1.0,1.0,1.0	-0.289
2032	ENSMUSG00000024387	Csnk2b	chr17	-	35121310	35121511	35120444	35120527	35121793	35121998	2032	1,2,2	0,0,0	6,6,16	9,5,15	250	49	2.36245e-07	2.46075e-05	1.0,1.0,1.0	0.116,0.19,0.173	0.84
7626	ENSMUSG00000034201	Gas2l1	chr11	-	5064836	5065015	5063872	5064478	5065214	5065278	7626	29,31,30	0,1,0	70,63,117	12,10,9	228	49	2.38823e-07	2.47032e-05	1.0,0.869,1.0	0.556,0.575,0.736	0.334
807	ENSMUSG00000042210	Abhd14a	chr9	-	106445525	106445834	106444089	106444306	106447530	106447563	807	34,32,31	0,0,0	38,48,49	7,10,0	358	49	2.70759e-07	2.78134e-05	1.0,1.0,1.0	0.426,0.396,1.0	0.393
12010	ENSMUSG00000021838	Samd4	chr14	+	47052849	47053113	47016276	47016795	47064219	47064329	12010	8,5,3	2,2,3	37,27,88	0,0,3	313	49	2.74764e-07	2.80315e-05	0.385,0.281,0.135	1.0,1.0,0.821	-0.673
7430	ENSMUSG00000070315	4930581F22Rik	chr9	+	35123600	35123694	35117368	35118346	35126211	35126390	7430	3,5,3	2,1,3	5,1,2	0,0,0	143	49	3.07573e-07	3.11653e-05	0.339,0.631,0.255	1.0,1.0,1.0	-0.592
806	ENSMUSG00000042210	Abhd14a	chr9	-	106445525	106445829	106444089	106444306	106447530	106447620	806	45,47,43	0,0,0	48,62,68	7,10,0	353	49	3.15098e-07	3.1712e-05	1.0,1.0,1.0	0.488,0.463,1.0	0.35
12081	ENSMUSG00000038777	Sema6c	chr3	+	95171790	95171886	95171557	95171602	95172254	95174024	12081	51,57,47	13,19,12	1,0,3	2,5,5	145	49	3.22196e-07	3.22088e-05	0.57,0.503,0.57	0.145,0.0,0.169	0.443
17886	ENSMUSG00000039477	Tnrc18	chr5	-	142764768	142764897	142762989	142763161	142765050	142765187	17886	193281242	11,14,12	73,23,52	0,0,0	178	49	3.31e-07	3.28683e-05	0.828,0.847,0.847	1.0,1.0,1.0	-0.159
20440	ENSMUSG00000031570	Ppapdc1b	chr8	+	25723030	25723113	25722429	25722600	25724079	25724887	20440	36,44,35	11,8,13	18,13,14	16,19,25	132	49	3.60037e-07	3.55149e-05	0.549,0.671,0.5	0.295,0.203,0.172	0.35
21302	ENSMUSG00000020954	Strn3	chr12	-	51643103	51643214	51633578	51633719	51647993	51648135	21302	4,22,13	0,6,6	7,1,2	0,0,0	160	49	3.664e-07	3.59048e-05	1.0,0.529,0.399	1.0,1.0,1.0	-0.357
18857	ENSMUSG00000002105	Slc39a13	chr2	-	91064905	91065007	91064640	91064804	91065581	91066176	18857	93,123,86	9,8,2	53,65,64	0,0,0	151	49	3.81141e-07	3.71052e-05	0.77,0.833,0.933	1.0,1.0,1.0	-0.155
7625	ENSMUSG00000034201	Gas2l1	chr11	-	5064836	5065094	5063825	5064478	5065214	5065300	7625	38,37,36	0,1,0	101,84,151	12,10,9	307	49	3.88874e-07	3.76122e-05	1.0,0.855,1.0	0.573,0.573,0.728	0.327
5956	ENSMUSG00000101166	Gm28496	chr7	+	44247250	44247416	44246773	44246823	44248251	44248295	5956	123176154	13,25,24	158153272	49,66,82	215	49	4.02626e-07	3.86911e-05	0.683,0.616,0.594	0.424,0.346,0.431	0.231
16753	ENSMUSG00000018428	Akap1	chr11	-	88843589	88843696	88841168	88841302	88844258	88845865	16753	4,9,5	79,92,93	26,22,37	123109126	156	49	4.06954e-07	3.88563e-05	0.016,0.03,0.017	0.062,0.06,0.084	-0.048
1255	ENSMUSG00000022629	Kif21a	chr15	-	90952710	90952818	90943764	90943901	90956294	90956509	1255	7,7,23	0,0,0	39,31,28	5,5,4	157	49	4.12747e-07	3.91584e-05	1.0,1.0,1.0	0.709,0.659,0.686	0.315
8027	ENSMUSG00000040785	Ttc3	chr16	+	94408553	94408716	94403313	94403368	94409683	94409729	8027	57,83,69	5,12,4	20,16,18	0,0,0	212	49	4.21968e-07	3.97798e-05	0.725,0.615,0.799	1.0,1.0,1.0	-0.287
901	ENSMUSG00000030168	Adipor2	chr6	-	119358921	119359109	119357215	119357409	119359350	119359537	901	303445389	0,2,3	577515550	17,11,13	237	49	4.4505e-07	4.16919e-05	1.0,0.979,0.964	0.875,0.906,0.897	0.088
11781	ENSMUSG00000055116	Arntl	chr7	+	113274625	113274753	113234623	113234696	113279456	113279582	11781	35,56,47	5,7,1	34,35,29	0,0,0	177	49	4.50087e-07	4.19003e-05	0.66,0.689,0.929	1.0,1.0,1.0	-0.241
725	ENSMUSG00000027346	Gpcpd1	chr2	-	132558606	132558682	132556934	132556976	132564626	132564711	725	23,47,43	6,10,7	131158140	7,5,2	125	49	4.53518e-07	4.19575e-05	0.6,0.648,0.707	0.88,0.925,0.965	-0.272
17815	ENSMUSG00000002845	Tmem39a	chr16	+	38585618	38585680	38585415	38585518	38586220	38586890	17815	0,1,1	27,44,26	9,10,2	31,23,20	111	49	4.72572e-07	4.34504e-05	0.0,0.01,0.017	0.114,0.161,0.042	-0.097
16966	ENSMUSG00000028530	Jak1	chr4	-	101197775	101197980	101193782	101193863	101265041	101265223	16966	3,0,3	15,22,22	26,14,22	45,32,32	254	49	5.19001e-07	4.74265e-05	0.037,0.0,0.026	0.1,0.078,0.117	-0.077
10500	ENSMUSG00000022536	Glyr1	chr16	-	5036235	5036475	5031886	5031973	5036918	5037057	10500	342495463	3,11,8	417328360	0,1,0	289	49	5.49705e-07	4.9926e-05	0.951,0.884,0.908	1.0,0.982,1.0	-0.08
12351	ENSMUSG00000043940	Wdfy3	chr5	-	101878005	101878059	101875840	101876009	101882422	101882650	12351	16,23,30	2,7,4	7,6,7	0,0,0	103	49	5.60555e-07	5.05719e-05	0.792,0.61,0.781	1.0,1.0,1.0	-0.272
8840	ENSMUSG00000027871	Hsd3b1	chr3	-	98858151	98858341	98857829	98858026	98859671	98859766	8840	9788,13225,10949	86,117,82	2388,1570,1623	7,4,5	239	49	5.63607e-07	5.05719e-05	0.959,0.959,0.965	0.986,0.988,0.985	-0.025
17196	ENSMUSG00000029048	Rer1	chr4	-	155083108	155083317	155082666	155082754	155086204	155086371	17196	119165112	58,57,52	74,78,80	84,56,74	258	49	5.67646e-07	5.06292e-05	0.28,0.355,0.29	0.143,0.209,0.17	0.134
18299	ENSMUSG00000040940	Arhgef1	chr7	+	24918519	24919351	24917894	24918000	24919630	24919776	18299	194244146	38,36,33	123,51,74	41,29,38	881	49	5.75547e-07	5.07382e-05	0.221,0.274,0.197	0.143,0.089,0.098	0.121
21978	ENSMUSG00000023994	Nfya	chr17	-	48398981	48399068	48395649	48395796	48400437	48400580	21978	22,39,27	2,1,3	5,6,11	7,3,7	136	49	5.7568e-07	5.07382e-05	0.799,0.934,0.764	0.205,0.419,0.362	0.504
12410	ENSMUSG00000025781	Atp5c1	chr2	-	10056769	10056806	10056029	10056161	10058995	10059092	12410	200198197	9,6,16	196157191	26,19,42	86	49	6.68309e-07	5.85557e-05	0.927,0.95,0.875	0.811,0.825,0.722	0.131
4966	ENSMUSG00000037348	Paqr7	chr4	+	134506522	134506717	134496974	134497036	134506802	134507215	4966	0,1,0	21,14,11	16,4,18	52,18,25	244	49	6.79038e-07	5.91477e-05	0.0,0.014,0.0	0.058,0.043,0.126	-0.071
10915	ENSMUSG00000036504	Phpt1	chr2	-	25574187	25574312	25573429	25573699	25574682	25575224	10915	526565537	0,0,3	304272260	6,3,10	174	49	7.02701e-07	6.08531e-05	1.0,1.0,0.981	0.935,0.962,0.88	0.068
15575	ENSMUSG00000021268	Meg3	chr12	+	109544947	109545041	109544026	109544742	109546429	109546542	15575	268325210	37,40,24	218,65,140	68,22,34	143	49	7.32156e-07	6.30374e-05	0.713,0.736,0.75	0.523,0.503,0.585	0.196
6774	ENSMUSG00000008730	Hipk1	chr3	-	103756623	103756750	103754200	103754322	103758534	103758760	6774	0,5,0	20,28,31	9,7,24	33,29,37	176	49	7.6106e-07	6.51494e-05	0.0,0.047,0.0	0.071,0.063,0.153	-0.08
9340	ENSMUSG00000036879	Phkb	chr8	+	85843020	85843112	85840958	85841103	85875633	85875723	9340	14,16,14	8,7,8	1,7,1	14,10,11	141	49	7.75839e-07	6.6035e-05	0.378,0.443,0.378	0.024,0.196,0.031	0.316
18563	ENSMUSG00000073437	D330041H03Rik	chr17	-	24413504	24413928	24411924	24412083	24414311	24414429	18563	21,31,27	0,7,3	14,6,4	0,0,0	473	49	7.88225e-07	6.6708e-05	1.0,0.314,0.482	1.0,1.0,1.0	-0.401
18920	ENSMUSG00000039382	Wdr45	chrX	+	7723314	7723753	7722354	7722378	7723848	7723920	18920	17,30,15	32,17,24	6,4,4	29,23,24	488	49	8.22649e-07	6.9228e-05	0.051,0.151,0.059	0.02,0.017,0.016	0.069
11949	ENSMUSG00000027472	Pdrg1	chr2	-	153013222	153013307	153012380	153012455	153014009	153014085	11949	7,12,8	2,2,50	3,0,2	49,2,51	134	49	8.38776e-07	7.01886e-05	0.561,0.687,0.055	0.022,0.0,0.014	0.422
4620	ENSMUSG00000027939	Nup210l	chr3	+	90192954	90193172	90186031	90186123	90198050	90198187	4620	3,0,2	0,2,2	4,3,6	0,0,0	267	49	8.78597e-07	7.31101e-05	1.0,0.0,0.155	1.0,1.0,1.0	-0.615
21979	ENSMUSG00000023994	Nfya	chr17	-	48398981	48399065	48395649	48395796	48400437	48400580	21979	22,34,26	2,1,3	5,5,12	7,3,7	133	49	8.89595e-07	7.3614e-05	0.802,0.926,0.762	0.208,0.38,0.387	0.505
17488	ENSMUSG00000069769	Msi2	chr11	-	88347052	88347125	88343888	88344660	88348783	88348992	17488	120160121	36,41,62	44,50,56	44,45,54	122	49	9.71347e-07	7.99349e-05	0.572,0.61,0.439	0.287,0.309,0.294	0.244
3711	ENSMUSG00000022471	Xrcc6	chr15	+	82015232	82015579	81987834	81987952	82017109	82017198	3711	25,30,23	0,0,0	69,32,40	4,2,3	396	49	9.77282e-07	7.99814e-05	1.0,1.0,1.0	0.681,0.664,0.623	0.344
21460	ENSMUSG00000029810	Tmem176b	chr6	-	48840360	48840453	48838171	48838365	48840995	48841117	21460	116145118	154160175	725453531	476420313	142	49	9.87707e-07	8.01316e-05	0.206,0.238,0.189	0.345,0.271,0.369	-0.117
7919	ENSMUSG00000032897	Nfyc	chr4	-	120781471	120781543	120779119	120779233	120790376	120790489	7919	5,8,1	1,0,0	5,2,2	1,1,4	121	49	9.89876e-07	8.01316e-05	0.669,1.0,1.0	0.669,0.447,0.168	0.462
19211	ENSMUSG00000023707	Ogfod2	chr5	+	124114064	124114192	124113428	124113528	124114387	124114645	19211	116116102	0,0,0	94110111	4,0,12	177	49	1.01755e-06	8.19264e-05	1.0,1.0,1.0	0.867,1.0,0.719	0.138
17738	ENSMUSG00000033543	Gtf2a2	chr9	+	70017072	70017191	70016818	70016923	70019388	70019515	17738	18,22,6	45,60,54	1,3,4	31,54,52	168	49	1.02683e-06	8.2229e-05	0.104,0.097,0.031	0.009,0.016,0.022	0.062
298	ENSMUSG00000055296	Tmem245	chr4	-	56903211	56903247	56899305	56899428	56903917	56904049	298	2,1,0	9,13,18	5,2,7	5,3,5	85	49	1.08755e-06	8.66257e-05	0.114,0.042,0.0	0.366,0.278,0.447	-0.312
17478	ENSMUSG00000015980	Lrrc27	chr7	+	139216748	139216890	139214674	139214959	139218227	139218358	17478	2,4,3	0,1,0	3,3,5	7,9,17	191	49	1.10012e-06	8.71613e-05	1.0,0.506,1.0	0.099,0.079,0.07	0.753
9549	ENSMUSG00000042515	Mum1l1	chrX	+	139218147	139218308	139217165	139217214	139231285	139231414	9549	6,7,14	2,4,3	24,9,9	0,1,0	210	49	1.1794e-06	9.29477e-05	0.412,0.29,0.521	1.0,0.677,1.0	-0.485
17203	ENSMUSG00000044566	Cage1	chr13	-	38025282	38025803	38022412	38023468	38028102	38028190	17203	35,112,68	7,5,4	145,84,209	0,2,1	570	49	1.25197e-06	9.81478e-05	0.301,0.658,0.594	1.0,0.783,0.947	-0.392
4406	ENSMUSG00000023206	Il15ra	chr2	+	11723511	11723610	11720012	11720105	11724095	11724128	4406	3,6,3	0,0,0	23,9,21	1,3,4	148	49	1.31715e-06	0.000102717	1.0,1.0,1.0	0.884,0.498,0.635	0.328
19926	ENSMUSG00000033610	Pank1	chr19	-	34821712	34821889	34821099	34821223	34827119	34827373	19926	1209,1802,1558	14,24,22	2596,1723,2136	13,2,13	226	49	1.54403e-06	0.000119446	0.949,0.942,0.939	0.977,0.995,0.973	-0.038
4068	ENSMUSG00000038084	Opa1	chr16	+	29597585	29597696	29589680	29589748	29602211	29602265	4068	23,47,45	14,41,39	62,42,53	15,12,15	160	49	1.5477e-06	0.000119446	0.335,0.26,0.261	0.559,0.517,0.52	-0.247
6977	ENSMUSG00000041164	Zmiz2	chr11	+	6390270	6390497	6389470	6389513	6395124	6395288	6977	8,13,8	7,7,7	3,0,1	5,10,11	276	49	1.55949e-06	0.000119735	0.169,0.248,0.169	0.096,0.0,0.016	0.158
16255	ENSMUSG00000024188	Luc7l	chr17	+	26253973	26254044	26252998	26253091	26255030	26255125	16255	64,69,47	4,4,6	27,22,24	10,7,14	120	49	1.6153e-06	0.000123384	0.867,0.876,0.762	0.524,0.562,0.412	0.336
7887	ENSMUSG00000039285	Azi2	chr9	+	118059619	118059666	118059056	118059175	118061713	118062489	7887	0,2,0	18,37,27	5,9,4	19,15,26	96	49	1.63119e-06	0.000123962	0.0,0.027,0.0	0.118,0.234,0.073	-0.133
22337	ENSMUSG00000022353	Mtss1	chr15	-	58964496	58964508	58956432	58956590	58968838	58968913	22337	1,1,2	26,23,26	2,4,3	0,6,0	61	49	1.65838e-06	0.000125389	0.03,0.034,0.058	1.0,0.349,1.0	-0.742
16903	ENSMUSG00000037300	Ttc13	chr8	-	124699655	124699721	124690276	124690359	124709902	124709973	16903	3,7,2	3,5,5	8,8,6	1,0,1	115	49	1.77483e-06	0.000133515	0.299,0.374,0.146	0.773,1.0,0.719	-0.558
3405	ENSMUSG00000031090	Nadsyn1	chr7	-	143821171	143821232	143819092	143819209	143822658	143822805	3405	2,7,2	3,2,1	9,9,7	0,1,0	110	49	1.79722e-06	0.000134521	0.229,0.609,0.471	1.0,0.8,1.0	-0.497
21397	ENSMUSG00000041476	Smpx	chrX	+	157702451	157702575	157698909	157699313	157702955	157703012	21397	2,3,3	56,50,44	15,11,4	42,22,34	173	49	1.82235e-06	0.00013572	0.01,0.017,0.019	0.092,0.124,0.032	-0.067
4814	ENSMUSG00000036352	Ubac1	chr2	-	26015954	26016035	26014911	26014965	26016295	26016416	4814	4,9,4	11,12,15	0,0,0	11,8,9	130	49	1.83634e-06	0.000136081	0.121,0.22,0.091	0.0,0.0,0.0	0.144
14765	ENSMUSG00000037058	Paip2	chr18	+	35610076	35610157	35600044	35600117	35610870	35611034	14765	12,5,2	2,1,2	1,0,0	2,1,2	130	49	2.00557e-06	0.000147157	0.693,0.653,0.274	0.159,0.0,0.0	0.487
3438	ENSMUSG00000024044	Epb4.1l3	chr17	+	69283884	69284007	69274703	69274895	69284538	69284916	3438	8,10,25	36,49,48	0,0,2	13,20,19	172	49	2.00274e-06	0.000147157	0.06,0.055,0.129	0.0,0.0,0.029	0.072
19352	ENSMUSG00000035325	Sec31a	chr5	-	100369595	100369634	100368293	100368352	100373424	100373484	19352	4,7,2	6,14,7	51,32,32	15,15,12	88	49	2.0351e-06	0.000148501	0.271,0.218,0.137	0.654,0.543,0.598	-0.39
21479	ENSMUSG00000056770	Setd3	chr12	-	108160232	108160381	108158275	108158348	108162972	108163065	21479	18,16,23	13,19,20	42,43,38	11,7,10	198	49	2.04382e-06	0.000148501	0.255,0.172,0.222	0.486,0.603,0.485	-0.308
18568	ENSMUSG00000073437	D330041H03Rik	chr17	-	24412466	24412597	24412034	24412083	24414311	24414542	18568	16,23,13	0,7,3	3,2,4	0,0,0	180	49	2.0574e-06	0.000148762	1.0,0.472,0.541	1.0,1.0,1.0	-0.329
21901	ENSMUSG00000002546	Golga2	chr2	+	32297753	32297834	32297520	32297577	32298599	32298638	21901	60,89,72	11,7,17	90117110	3,3,3	130	49	2.10274e-06	0.000151306	0.673,0.827,0.615	0.919,0.936,0.933	-0.224
20986	ENSMUSG00000026991	Pkp4	chr2	+	59314355	59314403	59311693	59311913	59318511	59318644	20986	0,0,0	7,10,10	3,4,1	2,1,2	97	49	2.1752e-06	0.000155767	0.0,0.0,0.0	0.431,0.669,0.202	-0.434
10143	ENSMUSG00000001924	Uba1	chrX	+	20659199	20659296	20658420	20658526	20668448	20668565	10143	0,3,2	14,20,24	2,12,11	11,9,9	146	49	2.29699e-06	0.000163702	0.0,0.048,0.027	0.058,0.309,0.291	-0.194
18566	ENSMUSG00000073437	D330041H03Rik	chr17	-	24412466	24412574	24412026	24412083	24414311	24414513	18566	14,22,13	0,7,3	2,2,4	0,0,0	157	49	2.32844e-06	0.000165153	1.0,0.495,0.575	1.0,1.0,1.0	-0.31
8461	ENSMUSG00000039599	Fam149b	chr14	+	20377774	20377999	20375509	20375613	20378399	20378523	8461	55,72,80	4,7,6	56,65,61	0,1,1	274	49	2.46582e-06	0.000174068	0.711,0.648,0.705	1.0,0.921,0.916	-0.258
4888	ENSMUSG00000026858	Fam73b	chr2	+	30383589	30383706	30382965	30383019	30383928	30385521	4888	61,75,77	0,0,0	152152164	4,10,5	166	49	2.6489e-06	0.00018611	1.0,1.0,1.0	0.918,0.818,0.906	0.119
11299	ENSMUSG00000019790	Stxbp5	chr10	-	9784187	9784235	9778020	9778071	9784340	9784400	11299	5,20,12	1,3,4	11,5,3	0,0,0	97	49	2.69817e-06	0.000188682	0.716,0.771,0.602	1.0,1.0,1.0	-0.304
12068	ENSMUSG00000020458	Rtn4	chr11	+	29706409	29708770	29692946	29693693	29733632	29733840	12068	505822803	30,33,29	204249222	22,21,29	2410	49	2.73e-06	0.000190016	0.255,0.336,0.36	0.159,0.194,0.135	0.154
19677	ENSMUSG00000043323	Fbrsl1	chr5	-	110376401	110376470	110376252	110376282	110377356	110377407	19677	69,101,79	7,5,4	66,41,31	0,0,0	118	49	2.92607e-06	0.000202715	0.804,0.893,0.891	1.0,1.0,1.0	-0.137
18474	ENSMUSG00000026566	Mpzl1	chr1	-	165601749	165601864	165593653	165593677	165604609	165604742	18474	50,51,32	4,9,8	2,1,3	0,0,0	164	49	2.96698e-06	0.000204598	0.789,0.629,0.544	1.0,1.0,1.0	-0.346
17801	ENSMUSG00000035637	Grhpr	chr4	+	44986763	44986926	44986285	44986390	44987215	44987248	17801	24,17,11	162135136	1,2,4	116130153	212	49	2.98861e-06	0.00020514	0.033,0.028,0.018	0.002,0.004,0.006	0.022
4404	ENSMUSG00000023206	Il15ra	chr2	+	11723412	11723610	11720012	11720105	11724095	11724128	4404	7,12,7	0,0,0	53,17,39	1,3,4	247	49	3.02557e-06	0.000206724	1.0,1.0,1.0	0.913,0.529,0.659	0.3
20792	ENSMUSG00000049676	Catsperg1	chr7	-	29195412	29195571	29191534	29191748	29195827	29195939	20792	5,3,1	1,1,4	11,7,4	0,0,1	208	49	3.0565e-06	0.000207884	0.541,0.414,0.056	1.0,1.0,0.485	-0.491
3670	ENSMUSG00000047022	Mipol1	chr12	+	57303344	57303551	57230445	57230611	57306010	57306137	3670	18,24,27	2,2,5	25,41,25	0,1,0	256	49	3.11784e-06	0.000211092	0.633,0.697,0.508	1.0,0.887,1.0	-0.35
6555	ENSMUSG00000022710	Usp7	chr16	-	8715744	8715919	8711993	8712192	8716514	8716619	6555	18,14,21	25,29,23	3,2,6	28,17,26	224	49	3.19746e-06	0.000215503	0.136,0.096,0.166	0.023,0.025,0.048	0.101
13735	ENSMUSG00000032384	Csnk1g1	chr9	+	65921003	65921068	65909019	65909168	65950015	65950064	13735	5,5,2	4,2,4	4,6,3	1,0,0	114	49	3.36901e-06	0.000226043	0.35,0.518,0.177	0.632,1.0,1.0	-0.529
16152	ENSMUSG00000037697	Ddhd1	chr14	-	45599101	45599185	45594721	45595664	45601564	45601756	16152	9,20,13	5,11,7	19,19,12	0,1,2	133	49	3.42561e-06	0.000228809	0.399,0.401,0.406	1.0,0.875,0.689	-0.453
11459	ENSMUSG00000039943	Plcb4	chr2	+	135965051	135965087	135961718	135961819	135967024	135967166	11459	1,0,1	29,29,24	7,4,7	31,17,23	85	49	3.4539e-06	0.000229669	0.019,0.0,0.023	0.115,0.119,0.149	-0.114
14202	ENSMUSG00000037395	Rcor3	chr1	-	192108643	192108701	192101387	192101867	192116268	192116346	14202	12,25,19	2,3,4	8,14,7	0,0,0	107	49	3.65692e-06	0.000242088	0.733,0.792,0.685	1.0,1.0,1.0	-0.263
11101	ENSMUSG00000025137	Pcyt2	chr11	-	120613029	120613083	120612462	120612601	120613378	120613423	11101	132151109	9,11,4	194149150	3,1,1	103	49	3.71376e-06	0.000244763	0.875,0.867,0.928	0.969,0.986,0.986	-0.09
18494	ENSMUSG00000021236	Entpd5	chr12	-	84399339	84399412	84396678	84396958	84400829	84400934	18494	11,12,10	0,0,0	53,32,39	5,5,4	122	49	3.76205e-06	0.000246854	1.0,1.0,1.0	0.81,0.72,0.797	0.224
10986	ENSMUSG00000021843	Ktn1	chr14	+	47734154	47734270	47733226	47733322	47736099	47736291	10986	27,41,26	5,10,4	6,8,9	6,9,10	165	49	3.84404e-06	0.000251127	0.616,0.549,0.659	0.229,0.209,0.211	0.392
10210	ENSMUSG00000029687	Ezh2	chr6	-	47541844	47541970	47540676	47540855	47542365	47542406	10210	36,22,32	6,2,1	7,12,11	0,0,0	175	49	3.97353e-06	0.000258453	0.627,0.755,0.9	1.0,1.0,1.0	-0.239
2087	ENSMUSG00000083844	2210015D19Rik	chr11	+	5768885	5769072	5765508	5765571	5769166	5769243	2087	1,2,0	0,2,1	3,1,3	0,1,0	236	49	3.9953e-06	0.000258739	1.0,0.172,0.0	1.0,0.172,1.0	-0.333
708	ENSMUSG00000086607	4930511M06Rik	chr18	-	57549083	57549236	57548278	57548375	57552106	57552397	708	0,1,2	1,0,3	2,1,2	0,0,0	202	49	4.10162e-06	0.000264475	0.0,1.0,0.139	1.0,1.0,1.0	-0.62
21976	ENSMUSG00000023994	Nfya	chr17	-	48398984	48399065	48395649	48395796	48400437	48400580	21976	11,27,21	2,1,3	2,5,8	7,3,7	130	49	4.42528e-06	0.000284115	0.675,0.911,0.725	0.097,0.386,0.301	0.509
12706	ENSMUSG00000045411	2410002F23Rik	chr7	+	44247237	44247416	44246786	44246823	44248251	44248295	12706	131182157	13,25,24	179162299	49,66,82	228	49	4.46254e-06	0.000285277	0.684,0.61,0.584	0.44,0.345,0.439	0.218
19919	ENSMUSG00000063894	Zkscan8	chr13	-	21522223	21522315	21513221	21520962	21525137	21525306	19919	13,36,29	3,2,4	6,5,10	0,0,0	141	49	4.50612e-06	0.000286832	0.601,0.862,0.716	1.0,1.0,1.0	-0.274
6190	ENSMUSG00000030683	Sez6l2	chr7	+	126967706	126967745	126967013	126967205	126967926	126968044	6190	203266220	31,31,27	175150159	13,4,5	88	49	4.65495e-06	0.000295044	0.785,0.827,0.819	0.882,0.954,0.947	-0.117
17768	ENSMUSG00000054226	Tprkb	chr6	+	85919916	85920024	85915737	85915790	85921422	85921511	17768	2,4,3	25,42,33	19,13,16	42,53,27	157	49	4.69e-06	0.000296006	0.024,0.029,0.028	0.124,0.071,0.156	-0.09
5483	ENSMUSG00000018417	Myo1b	chr1	-	51768649	51768736	51766821	51766908	51769003	51769090	5483	10,7,18	8,9,2	3,2,1	12,14,19	136	49	5.38275e-06	0.000338296	0.311,0.219,0.764	0.083,0.049,0.019	0.381
17195	ENSMUSG00000029048	Rer1	chr4	-	155083108	155083236	155082687	155082754	155086204	155086382	17195	77,101,72	58,57,52	41,55,51	84,56,74	177	49	5.69365e-06	0.000356331	0.269,0.329,0.277	0.119,0.214,0.16	0.127
13606	ENSMUSG00000025967	Eef1b2	chr1	+	63178027	63178264	63177753	63177876	63178438	63178565	13606	76,67,28	394363400	45,10,15	323355314	286	49	6.03772e-06	0.000376166	0.032,0.031,0.012	0.023,0.005,0.008	0.013
14166	ENSMUSG00000037795	N4bp2	chr5	+	65786105	65786361	65775584	65775663	65790017	65791170	14166	35,78,100	0,7,4	10,12,25	0,0,0	305	49	6.06108e-06	0.000376166	1.0,0.642,0.801	1.0,1.0,1.0	-0.186
4062	ENSMUSG00000078566	Bnip3	chr7	-	138897995	138898077	138894609	138894716	138898680	138898828	4062	29,25,25	1,5,7	43,39,47	1,1,0	131	49	6.28646e-06	0.000388535	0.916,0.652,0.572	0.941,0.936,1.0	-0.246
6542	ENSMUSG00000020946	Gosr2	chr11	-	103683791	103683932	103676848	103679397	103686581	103686714	6542	305394340	3,2,4	287324411	13,4,22	190	49	6.33774e-06	0.000390085	0.963,0.981,0.956	0.851,0.954,0.828	0.089
16676	ENSMUSG00000029580	Actb	chr5	-	142905087	142905150	142904394	142904782	142905236	142905476	16676	87,48,47	1682,1680,1203	9,4,6	1537,886,1003	112	49	6.43558e-06	0.000394477	0.022,0.012,0.017	0.003,0.002,0.003	0.014
6283	ENSMUSG00000032519	Slc25a38	chr9	+	120119882	120119955	120117452	120117537	120120256	120120436	6283	7,11,5	16,14,10	27,25,30	12,11,11	122	49	6.61206e-06	0.000403634	0.149,0.24,0.167	0.475,0.477,0.523	-0.306
15725	ENSMUSG00000029060	Mib2	chr4	-	155658893	155659001	155657854	155657959	155659122	155659265	15725	50,52,43	8,1,8	22,28,39	1,0,0	157	49	6.78554e-06	0.000410856	0.661,0.942,0.627	0.873,1.0,1.0	-0.214
19907	ENSMUSG00000059474	Mbtd1	chr11	+	93891338	93891388	93887021	93887073	93905158	93905358	19907	3,2,9	3,14,3	0,0,0	2,1,2	99	49	6.75825e-06	0.000410856	0.331,0.066,0.598	0.0,0.0,0.0	0.332
4936	ENSMUSG00000026150	Mff	chr1	+	82728066	82728238	82727227	82727336	82729215	82729436	4936	5,4,8	51,80,62	10,6,26	41,35,47	221	49	6.84555e-06	0.000412811	0.021,0.011,0.028	0.051,0.037,0.109	-0.046
8828	ENSMUSG00000030849	Fgfr2	chr7	-	130242377	130242644	130241199	130241277	130261748	130261857	8828	145192202	21,35,28	190183160	15,5,6	316	49	6.92618e-06	0.00041599	0.517,0.46,0.528	0.663,0.85,0.805	-0.271
7804	ENSMUSG00000066043	Phactr4	chr4	-	132383281	132383362	132378404	132378563	132386891	132387065	7804	10,15,16	9,23,13	31,42,23	8,8,8	130	49	7.05218e-06	0.000421856	0.295,0.197,0.317	0.594,0.664,0.52	-0.323
10574	ENSMUSG00000035506	Slc12a8	chr16	+	33617107	33617254	33608144	33608232	33624553	33625175	10574	21,46,49	4,4,1	11,11,5	0,0,0	196	49	7.12702e-06	0.000424628	0.568,0.742,0.925	1.0,1.0,1.0	-0.255
7044	ENSMUSG00000025982	Sf3b1	chr1	-	55014868	55014924	55014482	55014562	55016375	55016490	7044	16,26,19	42,111,72	6,2,5	52,40,76	105	49	7.35151e-06	0.000436258	0.151,0.099,0.11	0.051,0.023,0.03	0.085
18395	ENSMUSG00000022982	Sod1	chr16	+	90222779	90222876	90220741	90220929	90225144	90225262	18395	330287285	5,11,3	873794611	2,5,0	146	49	7.38758e-06	0.000436659	0.957,0.898,0.97	0.993,0.982,1.0	-0.05
9283	ENSMUSG00000025144	Stra13	chr11	-	120711843	120711895	120711702	120711756	120713692	120713738	9283	44,46,41	6,2,3	54,41,32	0,0,0	101	49	7.47733e-06	0.000440217	0.781,0.918,0.869	1.0,1.0,1.0	-0.144
10629	ENSMUSG00000032534	Cep63	chr9	-	102588707	102588987	102586577	102587012	102594507	102594594	10629	20,18,14	19,20,14	44,37,98	7,16,9	329	49	7.53234e-06	0.000441709	0.136,0.118,0.13	0.484,0.256,0.619	-0.325
18400	ENSMUSG00000039652	Cpeb3	chr19	-	37054259	37054374	37044521	37044703	37068172	37068291	18400	16,18,16	1,3,3	53,32,46	0,0,0	164	49	8.1174e-06	0.000474152	0.827,0.642,0.614	1.0,1.0,1.0	-0.306
6492	ENSMUSG00000086610	Gm15408	chr5	+	149011573	149011707	149007885	149008015	149011998	149012776	6492	5,2,1	0,0,0	1,0,1	0,1,2	183	49	8.35262e-06	0.000485985	1.0,1.0,1.0	1.0,0.0,0.118	0.627
5294	ENSMUSG00000026571	Dcaf6	chr1	-	165367445	165367505	165357428	165357546	165388657	165388761	5294	4,6,2	10,12,19	9,4,12	5,1,4	109	49	8.42533e-06	0.000488309	0.152,0.184,0.045	0.447,0.643,0.574	-0.428
11731	ENSMUSG00000019961	Tmpo	chr10	-	91153084	91153180	91152627	91152738	91158747	91158845	11731	83101105	3,7,5	41,37,43	0,0,0	145	49	8.60867e-06	0.000497001	0.903,0.83,0.876	1.0,1.0,1.0	-0.13
2595	ENSMUSG00000035236	Scai	chr2	-	39150313	39150414	39132954	39133086	39189988	39190033	2595	1,2,0	1,7,2	2,2,1	1,0,0	150	49	9.00332e-06	0.000517778	0.246,0.085,0.0	0.395,1.0,1.0	-0.688
10990	ENSMUSG00000021843	Ktn1	chr14	+	47734154	47734264	47733226	47733322	47736099	47736291	10990	24,41,27	5,10,4	7,7,10	6,9,10	159	49	9.04737e-06	0.00051831	0.597,0.558,0.675	0.264,0.193,0.236	0.379
16893	ENSMUSG00000023942	Slc29a1	chr17	-	45593331	45593432	45590256	45590338	45599472	45599604	16893	33,30,21	0,0,0	100123113	11,4,4	150	49	9.24658e-06	0.000527693	1.0,1.0,1.0	0.748,0.909,0.902	0.147
389	ENSMUSG00000042073	Abhd14b	chr9	+	106448211	106448294	106447791	106447824	106450003	106450231	389	1,1,2	0,0,0	5,5,3	5,0,2	132	49	9.41276e-06	0.000535126	1.0,1.0,1.0	0.271,1.0,0.358	0.457
13214	ENSMUSG00000012535	Tnpo3	chr6	-	29599539	29599698	29589028	29589229	29609365	29609811	13214	6,5,12	20,31,30	0,2,0	28,26,25	208	49	9.74736e-06	0.000552042	0.066,0.037,0.086	0.0,0.018,0.0	0.057
7813	ENSMUSG00000024713	Pcsk5	chr19	-	17617650	17617754	17595660	17595778	17642492	17642593	7813	112127125	0,6,10	67,56,66	0,0,0	153	49	9.95045e-06	0.000561409	1.0,0.871,0.8	1.0,1.0,1.0	-0.11
5129	ENSMUSG00000061411	Nol4l	chr2	-	153480421	153480565	153477870	153477982	153483686	153483842	5129	2,1,0	5,11,7	4,4,7	1,0,4	193	49	1.01033e-05	0.000567879	0.092,0.023,0.0	0.504,1.0,0.308	-0.566
15344	ENSMUSG00000051586	Mical3	chr6	-	120969354	120969492	120962754	120962865	120973402	120973647	15344	7,5,5	17,19,18	0,0,0	27,17,12	187	49	1.04361e-05	0.000584384	0.097,0.065,0.068	0.0,0.0,0.0	0.077
8587	ENSMUSG00000030279	C2cd5	chr6	-	143020323	143020374	143017882	143018073	143029159	143029246	8587	0,4,0	2,1,1	3,3,1	0,1,0	100	49	1.07047e-05	0.000597176	0.0,0.662,0.0	1.0,0.595,1.0	-0.644
13479	ENSMUSG00000031066	Usp11	chrX	+	20706911	20706982	20703933	20704119	20711748	20711858	13479	7,15,7	39,67,50	10,4,5	6,3,5	120	49	1.08809e-05	0.000604745	0.068,0.084,0.054	0.405,0.353,0.29	-0.281
18453	ENSMUSG00000040370	Lyrm5	chr6	+	145214521	145214784	145211174	145211252	145215183	145215271	18453	29,60,39	13,10,10	21,11,30	27,16,21	312	49	1.09382e-05	0.00060567	0.259,0.485,0.38	0.109,0.097,0.183	0.245
2622	ENSMUSG00000039205	Ciz1	chr2	+	32365802	32365874	32364218	32364334	32367302	32367532	2622	66,86,58	0,0,0	36,30,38	6,1,2	121	49	1.11185e-05	0.000613371	1.0,1.0,1.0	0.708,0.924,0.885	0.161
17609	ENSMUSG00000026773	Pfkfb3	chr2	-	11481246	11481333	11480197	11480371	11481870	11481935	17609	0,1,0	3,10,2	2,4,2	2,1,1	136	49	1.12398e-05	0.000617772	0.0,0.035,0.0	0.265,0.59,0.419	-0.413
14923	ENSMUSG00000031078	Cttn	chr7	-	144450977	144451088	144449559	144449615	144452026	144452137	14923	67,85,75	45,63,39	19,15,16	34,22,26	160	49	1.14495e-05	0.000626986	0.313,0.292,0.371	0.146,0.173,0.159	0.166
18476	ENSMUSG00000026566	Mpzl1	chr1	-	165601749	165601855	165593367	165593677	165604609	165604742	18476	66,81,56	4,9,8	4,1,4	0,0,0	155	49	1.20728e-05	0.000658698	0.839,0.74,0.689	1.0,1.0,1.0	-0.244
18711	ENSMUSG00000026918	Brd3	chr2	-	27453399	27453450	27452832	27453074	27454312	27454504	18711	1,3,1	36,53,46	2,5,5	5,11,13	100	49	1.21888e-05	0.000662601	0.013,0.027,0.011	0.164,0.182,0.159	-0.151
19355	ENSMUSG00000035325	Sec31a	chr5	-	100388533	100388611	100386127	100386203	100390758	100390833	19355	85108105	1,1,0	129164158	5,6,10	127	49	1.24638e-05	0.000675086	0.97,0.977,1.0	0.909,0.913,0.859	0.089
16383	ENSMUSG00000056050	Mia3	chr1	-	183330796	183330934	183329922	183329991	183331091	183331192	16383	192307206	0,0,0	152112175	2,4,6	187	49	1.30331e-05	0.000703363	1.0,1.0,1.0	0.952,0.88,0.884	0.095
4766	ENSMUSG00000005312	Ubqln1	chr13	-	58180821	58180905	58179552	58179668	58183181	58183324	4766	57,69,55	24,39,37	111103106	21,22,29	133	49	1.39668e-05	0.000751031	0.467,0.395,0.354	0.661,0.633,0.574	-0.217
10651	ENSMUSG00000039850	Endov	chr11	+	119499845	119499885	119499526	119499661	119500590	119500703	10651	20,25,15	2,6,4	15,15,14	0,0,1	89	49	1.45649e-05	0.000778309	0.846,0.696,0.674	1.0,1.0,0.885	-0.223
850	ENSMUSG00000053333	Dis3l2	chr1	+	86791415	86791457	86760287	86760389	86821221	86821450	850	2,12,9	16,18,14	1,0,1	12,2,16	91	49	1.45786e-05	0.000778309	0.063,0.264,0.257	0.043,0.0,0.033	0.169
923	ENSMUSG00000020516	Rps6kb1	chr11	-	86516743	86516987	86516090	86516191	86517582	86517640	923	12,33,14	15,24,13	7,4,1	15,15,14	293	49	1.49502e-05	0.000795295	0.118,0.187,0.153	0.072,0.043,0.012	0.11
1406	ENSMUSG00000028180	Zranb2	chr3	+	157546074	157546149	157544963	157545122	157546674	157548376	1406	17,11,6	28,40,44	2,3,0	31,19,35	124	49	1.52912e-05	0.00081054	0.193,0.098,0.051	0.025,0.059,0.0	0.086
19031	ENSMUSG00000026675	Hsd17b7	chr1	-	169959422	169959479	169955500	169956033	169959686	169959791	19031	32,47,45	6,5,5	139162156	5,3,1	106	49	1.55784e-05	0.000822835	0.711,0.813,0.806	0.928,0.961,0.986	-0.182
12701	ENSMUSG00000045411	2410002F23Rik	chr7	+	44247909	44248059	44246786	44246823	44248251	44248295	12701	120,103,64	13,25,24	67,56,140	49,66,82	199	49	1.6155e-05	0.000847722	0.694,0.504,0.396	0.252,0.173,0.296	0.291
2954	ENSMUSG00000035696	Rnf38	chr4	-	44158902	44159052	44152433	44152553	44187448	44187519	2954	4,5,5	2,2,3	8,10,17	0,0,2	199	49	1.61634e-05	0.000847722	0.33,0.381,0.291	1.0,1.0,0.677	-0.558
15093	ENSMUSG00000027810	Eif2a	chr3	+	58531086	58531156	58525820	58526086	58537533	58537608	15093	56,72,62	5,4,3	44,57,29	0,0,0	119	49	1.6496e-05	0.000853154	0.822,0.881,0.895	1.0,1.0,1.0	-0.134
16086	ENSMUSG00000056917	Sipa1	chr19	-	5662587	5662841	5661595	5661626	5663603	5663707	16086	16,23,24	5,2,0	8,3,4	0,0,0	303	49	1.64427e-05	0.000853154	0.341,0.65,1.0	1.0,1.0,1.0	-0.336
7521	ENSMUSG00000022770	Dlg1	chr16	+	31771756	31771855	31743105	31743270	31781781	31781835	7521	41,63,40	11,17,11	121,68,117	9,7,9	148	49	1.64827e-05	0.000853154	0.552,0.551,0.546	0.817,0.763,0.811	-0.247
9799	ENSMUSG00000002871	Tpra1	chr6	+	88907575	88907826	88905948	88906078	88907940	88908072	9799	52,77,53	38,42,50	12,13,8	18,19,28	300	49	1.63907e-05	0.000853154	0.183,0.23,0.148	0.098,0.101,0.045	0.106
5185	ENSMUSG00000032615	Nt5m	chr11	+	59860749	59860810	59852790	59852891	59874552	59874667	5185	57,53,54	2,10,3	37,35,39	0,0,1	110	49	1.65564e-05	0.000853315	0.927,0.702,0.889	1.0,1.0,0.946	-0.143
21119	ENSMUSG00000045962	Wnk1	chr6	-	119944700	119944784	119943805	119943866	119946236	119946320	21119	132199227	7,7,8	121101116	0,1,1	133	49	1.68565e-05	0.000865786	0.874,0.913,0.913	1.0,0.974,0.977	-0.084
7062	ENSMUSG00000046873	Mbtps2	chrX	-	157593724	157593873	157591353	157591555	157598495	157598651	7062	53,77,50	2,5,6	46,38,32	0,0,1	198	49	1.70766e-05	0.000871531	0.868,0.792,0.673	1.0,1.0,0.888	-0.185
8929	ENSMUSG00000035504	Reep6	chr10	+	80334712	80334793	80333965	80334134	80335109	80336441	8929	1,3,1	23,25,24	28,42,79	161148246	130	49	1.70854e-05	0.000871531	0.016,0.043,0.015	0.062,0.097,0.108	-0.064
344	ENSMUSG00000014355	Anapc1	chr2	-	128680108	128680209	128679519	128679602	128680393	128680445	344	36,84,80	0,0,0	52,38,48	4,5,0	150	49	1.8288e-05	0.00092969	1.0,1.0,1.0	0.809,0.713,1.0	0.159
10394	ENSMUSG00000030557	Mef2a	chr7	-	67244520	67244544	67240313	67240440	67251656	67251844	10394	1,2,2	35,57,65	6,3,8	27,25,25	73	49	1.88299e-05	0.000953987	0.019,0.023,0.02	0.13,0.075,0.177	-0.107
13125	ENSMUSG00000020863	Luc7l3	chr11	-	94292406	94292472	94291060	94291578	94292926	94293032	13125	14,14,10	2,1,4	4,2,1	0,0,0	115	49	1.90791e-05	0.000960081	0.749,0.856,0.516	1.0,1.0,1.0	-0.293
13329	ENSMUSG00000028649	Macf1	chr4	-	123364056	123364074	123360909	123361027	123365272	123365347	13329	40,40,37	12,13,18	23,24,10	1,2,1	67	49	1.90211e-05	0.000960081	0.709,0.692,0.601	0.944,0.898,0.88	-0.24
15149	ENSMUSG00000040451	Sgms1	chr19	-	32156569	32156647	32142745	32142863	32159523	32160223	15149	0,0,1	14,13,15	10,3,1	15,6,15	127	49	1.94164e-05	0.000973764	0.0,0.0,0.025	0.205,0.162,0.025	-0.122
6948	ENSMUSG00000031441	Atp11a	chr8	+	12861639	12861724	12859313	12859479	12861911	12862202	6948	12,30,21	0,0,0	20,24,35	3,3,2	134	49	1.96435e-05	0.000981846	1.0,1.0,1.0	0.709,0.745,0.865	0.227
7956	ENSMUSG00000026113	Inpp4a	chr1	+	37383338	37383371	37379921	37380060	37387697	37387870	7956	2,0,1	1,3,2	2,2,6	1,1,0	82	49	2.02171e-05	0.00100714	0.544,0.0,0.23	0.544,0.544,1.0	-0.438
752	ENSMUSG00000034842	Art3	chr5	+	92405942	92405979	92404836	92404866	92409269	92409302	752	0,0,0	5,6,4	16,9,16	73,53,53	86	49	2.0399e-05	0.00101281	0.0,0.0,0.0	0.111,0.088,0.147	-0.115
12624	ENSMUSG00000031819	Emc8	chr8	-	120659958	120660187	120659004	120659074	120660783	120660860	12624	11,20,13	21,31,18	9,8,6	40,42,48	278	49	2.10721e-05	0.00104148	0.085,0.102,0.113	0.038,0.032,0.022	0.069
12700	ENSMUSG00000045411	2410002F23Rik	chr7	+	44247909	44248059	44247250	44247416	44248251	44248295	12700	125,116,72	4,13,7	71,62,149	17,20,35	199	49	2.11163e-05	0.00104148	0.885,0.687,0.717	0.507,0.433,0.512	0.279
21214	ENSMUSG00000028826	Tmem57	chr4	-	134837848	134837990	134833197	134833321	134853037	134853345	21214	39,37,40	4,2,2	46,50,52	0,0,0	191	49	2.15892e-05	0.00106129	0.714,0.826,0.837	1.0,1.0,1.0	-0.208
2152	ENSMUSG00000039804	Ncoa5	chr2	-	165023145	165023201	165012996	165013162	165034682	165034829	2152	22,23,15	0,7,2	7,10,12	0,0,0	105	49	2.2206e-05	0.00108668	1.0,0.605,0.778	1.0,1.0,1.0	-0.206
632	ENSMUSG00000035919	Bbs9	chr9	+	22476569	22476625	22475866	22476190	22490817	22490940	632	2,2,1	0,5,3	2,2,6	0,1,0	105	49	2.22515e-05	0.00108668	1.0,0.157,0.135	1.0,0.483,1.0	-0.397
154	ENSMUSG00000074406	Zfp628	chr7	+	4917409	4917516	4915216	4915405	4918775	4922003	154	17,21,7	2,4,4	9,14,7	1,0,0	156	49	2.27712e-05	0.00110538	0.728,0.623,0.355	0.739,1.0,1.0	-0.344
18208	ENSMUSG00000028869	Gnl2	chr4	+	125037521	125037661	125035214	125035309	125040936	125041121	18208	151176176	5,5,7	83,75,106	0,0,1	189	49	2.27829e-05	0.00110538	0.887,0.901,0.867	1.0,1.0,0.965	-0.103
16741	ENSMUSG00000031993	Snx19	chr9	+	30462230	30462415	30440095	30440225	30463219	30463307	16741	63,53,61	4,4,5	62,44,77	2,0,0	234	49	2.29611e-05	0.00111041	0.767,0.735,0.719	0.867,1.0,1.0	-0.215
17383	ENSMUSG00000011958	Bnip2	chr9	+	70004305	70004341	70003568	70003667	70007063	70008317	17383	54,53,59	25,51,27	57,70,60	10,17,10	85	49	2.38728e-05	0.00114746	0.555,0.375,0.557	0.767,0.704,0.776	-0.253
21569	ENSMUSG00000033021	Gmppa	chr1	+	75436145	75436312	75435942	75436011	75436777	75436838	21569	71,98,53	8,9,9	62,38,65	31,24,16	216	49	2.38814e-05	0.00114746	0.668,0.712,0.572	0.312,0.264,0.48	0.299
8258	ENSMUSG00000066568	Lsm14a	chr7	-	34357765	34357942	34357433	34357496	34365614	34365737	8258	332474379	3,16,10	240200194	18,13,14	226	49	2.45433e-05	0.00117547	0.96,0.865,0.892	0.743,0.769,0.75	0.152
13768	ENSMUSG00000030451	Herc2	chr7	+	56202100	56202208	56197055	56197209	56203775	56203907	13768	50,87,76	3,7,9	38,48,35	0,1,1	157	49	2.50531e-05	0.00119222	0.839,0.795,0.725	1.0,0.937,0.916	-0.165
19194	ENSMUSG00000024273	2700062C07Rik	chr18	+	24471061	24471084	24470860	24470980	24472949	24473149	19194	14,8,7	2,3,3	7,9,12	0,1,0	72	49	2.49825e-05	0.00119222	0.827,0.645,0.614	1.0,0.86,1.0	-0.258
14800	ENSMUSG00000028552	Eps15	chr4	+	109382784	109382966	109379866	109380029	109385318	109385465	14800	276394324	8,9,7	351246253	19,14,28	231	49	2.56808e-05	0.0012182	0.88,0.903,0.908	0.797,0.788,0.657	0.15
22190	ENSMUSG00000032198	Dock6	chr9	-	21829473	21829578	21825782	21825875	21830213	21830377	22190	10,22,12	0,2,0	9,7,10	2,4,3	154	49	2.76447e-05	0.0013072	1.0,0.778,1.0	0.589,0.358,0.515	0.439
16116	ENSMUSG00000026074	Map4k4	chr1	+	40011649	40011841	40010556	40010677	40014105	40014223	16116	480595494	11,13,13	178113139	13,10,9	241	49	2.82398e-05	0.00132692	0.899,0.903,0.885	0.736,0.697,0.758	0.165
4762	ENSMUSG00000018861	Fdxr	chr11	-	115270014	115270099	115269696	115269896	115270322	115270430	4762	846,1064,1014	31,42,32	1344,999,1112	29,14,16	134	49	2.82285e-05	0.00132692	0.909,0.903,0.921	0.944,0.963,0.962	-0.045
16890	ENSMUSG00000023942	Slc29a1	chr17	-	45593331	45593432	45592178	45592261	45599472	45599604	16890	60,54,40	0,0,0	174231197	7,4,9	150	49	2.89676e-05	0.00135683	1.0,1.0,1.0	0.89,0.95,0.877	0.094
16120	ENSMUSG00000022892	App	chr16	-	84971407	84971461	84965669	84965770	84978063	84978285	16120	249250260	94,99,123	293178250	173130190	103	49	2.91959e-05	0.00136122	0.558,0.546,0.501	0.446,0.394,0.385	0.127
2569	ENSMUSG00000023079	Gtf2ird1	chr5	-	134382529	134382586	134379936	134380020	134382780	134382830	2569	27,34,37	2,7,1	8,5,10	0,0,0	106	49	2.9244e-05	0.00136122	0.862,0.692,0.945	1.0,1.0,1.0	-0.167
5637	ENSMUSG00000039956	Mrap	chr16	+	90746641	90746726	90738323	90738669	90747523	90747623	5637	2,4,2	66,86,79	18,28,32	205226246	134	49	2.95497e-05	0.00137116	0.011,0.017,0.009	0.031,0.043,0.045	-0.027
16730	ENSMUSG00000020788	Atp2a3	chr11	+	72989474	72989547	72988969	72989087	72991688	72993043	16730	2,4,4	4,2,1	5,1,3	0,0,1	122	49	3.00883e-05	0.00139182	0.167,0.445,0.616	1.0,1.0,0.546	-0.439
20022	ENSMUSG00000022677	Fopnl	chr16	-	14313815	14314013	14304453	14304587	14317293	14317347	20022	114194169	16,13,14	148122119	39,23,35	247	49	3.02392e-05	0.00139447	0.586,0.748,0.705	0.429,0.513,0.403	0.231
15839	ENSMUSG00000029422	Rsrc2	chr5	-	123745496	123745589	123744954	123745111	123749288	123749381	15839	9,31,19	21,27,15	1,7,5	25,21,14	142	49	3.05207e-05	0.0013979	0.129,0.284,0.304	0.014,0.103,0.11	0.163
595	ENSMUSG00000021684	Pde8b	chr13	-	95083113	95083174	95052887	95052930	95086727	95086868	595	29,28,29	3,5,5	26,20,36	1,0,1	110	49	3.05594e-05	0.0013979	0.812,0.714,0.721	0.921,1.0,0.941	-0.205
7767	ENSMUSG00000024107	Lhcgr	chr17	-	88753743	88753929	88750102	88750183	88755550	88755625	7767	839796906	19,36,28	659,742,1023	9,16,8	235	49	3.05952e-05	0.0013979	0.902,0.822,0.871	0.939,0.906,0.964	-0.071
21475	ENSMUSG00000011877	Git1	chr11	+	77502828	77502855	77501071	77501114	77503017	77503066	21475	0,0,0	22,28,23	6,0,6	27,10,31	76	49	3.0783e-05	0.00140218	0.0,0.0,0.0	0.125,0.0,0.111	-0.079
19359	ENSMUSG00000035325	Sec31a	chr5	-	100389067	100389106	100386127	100386203	100390758	100390833	19359	55,69,66	1,1,0	95123112	5,6,10	88	49	3.13361e-05	0.00142302	0.968,0.975,1.0	0.914,0.919,0.862	0.083
16488	ENSMUSG00000040407	Akap9	chr5	+	4004802	4004943	4003560	4003782	4005409	4005513	16488	12,23,21	4,22,28	2,4,1	12,10,12	190	49	3.15943e-05	0.00143039	0.436,0.212,0.162	0.041,0.094,0.021	0.218
10505	ENSMUSG00000049580	Tsku	chr7	-	98359357	98359467	98353476	98353616	98361241	98361288	10505	1,4,1	0,0,0	167128140	9,12,13	159	49	3.19911e-05	0.00144396	1.0,1.0,1.0	0.851,0.767,0.768	0.205
18921	ENSMUSG00000039382	Wdr45	chrX	+	7723564	7723753	7722249	7722378	7723848	7723920	18921	14,19,19	32,17,24	6,4,5	29,23,24	238	49	3.35281e-05	0.00150877	0.083,0.187,0.14	0.041,0.035,0.041	0.098
10373	ENSMUSG00000002963	Pnkp	chr7	+	44860076	44860184	44859887	44859945	44860359	44860431	10373	59,68,49	0,0,0	125127100	7,2,4	157	49	3.36612e-05	0.00151019	1.0,1.0,1.0	0.848,0.952,0.886	0.105
6534	ENSMUSG00000020827	Mink1	chr11	+	70609407	70609431	70609165	70609254	70609553	70609717	6534	1,1,1	7,7,13	6,3,8	7,6,4	73	49	3.408e-05	0.00152439	0.087,0.087,0.049	0.365,0.251,0.573	-0.322
8618	ENSMUSG00000025404	R3hdm2	chr10	+	127481692	127481794	127476519	127476698	127483975	127484218	8618	19,27,24	66,73,54	7,4,0	38,33,28	151	49	3.46359e-05	0.00154001	0.085,0.107,0.126	0.056,0.038,0.0	0.075
8745	ENSMUSG00000020358	Hnrnpab	chr11	-	51601749	51601890	51601173	51601478	51602592	51602695	8745	379418340	132166151	253234300	194138167	190	49	3.45618e-05	0.00154001	0.425,0.394,0.367	0.252,0.304,0.317	0.104
17462	ENSMUSG00000029823	Luc7l2	chr6	+	38571041	38571088	38570509	38570604	38585040	38585139	17462	2,2,0	41,59,33	5,3,4	23,7,12	96	49	3.57578e-05	0.00158515	0.024,0.017,0.0	0.1,0.179,0.145	-0.128
22037	ENSMUSG00000041881	Ndufa7	chr17	+	33825600	33825650	33824590	33824680	33829666	33829816	22037	370352417	18,34,20	566453461	13,17,9	99	49	3.72869e-05	0.00164804	0.911,0.837,0.912	0.956,0.93,0.962	-0.063
13628	ENSMUSG00000038305	Spats2l	chr1	+	57900633	57900840	57885702	57885949	57902088	57902109	13628	96113104	1,7,4	2,2,2	0,0,0	256	49	3.7848e-05	0.00166386	0.948,0.755,0.833	1.0,1.0,1.0	-0.155
9252	ENSMUSG00000033460	Armcx1	chrX	+	134718369	134718461	134717988	134718050	134718919	134718992	9252	26,26,24	5,7,4	22,17,12	1,0,1	141	49	3.78684e-05	0.00166386	0.644,0.563,0.676	0.884,1.0,0.807	-0.269
13358	ENSMUSG00000026335	Pam	chr1	-	97864202	97864520	97853102	97853232	97884125	97884197	13358	64116129	24,41,45	32,20,40	31,18,26	367	49	3.83993e-05	0.00168223	0.263,0.274,0.277	0.121,0.129,0.17	0.131
3779	ENSMUSG00000024048	Myl12a	chr17	-	70999988	71000234	70996696	70996895	71002107	71002187	3779	7,23,7	38,44,50	8,0,1	49,44,36	295	49	3.9143e-05	0.00170978	0.03,0.08,0.023	0.026,0.0,0.005	0.034
14939	ENSMUSG00000052337	Immt	chr6	+	71866725	71866740	71863140	71863270	71868579	71868803	14939	72,112,94	70,69,51	122127115	29,28,49	64	49	3.9391e-05	0.00171558	0.441,0.554,0.585	0.763,0.776,0.642	-0.2
16528	ENSMUSG00000018899	Irf1	chr11	+	53772838	53772938	53771283	53771375	53773655	53773832	16528	21,17,13	0,0,0	982,137,89	45,5,2	149	49	4.03469e-05	0.00174765	1.0,1.0,1.0	0.878,0.9,0.936	0.095
8335	ENSMUSG00000033577	Myo6	chr9	+	80296642	80296681	80293944	80293974	80299145	80299249	8335	11,17,13	2,3,2	41,36,45	0,0,0	88	49	4.03621e-05	0.00174765	0.754,0.759,0.784	1.0,1.0,1.0	-0.234
13953	ENSMUSG00000002602	Axl	chr7	-	25773342	25773493	25773098	25773125	25774514	25774725	13953	124163119	2,0,0	81,46,144	5,0,7	200	49	4.15601e-05	0.00179431	0.938,1.0,1.0	0.799,1.0,0.834	0.102
19464	ENSMUSG00000022905	Kpna1	chr16	+	36015886	36016009	36012892	36012987	36019257	36019389	19464	3,11,8	15,23,20	1,0,3	15,21,24	172	49	4.19813e-05	0.00180726	0.054,0.12,0.102	0.019,0.0,0.034	0.074
3916	ENSMUSG00000097277	2900076A07Rik	chr7	+	81529156	81529258	81528791	81528940	81529346	81529527	3916	5,4,3	4,7,8	0,0,1	2,8,9	151	49	4.27339e-05	0.00183376	0.289,0.156,0.108	0.0,0.0,0.035	0.173
6064	ENSMUSG00000024163	Mapk8ip3	chr17	-	24920471	24920495	24918087	24918139	24923815	24923868	6064	4,2,6	18,21,8	0,0,0	8,3,4	73	49	4.28432e-05	0.00183376	0.13,0.06,0.335	0.0,0.0,0.0	0.175
20087	ENSMUSG00000071176	Arhgef10	chr8	+	14942609	14942726	14940208	14940372	14945279	14945394	20087	6,16,6	1,2,4	8,3,6	0,0,1	166	49	4.42667e-05	0.00188926	0.639,0.703,0.307	1.0,1.0,0.639	-0.33
7529	ENSMUSG00000055762	Eef1d	chr15	-	75900690	75900762	75896819	75896919	75901131	75901255	7529	211227241	21,23,15	199158199	38,34,31	121	49	4.45464e-05	0.00189577	0.803,0.8,0.867	0.68,0.653,0.722	0.138
17652	ENSMUSG00000031379	Pir	chrX	+	164271602	164271731	164269546	164269677	164280128	164280221	17652	50,43,34	0,0,0	130,128,83	8,0,5	178	49	4.50202e-05	0.00191047	1.0,1.0,1.0	0.817,1.0,0.82	0.121
14139	ENSMUSG00000050812	AI314180	chr4	-	58905003	58905107	58885367	58885498	58911868	58911927	14139	7,9,8	0,1,0	7,13,18	5,1,3	153	49	4.65431e-05	0.00196949	1.0,0.742,1.0	0.31,0.806,0.658	0.323
2693	ENSMUSG00000020184	Mdm2	chr10	-	117695952	117696049	117694904	117695068	117696380	117696439	2693	81,77,81	0,0,0	195,90,146	5,5,4	146	49	4.80721e-05	0.00202843	1.0,1.0,1.0	0.929,0.858,0.925	0.096
10995	ENSMUSG00000039463	Slc9a8	chr2	+	167446501	167446536	167445505	167445607	167451206	167451350	10995	11,24,13	1,6,6	45,47,38	3,0,1	84	49	4.84839e-05	0.00204002	0.865,0.7,0.558	0.897,1.0,0.957	-0.244
211	ENSMUSG00000013629	Cad	chr5	+	31075470	31075521	31075088	31075185	31075808	31075853	211	1,5,2	12,15,11	54,52,48	66,71,67	100	49	4.87136e-05	0.00204391	0.039,0.14,0.082	0.286,0.264,0.26	-0.183
6452	ENSMUSG00000022587	Ly6e	chr15	+	74957414	74957463	74955566	74955717	74957776	74957877	6452	1,0,0	53,50,50	69,5,58	476669772	98	49	4.89593e-05	0.00204845	0.009,0.0,0.0	0.068,0.004,0.036	-0.033
15579	ENSMUSG00000022130	Tgds	chr14	-	118127494	118127585	118121718	118121861	118128222	118128291	15579	18,35,18	3,3,4	26,10,12	0,1,0	140	49	4.94891e-05	0.00206482	0.677,0.803,0.612	1.0,0.778,1.0	-0.229
8056	ENSMUSG00000021820	Camk2g	chr14	-	20771006	20771061	20770063	20770129	20779203	20779263	8056	80113106	4,10,2	31,13,40	0,0,0	104	49	5.03861e-05	0.00209637	0.904,0.842,0.961	1.0,1.0,1.0	-0.098
2153	ENSMUSG00000039804	Ncoa5	chr2	-	165023145	165023212	165012835	165013162	165034682	165034788	2153	39,37,25	0,7,2	15,14,19	0,0,0	116	49	5.09751e-05	0.00210909	1.0,0.691,0.841	1.0,1.0,1.0	-0.156
7109	ENSMUSG00000057880	Abat	chr16	+	8611126	8611294	8608855	8608993	8613982	8614129	7109	263364330	2,7,9	228293241	1,0,1	217	49	5.0903e-05	0.00210909	0.967,0.922,0.892	0.981,1.0,0.982	-0.061
20430	ENSMUSG00000043909	Trp53bp1	chr2	-	121250976	121251114	121248163	121248290	121251867	121252027	20430	2,5,11	4,10,5	0,1,0	4,3,2	187	49	5.42451e-05	0.00223654	0.116,0.116,0.366	0.0,0.08,0.0	0.173
853	ENSMUSG00000053333	Dis3l2	chr1	+	86812511	86812589	86760287	86760389	86821221	86821450	853	5,8,6	16,18,14	2,0,0	12,2,16	127	49	5.43555e-05	0.00223654	0.108,0.146,0.142	0.06,0.0,0.0	0.112
3047	ENSMUSG00000020289	Nprl3	chr11	-	32259216	32259255	32255438	32255568	32263024	32263094	3047	4,11,11	8,11,11	22,10,19	4,1,6	88	49	5.48765e-05	0.00225175	0.218,0.358,0.358	0.754,0.848,0.638	-0.435
21463	ENSMUSG00000034518	Hmgxb4	chr8	+	74999998	75000113	74999812	74999891	75000649	75001584	21463	15,29,17	1,3,1	6,8,11	4,4,6	164	49	5.53777e-05	0.00226607	0.818,0.743,0.836	0.309,0.374,0.354	0.453
15005	ENSMUSG00000036087	Slain2	chr5	+	72965803	72965881	72958148	72958286	72974530	72974702	15005	27,43,34	12,29,25	75,58,93	18,17,16	127	49	5.56408e-05	0.0022706	0.465,0.364,0.344	0.617,0.568,0.692	-0.235
19661	ENSMUSG00000047793	Sned1	chr1	+	93275296	93275470	93274604	93274718	93280480	93280594	19661	1,10,13	0,0,0	35,13,21	2,0,5	223	49	5.69842e-05	0.00231263	1.0,1.0,1.0	0.794,1.0,0.48	0.242
2905	ENSMUSG00000023047	Amhr2	chr15	+	102445804	102445987	102445366	102445522	102446263	102446455	2905	64,50,58	0,0,0	466475465	9,11,8	232	49	5.68536e-05	0.00231263	1.0,1.0,1.0	0.916,0.901,0.925	0.086
9254	ENSMUSG00000033460	Armcx1	chrX	+	134718725	134718818	134717962	134718050	134718919	134718992	9254	41,58,60	5,7,4	35,30,33	1,0,1	142	49	5.71366e-05	0.00231263	0.739,0.741,0.838	0.924,1.0,0.919	-0.175
9431	ENSMUSG00000028759	Hp1bp3	chr4	+	138221525	138221723	138216295	138216740	138222088	138222188	9431	301452398	19,23,18	210206227	28,23,23	247	49	5.75948e-05	0.00232486	0.759,0.796,0.814	0.598,0.64,0.662	0.156
12996	ENSMUSG00000031592	Pcm1	chr8	+	41274994	41275168	41274099	41274298	41275652	41275807	12996	40,80,73	2,7,5	23,19,23	6,5,10	223	49	6.08507e-05	0.00244965	0.815,0.715,0.762	0.457,0.455,0.336	0.348
19573	ENSMUSG00000071650	Ganab	chr19	+	8907850	8907916	8907214	8907394	8908677	8908747	19573	37,49,43	98,119,98	21,11,12	72,84,81	115	49	6.17157e-05	0.00247112	0.139,0.149,0.158	0.111,0.053,0.059	0.074
3206	ENSMUSG00000020153	Ndufs7	chr10	+	80253078	80253157	80252396	80252433	80253659	80253783	3206	152138122	1,0,0	136154134	10,2,2	128	49	6.17105e-05	0.00247112	0.983,1.0,1.0	0.839,0.967,0.962	0.072
6796	ENSMUSG00000031105	Slc25a14	chrX	+	48628135	48628183	48623577	48623828	48629251	48629345	6796	0,1,0	2,1,1	2,3,2	0,2,1	97	49	6.20643e-05	0.00247841	0.0,0.336,0.0	1.0,0.431,0.503	-0.533
12871	ENSMUSG00000015214	Mtmr1	chrX	+	71376886	71376910	71369811	71369904	71383199	71383275	12871	1,2,2	3,4,9	9,12,11	4,5,6	73	49	6.28971e-05	0.00250495	0.183,0.251,0.13	0.602,0.617,0.552	-0.402
18605	ENSMUSG00000057738	Sptan1	chr2	+	30014157	30014172	30013675	30013838	30015588	30015720	18605	10,9,15	17,31,27	5,5,5	37,42,48	64	49	6.4665e-05	0.00256849	0.311,0.182,0.298	0.094,0.084,0.074	0.18
12007	ENSMUSG00000046711	Hmga1	chr17	+	27556951	27557066	27556657	27556711	27559532	27559703	12007	5,2,1	0,0,0	4,6,5	1,3,1	164	49	6.50415e-05	0.00256993	1.0,1.0,1.0	0.544,0.374,0.599	0.494
3152	ENSMUSG00000064215	Ifi27	chr12	+	103437389	103437524	103436562	103436682	103437675	103437705	3152	635625414	23,10,15	1364,1338,1324	63,73,89	184	49	6.50463e-05	0.00256993	0.88,0.943,0.88	0.852,0.83,0.798	0.074
16731	ENSMUSG00000020788	Atp2a3	chr11	+	72989474	72989560	72988969	72989087	72991688	72993043	16731	2,4,2	4,2,1	3,1,2	0,0,1	135	49	6.55293e-05	0.00258217	0.154,0.421,0.421	1.0,1.0,0.421	-0.475
8419	ENSMUSG00000025816	Sec61a2	chr2	-	5879616	5879700	5877854	5878008	5882580	5882690	8419	7,14,8	6,8,6	1,1,2	5,5,7	133	49	6.60776e-05	0.0025969	0.301,0.392,0.329	0.069,0.069,0.095	0.263
13532	ENSMUSG00000018340	Anxa6	chr11	-	54987050	54987068	54986121	54986215	54991390	54991444	13532	45,48,35	40,35,30	50,78,64	24,24,15	67	49	6.74632e-05	0.00264438	0.451,0.501,0.46	0.604,0.704,0.757	-0.218
6003	ENSMUSG00000021288	Klc1	chr12	+	111795547	111795678	111789324	111789486	111806007	111806074	6003	69,112,62	11,7,3	46,25,38	2,0,0	180	49	6.80051e-05	0.00265863	0.631,0.813,0.849	0.862,1.0,1.0	-0.19
14977	ENSMUSG00000040952	Rps19	chr7	+	24886106	24886187	24885451	24885552	24888281	24888465	14977	61,71,56	3,6,6	18,13,17	10,4,5	130	49	7.02317e-05	0.00273849	0.885,0.817,0.779	0.404,0.551,0.562	0.321
16617	ENSMUSG00000038485	Socs7	chr11	+	97376996	97377098	97376436	97376541	97377935	97378066	16617	3,1,7	4,9,3	15,13,27	0,3,5	151	49	7.05743e-05	0.00274466	0.196,0.035,0.431	1.0,0.584,0.637	-0.52
15706	ENSMUSG00000055436	Srsf11	chr3	-	158023242	158023359	158022840	158022950	158026724	158026858	15706	88,98,44	23,34,21	42,12,28	32,12,28	166	49	7.21695e-05	0.00279496	0.53,0.46,0.382	0.279,0.228,0.228	0.212
209	ENSMUSG00000026179	Pnkd	chr1	+	74287091	74287208	74285841	74286010	74347384	74347500	209	56,33,41	13,16,3	41,58,46	0,3,2	166	49	7.22429e-05	0.00279496	0.56,0.378,0.801	1.0,0.851,0.872	-0.328
11250	ENSMUSG00000030180	Kdm5a	chr6	+	120381534	120381669	120374816	120374987	120382916	120383022	11250	59,56,95	0,1,2	40,18,40	5,4,2	184	49	7.45299e-05	0.00287597	1.0,0.937,0.927	0.681,0.545,0.842	0.265
15329	ENSMUSG00000025026	Add3	chr19	+	53244309	53244405	53242503	53242627	53244997	53247399	15329	6,6,6	39,41,44	27,3,24	40,25,41	145	49	7.5835e-05	0.00291505	0.049,0.047,0.044	0.186,0.039,0.165	-0.083
18900	ENSMUSG00000020627	Klhl29	chr12	-	5102688	5102827	5094816	5095019	5137422	5137935	18900	14,52,26	0,1,0	44,26,34	2,3,3	188	49	7.59342e-05	0.00291505	1.0,0.931,1.0	0.852,0.693,0.747	0.213
13154	ENSMUSG00000026843	Fubp3	chr2	+	31612102	31612235	31611578	31611739	31612484	31612558	13154	8,12,6	33,31,37	2,0,1	26,19,17	182	49	7.81467e-05	0.00299227	0.061,0.094,0.042	0.02,0.0,0.016	0.054
8861	ENSMUSG00000038346	Zfp384	chr6	+	125026256	125026319	125025847	125025940	125030797	125032783	8861	10,7,4	8,8,4	1,2,1	8,6,10	112	49	7.93729e-05	0.00303144	0.354,0.277,0.304	0.052,0.127,0.042	0.238
11062	ENSMUSG00000024789	Jak2	chr19	+	29291166	29291301	29288673	29288801	29294855	29294943	11062	41,52,47	0,0,0	63,42,47	1,3,4	184	49	7.98852e-05	0.00303564	1.0,1.0,1.0	0.944,0.789,0.758	0.17
5841	ENSMUSG00000030659	Nucb2	chr7	+	116509454	116509625	116504414	116504484	116521836	116521980	5841	61,77,55	0,0,0	459512611	9,9,11	220	49	7.98906e-05	0.00303564	1.0,1.0,1.0	0.919,0.927,0.925	0.076
2836	ENSMUSG00000027427	Polr3f	chr2	+	144533157	144533225	144532353	144532421	144534298	144534690	2836	14,20,13	3,4,0	18,7,15	0,0,0	117	49	8.01086e-05	0.00303618	0.662,0.677,1.0	1.0,1.0,1.0	-0.22
19675	ENSMUSG00000043323	Fbrsl1	chr5	-	110416029	110416065	110396044	110396074	110417842	110417947	19675	27,56,37	3,5,2	37,25,32	0,0,0	85	49	8.06976e-05	0.00305074	0.838,0.866,0.914	1.0,1.0,1.0	-0.127
12144	ENSMUSG00000069565	Dazap1	chr10	+	80280928	80281011	80278232	80278281	80283023	80283177	12144	107114110	8,9,4	91,54,81	2,0,1	132	49	8.11026e-05	0.00305829	0.832,0.825,0.911	0.944,1.0,0.968	-0.115
5711	ENSMUSG00000068551	Zfp467	chr6	-	48443411	48443487	48442624	48442738	48445352	48445825	5711	51,64,53	7,6,6	10,18,7	1,0,0	125	49	8.28222e-05	0.00311524	0.741,0.807,0.776	0.797,1.0,1.0	-0.158
7836	ENSMUSG00000038215	Cep44	chr8	-	56550062	56550121	56547387	56547524	56550687	56550799	7836	4,5,2	1,2,1	0,1,2	5,4,3	108	49	8.30345e-05	0.00311536	0.645,0.531,0.476	0.0,0.102,0.232	0.439
11281	ENSMUSG00000000386	Mx1	chr16	-	97452772	97452851	97451474	97451551	97454024	97454223	11281	2,10,1	0,0,0	31,29,39	5,3,0	128	49	8.37122e-05	0.0031329	1.0,1.0,1.0	0.704,0.787,1.0	0.17
12641	ENSMUSG00000038695	Josd2	chr7	+	44469982	44470172	44468806	44468969	44470411	44470488	12641	48,40,30	43,36,28	5,3,3	11,12,10	239	49	8.4914e-05	0.00316392	0.186,0.186,0.18	0.085,0.049,0.058	0.12
21794	ENSMUSG00000015659	Serac1	chr17	-	6061547	6061661	6060202	6060365	6064948	6065077	21794	10,7,12	3,3,2	2,6,4	0,1,0	163	49	8.49659e-05	0.00316392	0.501,0.412,0.643	1.0,0.643,1.0	-0.362
11735	ENSMUSG00000015357	Clpx	chr9	+	65312097	65312139	65310151	65310311	65316643	65316820	11735	52,71,52	3,3,7	93,75,98	1,1,1	91	49	8.70531e-05	0.00322551	0.903,0.927,0.8	0.98,0.976,0.981	-0.102
20066	ENSMUSG00000024985	Tcf7l2	chr19	+	55925976	55926049	55923895	55923944	55931433	55933654	20066	3,4,4	1,6,4	2,1,2	1,0,0	122	49	8.69896e-05	0.00322551	0.546,0.211,0.287	0.445,1.0,1.0	-0.467
13316	ENSMUSG00000024317	Rnf138	chr18	+	21017818	21017875	21010676	21010792	21020887	21020999	13316	40,52,41	1,7,2	95,74,90	2,0,0	106	49	8.80787e-05	0.00325541	0.949,0.774,0.905	0.956,1.0,1.0	-0.109
13747	ENSMUSG00000005580	Adcy9	chr16	-	4323766	4323957	4312684	4312789	4417852	4419588	13747	96143129	0,7,4	116,95,129	0,0,1	240	49	9.13163e-05	0.00336439	1.0,0.807,0.868	1.0,1.0,0.963	-0.096
9796	ENSMUSG00000002871	Tpra1	chr6	+	88906537	88906712	88905948	88906078	88907940	88908072	9796	15,31,15	38,42,50	3,3,3	18,19,28	224	49	9.1479e-05	0.00336439	0.079,0.139,0.062	0.035,0.033,0.023	0.063
6471	ENSMUSG00000021144	Mta1	chr12	+	113120210	113120261	113116987	113117081	113120826	113120953	6471	29,37,27	24,39,27	35,23,25	7,11,6	100	49	9.30409e-05	0.00341341	0.372,0.317,0.329	0.71,0.506,0.671	-0.29
7457	ENSMUSG00000027332	Ivd	chr2	+	118877660	118877765	118876887	118876969	118877874	118877947	7457	440440306	8,19,32	777422708	0,31,0	154	49	9.34992e-05	0.00341341	0.946,0.881,0.753	1.0,0.812,1.0	-0.077
8939	ENSMUSG00000031174	Rpgr	chrX	-	10176002	10176881	10166075	10166276	10178270	10178336	8939	0,0,0	4,13,9	9,7,23	3,2,0	928	49	9.32757e-05	0.00341341	0.0,0.0,0.0	0.137,0.156,1.0	-0.431
12556	ENSMUSG00000034544	Rsrc1	chr3	+	67355473	67355626	67349908	67350015	67356220	67356559	12556	52,59,62	1,5,2	77,69,79	0,0,0	202	49	9.5066e-05	0.00345368	0.927,0.741,0.883	1.0,1.0,1.0	-0.15
14412	ENSMUSG00000032307	Ube2q2	chr9	+	55168202	55168307	55162967	55163069	55176190	55176247	14412	12,29,29	0,1,0	15,26,16	2,3,2	154	49	9.4862e-05	0.00345368	1.0,0.902,1.0	0.705,0.734,0.718	0.248
11423	ENSMUSG00000026811	St6galnac6	chr2	+	32608041	32608225	32607010	32607111	32609225	32609316	11423	12,11,13	0,0,1	14,10,16	2,1,3	233	49	9.54036e-05	0.00345569	1.0,1.0,0.732	0.595,0.678,0.529	0.31
5701	ENSMUSG00000006498	Ptbp1	chr10	+	79857578	79857695	79856503	79856534	79858751	79858824	5701	11,12,11	22,30,20	4,0,2	23,11,19	166	49	9.55854e-05	0.00345569	0.129,0.106,0.14	0.049,0.0,0.03	0.099
1276	ENSMUSG00000042605	Atxn2	chr5	+	121813384	121813553	121811384	121811612	121814337	121814949	1276	155176131	39,38,51	115,81,103	12,9,13	218	49	9.74843e-05	0.00351581	0.472,0.51,0.366	0.683,0.669,0.64	-0.215
19172	ENSMUSG00000060147	Serpinb6a	chr13	-	33935572	33935794	33931471	33931646	33935921	33936083	19172	51,90,84	464595617	75,26,89	324181308	271	49	9.79295e-05	0.00351847	0.019,0.027,0.024	0.04,0.025,0.05	-0.015
9543	ENSMUSG00000053332	Gas5	chr1	+	161037123	161037164	161036819	161036852	161037287	161037315	9543	273263172	132,76,45	169114179	26,10,36	90	49	9.80305e-05	0.00351847	0.53,0.653,0.675	0.78,0.861,0.73	-0.171
13550	ENSMUSG00000001127	Araf	chrX	+	20857410	20857522	20853912	20854115	20857611	20857788	13550	24,22,20	26,44,39	4,4,6	25,16,31	161	49	0.00010358	0.00367337	0.219,0.132,0.135	0.046,0.071,0.056	0.104
17796	ENSMUSG00000040483	Xaf1	chr11	+	72306563	72306652	72303326	72303462	72308606	72308749	17796	13,15,8	2,5,2	142121155	5,2,3	138	49	0.000102968	0.00367337	0.698,0.516,0.587	0.91,0.956,0.948	-0.338
18707	ENSMUSG00000020107	Anapc16	chr10	-	60002417	60002467	59990832	59990907	60002955	60003111	18707	9,8,4	6,12,9	10,12,18	2,3,4	99	49	0.00010306	0.00367337	0.426,0.248,0.18	0.712,0.664,0.69	-0.404
22013	ENSMUSG00000027680	Fxr1	chr3	+	34068160	34068252	34064118	34064319	34068916	34069342	22013	64,55,72	40,55,51	89,55,119	34,24,30	141	49	0.00010311	0.00367337	0.357,0.258,0.329	0.476,0.443,0.58	-0.185
9930	ENSMUSG00000027615	Hps3	chr3	-	20019802	20019957	20018810	20018919	20022757	20022839	9930	30,51,46	3,3,2	87,49,37	0,0,1	204	49	0.000103405	0.00367337	0.706,0.803,0.847	1.0,1.0,0.899	-0.181
2085	ENSMUSG00000083844	2210015D19Rik	chr11	+	5782184	5782278	5780205	5780311	5783891	5784428	2085	3,5,1	1,5,2	8,3,6	1,1,0	143	49	0.000104036	0.00368079	0.507,0.255,0.146	0.733,0.507,1.0	-0.444
15343	ENSMUSG00000051586	Mical3	chr6	-	120953633	120953684	120952374	120952485	120957698	120957793	15343	7,7,14	28,40,25	0,3,2	29,25,21	100	49	0.000105076	0.00370877	0.109,0.079,0.215	0.0,0.056,0.045	0.101
14151	ENSMUSG00000073664	Nbeal1	chr1	+	60228621	60228708	60224624	60224731	60230601	60230685	14151	1,3,0	1,2,4	8,3,1	1,0,1	136	49	0.00010595	0.00373079	0.265,0.351,0.0	0.742,1.0,0.265	-0.464
14798	ENSMUSG00000028552	Eps15	chr4	+	109382846	109382966	109379866	109380029	109385318	109385687	14798	136179154	8,9,7	172121131	19,14,28	169	49	0.000108392	0.00380777	0.831,0.852,0.864	0.724,0.715,0.576	0.177
4049	ENSMUSG00000061887	Ssbp3	chr4	+	107027216	107027297	107009678	107009768	107030861	107030928	4049	6,2,3	0,0,0	0,0,1	1,1,0	130	49	0.000112917	0.0039574	1.0,1.0,1.0	0.0,0.0,1.0	0.667
17067	ENSMUSG00000029600	Rita1	chr5	-	120611979	120612074	120611377	120611729	120612273	120612589	17067	5,3,8	7,11,8	2,0,0	8,5,6	144	49	0.000113464	0.00396725	0.196,0.085,0.254	0.078,0.0,0.0	0.152
8440	ENSMUSG00000061080	Lsamp	chr16	+	42151243	42151279	42144551	42144700	42174144	42174283	8440	7,11,4	33,42,32	0,0,0	1,1,7	85	49	0.000113739	0.00396756	0.109,0.131,0.067	0.0,0.0,0.0	0.102
11190	ENSMUSG00000071646	Mta2	chr19	+	8942919	8943032	8942492	8942719	8943464	8943532	11190	4,16,5	3,3,3	3,2,3	1,0,0	162	49	0.000114827	0.00399615	0.287,0.617,0.335	0.476,1.0,1.0	-0.412
13921	ENSMUSG00000006288	Ttc5	chr14	-	50775290	50775382	50773276	50773333	50777261	50777412	13921	11,25,13	0,0,1	10,8,8	1,1,4	141	49	0.000117533	0.00408079	1.0,1.0,0.819	0.777,0.735,0.41	0.299
10117	ENSMUSG00000071253	Slc25a16	chr10	+	62932718	62932791	62930302	62930436	62937417	62937539	10117	14,28,26	1,0,0	35,49,37	7,2,2	122	49	0.000118087	0.00409048	0.849,1.0,1.0	0.668,0.908,0.881	0.131
19287	ENSMUSG00000058454	Dhcr7	chr7	+	143833767	143833936	143830237	143830265	143836637	143836729	19287	9,23,11	110143122	28,41,48	153137195	218	49	0.000120164	0.00415275	0.018,0.035,0.02	0.04,0.063,0.052	-0.027
3207	ENSMUSG00000020153	Ndufs7	chr10	+	80253073	80253157	80252396	80252433	80253659	80253941	3207	187181153	1,0,0	175188175	10,2,2	133	49	0.000122736	0.00423059	0.986,1.0,1.0	0.866,0.972,0.97	0.059
3323	ENSMUSG00000028358	Zfp618	chr4	+	63033901	63033993	62965572	62965706	63061520	63061564	3323	11,6,8	1,4,4	4,2,3	0,0,1	141	49	0.000122984	0.00423059	0.793,0.343,0.41	1.0,1.0,0.51	-0.321
12074	ENSMUSG00000038777	Sema6c	chr3	+	95163431	95163521	95160504	95160712	95164338	95164513	12074	5,7,4	13,15,10	0,0,0	1,1,1	139	49	0.000126856	0.00434827	0.119,0.141,0.124	0.0,0.0,0.0	0.128
17064	ENSMUSG00000024566	Atp9b	chr18	-	80836354	80836431	80808611	80808772	80844526	80844602	17064	21,33,29	4,3,1	16,6,25	1,0,0	126	49	0.000127556	0.00434827	0.671,0.811,0.919	0.862,1.0,1.0	-0.154
4069	ENSMUSG00000038084	Opa1	chr16	+	29588822	29588876	29588251	29588359	29589680	29589748	4069	11,16,16	16,41,44	28,19,19	14,15,20	103	49	0.000127573	0.00434827	0.246,0.157,0.147	0.488,0.376,0.311	-0.208
9397	ENSMUSG00000026020	Nop58	chr1	+	59703135	59703224	59702812	59702947	59704062	59704161	9397	0,2,2	47,49,50	17,3,0	70,26,27	138	49	0.000127067	0.00434827	0.0,0.014,0.014	0.079,0.039,0.0	-0.03
1641	ENSMUSG00000015243	Abca1	chr4	-	53050934	53051009	53050288	53050458	53059256	53059362	1641	374733774	8,23,34	698365579	15,4,4	124	49	0.000129286	0.00439662	0.949,0.926,0.9	0.948,0.973,0.983	-0.043
6677	ENSMUSG00000027829	Ccnl1	chr3	-	65950212	65950226	65948690	65948790	65950479	65950544	6677	10,6,11	40,48,31	1,0,4	67,16,18	63	49	0.00013473	0.0045713	0.163,0.089,0.216	0.011,0.0,0.147	0.103
3890	ENSMUSG00000023021	Cers5	chr15	-	99737546	99737653	99736212	99736436	99738664	99738730	3890	8,18,16	51,69,43	4,2,5	55,37,47	156	49	0.000136348	0.0046157	0.047,0.076,0.105	0.022,0.017,0.032	0.052
11864	ENSMUSG00000020265	Sumo3	chr10	+	77615926	77616034	77613979	77614051	77616147	77616710	11864	19,10,11	104,120,95	5,2,9	139123123	157	49	0.000137358	0.00463935	0.054,0.025,0.035	0.011,0.005,0.022	0.025
19685	ENSMUSG00000057691	Zfp746	chr6	-	48082153	48082267	48067168	48067360	48083092	48083174	19685	38,65,42	2,2,4	38,30,42	0,0,0	163	49	0.000140522	0.00473548	0.851,0.907,0.759	1.0,1.0,1.0	-0.161
20063	ENSMUSG00000024985	Tcf7l2	chr19	+	55926683	55926756	55923895	55923944	55931433	55932209	20063	5,8,10	1,6,4	1,2,8	1,0,0	122	49	0.000143621	0.00482897	0.668,0.349,0.501	0.287,1.0,1.0	-0.256
226	ENSMUSG00000055660	Mettl4	chr17	-	94743931	94743994	94740385	94740755	94747616	94748417	226	13,15,19	0,5,2	12,7,13	0,0,0	112	49	0.000145992	0.00489763	1.0,0.568,0.806	1.0,1.0,1.0	-0.209
19671	ENSMUSG00000043323	Fbrsl1	chr5	-	110381600	110381646	110379268	110379593	110396044	110396074	19671	52,60,52	0,4,6	28,26,37	0,0,0	95	49	0.000147266	0.00492927	1.0,0.886,0.817	1.0,1.0,1.0	-0.099
864	ENSMUSG00000020821	Kif1c	chr11	+	70702371	70702551	70700560	70700709	70702771	70702905	864	95112141	4,5,5	131,115,98	19,12,11	229	49	0.000148387	0.00495565	0.836,0.827,0.858	0.596,0.672,0.656	0.199
8804	ENSMUSG00000070371	Prss36	chr7	-	127935764	127936036	127935501	127935665	127936324	127936454	8804	1,4,5	0,0,0	7,11,13	3,0,2	321	49	0.000148723	0.00495578	1.0,1.0,1.0	0.263,1.0,0.498	0.413
5136	ENSMUSG00000070972	Dnajc25	chr4	+	59013631	59013855	59003192	59003557	59017669	59017822	5136	29,47,36	4,8,6	25,5,17	16,11,5	273	49	0.000149848	0.0049821	0.565,0.513,0.519	0.219,0.075,0.379	0.308
16154	ENSMUSG00000035642	Aamdc	chr7	-	97569686	97569774	97565150	97565300	97575587	97575691	16154	0,3,3	11,16,11	7,7,6	8,10,4	137	49	0.00015112	0.0050132	0.0,0.063,0.089	0.238,0.2,0.349	-0.212
4719	ENSMUSG00000027341	Tmem230	chr2	-	132244018	132244141	132239491	132240626	132245955	132247654	4719	25,30,35	3,0,0	31,16,21	5,2,7	172	49	0.000156502	0.00518022	0.704,1.0,1.0	0.639,0.695,0.461	0.303
861	ENSMUSG00000020821	Kif1c	chr11	+	70702445	70702551	70700547	70700709	70702771	70702905	861	61,74,93	4,5,5	88,78,57	19,12,11	155	49	0.000162188	0.00535652	0.828,0.824,0.855	0.594,0.673,0.621	0.206
21172	ENSMUSG00000033697	Arhgap39	chr15	-	76730363	76730456	76727402	76727476	76734876	76735438	21172	34,43,30	2,4,2	23,6,10	0,0,0	142	49	0.000163445	0.00538609	0.854,0.788,0.838	1.0,1.0,1.0	-0.173
7133	ENSMUSG00000022553	Maf1	chr15	+	76351995	76352041	76351293	76351659	76352419	76352552	7133	3,7,4	0,2,0	4,0,1	0,1,7	95	49	0.000172717	0.00567908	1.0,0.644,1.0	1.0,0.0,0.069	0.525
12293	ENSMUSG00000032959	Pebp1	chr5	-	117284525	117284674	117283341	117283465	117285720	117285821	12293	11,6,5	0,1,1	2,0,2	0,1,2	198	49	0.0001733	0.00568568	1.0,0.598,0.553	1.0,0.0,0.198	0.318
14969	ENSMUSG00000040263	Klhdc4	chr8	-	121801138	121801214	121799447	121799656	121804946	121805106	14969	20,22,23	3,4,0	20,22,21	0,0,0	125	49	0.000174434	0.00569872	0.723,0.683,1.0	1.0,1.0,1.0	-0.198
19861	ENSMUSG00000027404	Snrpb	chr2	-	130176628	130176752	130175329	130175441	130177014	130177166	19861	13,22,17	210247218	4,4,1	223170170	173	49	0.000174462	0.00569872	0.017,0.025,0.022	0.005,0.007,0.002	0.017
20495	ENSMUSG00000015149	Sirt2	chr7	+	28767631	28767678	28766766	28766867	28771810	28771859	20495	10,8,6	16,12,16	37,54,45	33,27,19	96	49	0.000176435	0.00575054	0.242,0.254,0.161	0.364,0.505,0.547	-0.253
10112	ENSMUSG00000027215	Cd82	chr2	-	93443368	93443444	93437387	93437470	93462329	93462502	10112	312344397	15,18,28	248217256	8,3,5	125	49	0.000177931	0.00578664	0.891,0.882,0.848	0.924,0.966,0.953	-0.074
13765	ENSMUSG00000027166	Dnajc24	chr2	-	105980981	105981120	105970447	105970516	106001928	106002008	13765	61,85,78	4,5,3	80,62,54	1,0,1	188	49	0.000180281	0.0058503	0.799,0.816,0.871	0.954,1.0,0.934	-0.134
8218	ENSMUSG00000033096	Apmap	chr2	-	150599727	150599817	150594363	150594417	150600243	150600360	8218	6,2,6	22,31,31	1,0,1	55,54,57	139	49	0.000191032	0.00618571	0.088,0.022,0.064	0.006,0.0,0.006	0.054
1148	ENSMUSG00000022841	Ap2m1	chr16	+	20537617	20537734	20535479	20535601	20539307	20539573	1148	96120101	0,0,0	222168201	4,8,1	166	49	0.000191657	0.00619248	1.0,1.0,1.0	0.942,0.861,0.983	0.071
5170	ENSMUSG00000026193	Fn1	chr1	-	71603659	71603929	71602309	71602497	71604969	71605083	5170	36,41,85	1,5,4	2,0,4	1,2,1	319	49	0.000192865	0.00621803	0.847,0.557,0.765	0.235,0.0,0.381	0.518
15982	ENSMUSG00000028760	Eif4g3	chr4	+	138087532	138087565	138082892	138082988	138096751	138096931	15982	5,9,6	33,43,35	8,8,19	21,12,20	82	49	0.000195328	0.00628382	0.083,0.111,0.093	0.185,0.285,0.362	-0.182
18811	ENSMUSG00000019763	Rmnd1	chr10	-	4428368	4428465	4427522	4427691	4429076	4429171	18811	6,2,4	15,13,11	0,0,0	3,4,18	146	49	0.000195854	0.00628716	0.118,0.049,0.109	0.0,0.0,0.0	0.092
9843	ENSMUSG00000023150	Ivns1abp	chr1	+	151349375	151349603	151344577	151344755	151350980	151351109	9843	586942809	0,1,0	91,122,83	5,1,2	277	49	0.000198254	0.00635052	1.0,0.994,1.0	0.763,0.956,0.88	0.132
21946	ENSMUSG00000032827	Ppp1r9a	chr6	+	5083040	5083106	5077479	5077615	5100431	5100587	21946	9,19,11	16,17,20	11,7,8	2,1,3	115	49	0.0002009	0.00642148	0.193,0.323,0.19	0.701,0.749,0.532	-0.425
1015	ENSMUSG00000023791	Pigx	chr16	-	32095552	32095708	32092343	32092485	32096999	32097063	1015	2,8,7	10,12,7	4,0,0	14,10,16	205	49	0.000201909	0.0064399	0.046,0.137,0.193	0.064,0.0,0.0	0.104
16673	ENSMUSG00000026577	Blzf1	chr1	-	164303847	164303924	164302283	164302720	164306438	164306516	16673	1,3,1	17,16,11	4,5,11	11,11,9	126	49	0.000203475	0.00647599	0.022,0.068,0.034	0.124,0.15,0.322	-0.157
19328	ENSMUSG00000002997	Prkar2b	chr12	-	31962998	31963137	31958479	31960522	31965114	31965189	19328	2070,2741,2650	9,62,55	108276191	1,1,1	188	49	0.00020644	0.00655633	0.984,0.92,0.926	0.966,0.986,0.98	-0.034
10286	ENSMUSG00000022538	Lsg1	chr16	-	30577798	30577997	30574545	30574606	30580958	30581045	10286	4,9,8	20,30,23	1,2,2	35,18,34	248	49	0.000209105	0.00662684	0.038,0.056,0.064	0.006,0.021,0.011	0.04
15190	ENSMUSG00000038371	Sbf2	chr7	-	110347886	110347982	110339889	110340074	110348854	110348995	15190	0,0,0	11,45,39	3,4,4	15,14,16	145	49	0.000210756	0.00665086	0.0,0.0,0.0	0.063,0.088,0.078	-0.076
20071	ENSMUSG00000024985	Tcf7l2	chr19	+	55924529	55924580	55923895	55923944	55931433	55933654	20071	12,6,4	1,6,4	1,2,4	1,0,0	100	49	0.000210371	0.00665086	0.855,0.329,0.329	0.329,1.0,1.0	-0.272
2184	ENSMUSG00000035934	Pknox2	chr9	-	36987167	36987272	36968377	36968486	37083206	37083276	2184	33,19,29	6,4,6	27,23,22	2,0,1	154	49	0.000213586	0.00671173	0.636,0.602,0.606	0.811,1.0,0.875	-0.281
4965	ENSMUSG00000037348	Paqr7	chr4	+	134500599	134500683	134496974	134497036	134506802	134507546	4965	9,17,8	21,14,11	85,46,67	52,18,25	133	49	0.000213276	0.00671173	0.136,0.309,0.211	0.376,0.485,0.497	-0.234
10628	ENSMUSG00000032534	Cep63	chr9	-	102590327	102590533	102588707	102588987	102594507	102594594	10628	4,1,2	3,1,0	36,14,52	1,0,0	255	49	0.000215961	0.00677209	0.204,0.161,1.0	0.874,1.0,1.0	-0.503
19175	ENSMUSG00000060147	Serpinb6a	chr13	-	33935626	33935794	33931471	33931646	33935921	33935996	19175	40,69,60	464595617	58,19,68	324181308	217	49	0.000216929	0.00678813	0.019,0.026,0.021	0.039,0.023,0.047	-0.014
2726	ENSMUSG00000024392	Bag6	chr17	+	35139022	35139076	35138572	35138782	35139234	35139850	2726	190206176	19,26,17	154135153	8,4,7	103	49	0.000218468	0.00681233	0.826,0.79,0.831	0.902,0.941,0.912	-0.103
8602	ENSMUSG00000021213	Akr1c13	chr13	+	4192294	4192435	4191183	4191310	4194033	4194201	8602	7,1,4	0,1,0	3,3,10	3,1,2	190	49	0.000218725	0.00681233	1.0,0.205,1.0	0.205,0.436,0.563	0.334
9239	ENSMUSG00000038495	Otud7b	chr3	+	96130230	96130343	96104526	96104819	96136473	96136624	9239	1,15,8	1,5,1	11,13,19	1,1,0	162	49	0.000219074	0.00681233	0.232,0.476,0.708	0.769,0.797,1.0	-0.383
20541	ENSMUSG00000039137	Whrn	chr4	-	63429085	63429118	63419421	63419493	63431849	63432059	20541	1,0,0	3,6,4	4,5,5	14,4,24	82	49	0.000221337	0.00682569	0.166,0.0,0.0	0.146,0.428,0.111	-0.173
580	ENSMUSG00000055447	Cd47	chr16	+	49869017	49869080	49867764	49868112	49884164	49884254	580	21,22,16	29,28,47	201163194	166126176	112	49	0.000220809	0.00682569	0.241,0.256,0.13	0.346,0.361,0.325	-0.135
7399	ENSMUSG00000094936	Rbm4	chr19	-	4787360	4788042	4784292	4785567	4792397	4792820	7399	215293225	6,7,7	233219190	1,2,1	731	49	0.000220792	0.00682569	0.706,0.737,0.683	0.94,0.88,0.927	-0.207
9672	ENSMUSG00000016495	Plgrkt	chr19	-	29360816	29360927	29358375	29358403	29361796	29362139	9672	80,95,62	0,3,1	165154153	9,13,8	160	49	0.000221032	0.00682569	1.0,0.907,0.95	0.849,0.784,0.854	0.123
11228	ENSMUSG00000021271	Zfp839	chr12	+	110866239	110866368	110864855	110865005	110866707	110866825	11228	26,29,31	0,0,1	24,15,13	2,0,5	178	49	0.000223316	0.00687251	1.0,1.0,0.895	0.768,1.0,0.417	0.237
2621	ENSMUSG00000039205	Ciz1	chr2	+	32363622	32363656	32363060	32363158	32363804	32363979	2621	15,26,18	2,5,3	23,16,25	0,0,2	83	49	0.000226723	0.00696295	0.816,0.754,0.78	1.0,1.0,0.881	-0.177
19860	ENSMUSG00000027404	Snrpb	chr2	-	130176628	130176750	130175329	130175441	130177014	130177166	19860	13,21,17	210247218	4,4,1	223170170	171	49	0.000228262	0.00699581	0.017,0.024,0.022	0.005,0.007,0.002	0.016
1285	ENSMUSG00000066406	Akap13	chr7	+	75683393	75683459	75677105	75677479	75685116	75685309	1285	0,0,1	12,6,19	3,4,3	13,7,10	115	49	0.00023596	0.00721688	0.0,0.0,0.022	0.09,0.196,0.113	-0.126
21350	ENSMUSG00000035152	Ap2b1	chr11	+	83364794	83364836	83350978	83351171	83365646	83365793	21350	14,21,14	0,0,1	25,22,27	2,11,0	91	49	0.000236957	0.00723254	1.0,1.0,0.883	0.871,0.519,1.0	0.164
21092	ENSMUSG00000000275	Trim25	chr11	+	89015532	89015631	89015166	89015190	89015718	89015817	21092	100143124	1,10,3	137115175	3,0,0	148	49	0.000237541	0.00723551	0.971,0.826,0.932	0.938,1.0,1.0	-0.07
11647	ENSMUSG00000024002	Brd4	chr17	-	32224858	32224986	32224086	32224222	32225575	32225713	11647	8,11,10	21,34,24	3,0,3	27,19,18	177	49	0.000243284	0.00736559	0.095,0.082,0.103	0.03,0.0,0.044	0.069
1827	ENSMUSG00000039108	Lsm14b	chr2	+	180028957	180029074	180027899	180028035	180031360	180031528	1827	41,43,35	16,21,10	16,8,13	22,6,15	166	49	0.000243294	0.00736559	0.431,0.377,0.508	0.177,0.282,0.204	0.218
19773	ENSMUSG00000021277	Traf3	chr12	+	111166998	111167107	111166485	111166602	111219810	111219921	19773	1,6,3	0,0,0	6,7,6	3,1,1	158	49	0.000242902	0.00736559	1.0,1.0,1.0	0.383,0.685,0.65	0.427
22211	ENSMUSG00000017760	Ctsa	chr2	+	164833807	164833850	164832925	164833196	164834029	164834208	22211	81,80,70	23,25,24	82,64,95	10,12,9	92	49	0.000246243	0.00743974	0.652,0.63,0.608	0.814,0.74,0.849	-0.171
18559	ENSMUSG00000086968	4933431E20Rik	chr3	-	107894860	107894992	107894050	107894228	107895642	107895774	18559	8,8,7	0,1,0	14,10,13	3,1,2	181	49	0.000247174	0.00745276	1.0,0.684,1.0	0.558,0.73,0.638	0.253
14937	ENSMUSG00000052337	Immt	chr6	+	71852765	71852867	71851771	71851880	71856911	71856955	14937	292364291	0,0,0	239257326	6,3,5	151	49	0.000251316	0.00756233	1.0,1.0,1.0	0.928,0.965,0.955	0.051
2262	ENSMUSG00000034071	Zfp551	chr7	-	12418542	12418666	12415152	12417218	12421807	12421846	2262	14,21,16	2,3,3	3,1,7	0,0,1	173	49	0.000258075	0.00775005	0.665,0.665,0.602	1.0,1.0,0.665	-0.244
14200	ENSMUSG00000037395	Rcor3	chr1	-	192101751	192101867	192100906	192101155	192108643	192108701	14200	14,28,18	5,3,2	2,2,4	4,1,5	165	49	0.000258948	0.00776062	0.454,0.735,0.728	0.129,0.373,0.192	0.408
10451	ENSMUSG00000017801	Mlx	chr11	+	101088235	101088325	101087753	101087790	101088597	101088704	10451	42,60,60	0,3,0	45,29,67	5,5,3	139	49	0.000260788	0.00780008	1.0,0.876,1.0	0.76,0.672,0.887	0.186
17463	ENSMUSG00000029823	Luc7l2	chr6	+	38559203	38559304	38551513	38551908	38568846	38568917	17463	13,12,12	2,4,0	14,2,5	0,0,0	150	49	0.000261423	0.00780341	0.68,0.495,1.0	1.0,1.0,1.0	-0.275
16153	ENSMUSG00000035642	Aamdc	chr7	-	97569686	97569774	97565150	97565300	97579365	97579442	16153	0,3,3	4,12,6	6,9,5	3,6,3	137	49	0.000264092	0.0078673	0.0,0.082,0.152	0.417,0.349,0.373	-0.302
2487	ENSMUSG00000032580	Rbm5	chr9	-	107750007	107750092	107749707	107749799	107750462	107750548	2487	88,118,88	10,10,8	38,20,36	9,8,11	134	49	0.00026533	0.00788842	0.763,0.812,0.801	0.607,0.478,0.545	0.249
12436	ENSMUSG00000083012	Fam220a	chr5	+	143551408	143551541	143548705	143549134	143562756	143564525	12436	6,3,5	0,0,1	4,12,16	1,3,2	182	49	0.000266477	0.00790671	1.0,1.0,0.574	0.519,0.519,0.683	0.284
21619	ENSMUSG00000017428	Psmd11	chr11	+	80438520	80438630	80438250	80438375	80445241	80445313	21619	3,7,2	7,10,7	1,0,1	8,5,15	159	49	0.000274038	0.00811491	0.117,0.177,0.081	0.037,0.0,0.02	0.106
4689	ENSMUSG00000037818	3110057O12Rik	chr3	+	40906166	40906218	40905871	40905956	40910502	40910603	4689	0,0,0	7,7,4	2,1,3	2,0,1	101	49	0.000277249	0.00817747	0.0,0.0,0.0	0.327,1.0,0.593	-0.64
5347	ENSMUSG00000045103	Dmd	chrX	+	85197503	85197535	85190609	85190702	85202470	85206141	5347	11,18,9	17,19,16	38,43,28	16,9,19	81	49	0.000276833	0.00817747	0.281,0.364,0.254	0.59,0.743,0.471	-0.302
12806	ENSMUSG00000020454	Eif4enif1	chr11	+	3233987	3234059	3229868	3230101	3234461	3234645	12806	18,23,22	9,13,21	36,13,18	5,3,4	121	49	0.00027805	0.00818489	0.447,0.417,0.298	0.745,0.637,0.646	-0.289
7540	ENSMUSG00000030316	Tamm41	chr6	-	115034155	115034250	115032219	115032312	115034950	115035133	7540	2,7,1	3,11,8	1,0,0	10,3,9	144	49	0.000279479	0.00821072	0.185,0.178,0.041	0.033,0.0,0.0	0.124
2139	ENSMUSG00000021481	Zfp346	chr13	+	55115479	55115624	55113677	55113770	55122281	55122515	2139	43,79,89	3,4,1	69,88,80	0,0,0	194	49	0.000280874	0.00823546	0.784,0.833,0.957	1.0,1.0,1.0	-0.142
22070	ENSMUSG00000048997	Atxn7l2	chr3	-	108208916	108209095	108208439	108208505	108210344	108210934	22070	5,4,3	1,3,4	1,0,0	1,1,1	228	49	0.000282764	0.0082746	0.518,0.223,0.139	0.177,0.0,0.0	0.234
2871	ENSMUSG00000028917	Plekhm2	chr4	-	141637424	141637484	141634252	141634478	141639675	141639862	2871	29,43,31	25,25,24	34,28,45	10,8,12	109	49	0.000289869	0.00846588	0.343,0.436,0.367	0.604,0.611,0.628	-0.232
11260	ENSMUSG00000021384	Susd3	chr13	-	49240482	49240671	49238788	49238936	49248044	49248294	11260	1520,1635,1533	18,20,18	3512,3222,3754	15,24,19	238	49	0.000291574	0.008499	0.946,0.944,0.946	0.98,0.965,0.976	-0.028
3299	ENSMUSG00000021870	Slmap	chr14	-	26416202	26416292	26413167	26414988	26418112	26418247	3299	93149150	4,4,3	115,95,102	12,10,7	139	49	0.000294294	0.00856154	0.891,0.929,0.946	0.772,0.77,0.837	0.129
4828	ENSMUSG00000031918	Mtmr2	chr9	+	13783605	13783710	13782276	13782382	13785851	13785927	4828	5,10,9	18,21,33	13,12,16	14,12,12	154	49	0.000295876	0.00859078	0.081,0.132,0.08	0.228,0.241,0.298	-0.158
17839	ENSMUSG00000019868	Vta1	chr10	-	14661065	14661152	14655354	14655845	14667931	14668108	17839	128123114	1,2,10	123100126	0,1,1	136	49	0.000306612	0.00888518	0.979,0.957,0.804	1.0,0.973,0.978	-0.07
11338	ENSMUSG00000058486	Wdr91	chr6	-	34909713	34909827	34909460	34909540	34910696	34910842	11338	1,8,6	10,14,8	0,1,0	2,6,3	163	49	0.00031061	0.00894881	0.029,0.147,0.184	0.0,0.048,0.0	0.104
4583	ENSMUSG00000057246	BC051142	chr17	+	34451630	34451654	34449808	34449829	34452499	34452514	4583	0,0,1	1,1,0	7,4,8	9,0,2	73	49	0.000310394	0.00894881	0.0,0.0,1.0	0.343,1.0,0.729	-0.357
8123	ENSMUSG00000034566	Atp5h	chr11	-	115419191	115419293	115418385	115418516	115419891	115419917	8123	4,5,3	16,14,14	0,1,2	28,33,28	151	49	0.000309934	0.00894881	0.075,0.104,0.065	0.0,0.01,0.023	0.07
21120	ENSMUSG00000045962	Wnk1	chr6	-	119962396	119963632	119960643	119960724	119968475	119968663	21120	17,22,25	41,85,100	32,7,30	37,33,33	1285	49	0.000315087	0.00905655	0.016,0.01,0.009	0.032,0.008,0.034	-0.013
863	ENSMUSG00000020821	Kif1c	chr11	+	70702431	70702551	70700649	70700709	70702771	70702905	863	61,85,93	4,5,5	91,84,70	19,12,11	169	49	0.000315566	0.00905655	0.816,0.831,0.844	0.581,0.67,0.649	0.197
8567	ENSMUSG00000057421	Las1l	chrX	-	95947397	95947448	95946866	95947073	95947769	95947855	8567	0,1,0	26,22,25	6,1,4	21,11,27	100	49	0.000316891	0.00905969	0.0,0.022,0.0	0.123,0.043,0.068	-0.071
8800	ENSMUSG00000070371	Prss36	chr7	-	127935764	127936003	127935501	127935665	127936324	127936454	8800	1,4,5	0,0,0	8,10,15	3,0,2	288	49	0.000316643	0.00905969	1.0,1.0,1.0	0.312,1.0,0.561	0.376
17775	ENSMUSG00000041540	Sox5	chr6	-	143907386	143907533	143873972	143874150	143941350	143941436	17775	5,11,4	0,0,0	10,12,5	2,1,2	196	49	0.000318746	0.00909526	1.0,1.0,1.0	0.556,0.75,0.385	0.436
15691	ENSMUSG00000030924	2610020H08Rik	chr7	+	119828091	119828206	119827302	119827376	119832670	119832775	15691	10,4,4	2,0,0	4,1,4	1,2,2	164	49	0.000320888	0.00913886	0.599,1.0,1.0	0.544,0.13,0.374	0.517
4132	ENSMUSG00000018974	Sart3	chr5	-	113744543	113744734	113742445	113743303	113745046	113745199	4132	204187169	1,0,0	129,77,133	0,7,2	240	49	0.000322688	0.00917259	0.977,1.0,1.0	1.0,0.692,0.931	0.118
13890	ENSMUSG00000041879	Ipo9	chr1	-	135425923	135425986	135420291	135420353	135426930	135427041	13890	1,3,3	4,4,2	0,0,0	2,1,1	112	49	0.000325951	0.00923011	0.099,0.247,0.396	0.0,0.0,0.0	0.247
4201	ENSMUSG00000020459	Mtif2	chr11	+	29526692	29526843	29526407	29526487	29529928	29530154	4201	34,63,47	0,0,0	25,12,17	2,0,4	200	49	0.000325641	0.00923011	1.0,1.0,1.0	0.754,1.0,0.51	0.245
2510	ENSMUSG00000028573	Fggy	chr4	+	95844072	95844193	95837584	95837659	95849581	95849676	2510	74,47,75	5,4,5	103,77,105	1,2,1	170	49	0.00032724	0.00924904	0.81,0.772,0.812	0.967,0.917,0.968	-0.153
11100	ENSMUSG00000025137	Pcyt2	chr11	-	120612845	120613083	120612204	120612601	120613378	120613423	11100	277287236	9,11,4	246184205	3,1,1	287	49	0.000331296	0.00934592	0.84,0.817,0.91	0.933,0.969,0.972	-0.102
2393	ENSMUSG00000039917	Rhbdd2	chr5	+	135635103	135635223	135632722	135632918	135635994	135636545	2393	16,17,13	9,13,15	2,4,6	16,11,9	169	49	0.000333698	0.00937818	0.34,0.275,0.201	0.035,0.095,0.162	0.175
7402	ENSMUSG00000028849	Map7d1	chr4	-	126238521	126238632	126236895	126237278	126240022	126240137	7402	13,8,7	4,7,5	4,0,1	7,5,4	160	49	0.000333471	0.00937818	0.499,0.259,0.3	0.149,0.0,0.071	0.279
17287	ENSMUSG00000020311	Erlec1	chr11	-	30935367	30935445	30934981	30935059	30939496	30939621	17287	4,16,6	74,111,96	6,2,7	176197186	127	49	0.000338587	0.00948519	0.02,0.053,0.024	0.013,0.004,0.014	0.022
22364	ENSMUSG00000073418	C4b	chr17	-	34729181	34729265	34728764	34728897	34729399	34729498	22364	8,4,5	1,1,3	3,2,7	0,0,0	133	49	0.000338779	0.00948519	0.747,0.596,0.38	1.0,1.0,1.0	-0.426
3543	ENSMUSG00000056367	Actr3b	chr5	+	25849072	25849156	25848361	25848487	25849850	25850337	3543	52,35,54	5,3,0	15,7,14	0,0,0	133	49	0.000339958	0.00950034	0.793,0.811,1.0	1.0,1.0,1.0	-0.132
4816	ENSMUSG00000072582	Ptrh2	chr11	+	86688035	86688129	86683984	86684123	86689558	86692457	4816	0,0,4	32,30,33	7,9,3	30,35,31	143	49	0.000342398	0.0095506	0.0,0.0,0.04	0.074,0.081,0.032	-0.049
11943	ENSMUSG00000053819	Camk2d	chr3	+	126841484	126841573	126840136	126840365	126842757	126843828	11943	24,32,30	14,30,13	64,26,81	16,8,16	138	49	0.000348027	0.00968947	0.378,0.275,0.45	0.587,0.536,0.643	-0.221
14382	ENSMUSG00000034681	Rnps1	chr17	+	24418037	24418218	24415040	24415162	24418456	24418612	14382	126186157	14,23,11	75,37,60	17,11,15	230	49	0.000350766	0.00974749	0.657,0.633,0.753	0.485,0.417,0.46	0.227
13188	ENSMUSG00000021327	Zkscan3	chr13	-	21393434	21393574	21388604	21388706	21393961	21394085	13188	24,37,21	49,55,52	11,0,4	31,22,22	189	49	0.000355562	0.00983296	0.113,0.149,0.095	0.084,0.0,0.045	0.076
17541	ENSMUSG00000005417	Mprip	chr11	+	59772151	59772217	59771616	59771702	59775515	59776602	17541	60,62,65	46,54,36	31,19,22	44,32,33	115	49	0.000356374	0.00983296	0.357,0.329,0.435	0.231,0.202,0.221	0.156
18719	ENSMUSG00000031133	Arhgef6	chrX	-	57243389	57243515	57240593	57240687	57244604	57244750	18719	28,29,35	2,4,1	28,28,24	7,8,13	175	49	0.000356214	0.00983296	0.797,0.67,0.907	0.528,0.495,0.341	0.337
7829	ENSMUSG00000033809	Alg3	chr16	-	20608986	20609086	20608741	20608889	20610542	20610768	7829	37,53,31	4,4,1	55,53,58	0,2,0	149	49	0.000356482	0.00983296	0.753,0.813,0.911	1.0,0.897,1.0	-0.14
19174	ENSMUSG00000060147	Serpinb6a	chr13	-	33935618	33935794	33931471	33931646	33935921	33935954	19174	44,72,67	464595617	59,19,75	324181308	225	49	0.000357453	0.00984153	0.02,0.026,0.023	0.038,0.022,0.05	-0.014
21187	ENSMUSG00000090117	Gm16541	chr19	-	42562629	42562804	42559645	42559816	42562971	42563108	21187	18,44,33	0,0,0	32,24,29	3,2,1	224	49	0.000362016	0.00994876	1.0,1.0,1.0	0.7,0.724,0.864	0.237
14831	ENSMUSG00000000827	Tpd52l2	chr2	+	181511573	181511615	181508165	181508267	181513038	181513087	14831	16,23,18	97,108,83	23,21,32	62,58,59	91	49	0.000364375	0.0099745	0.082,0.103,0.105	0.166,0.163,0.226	-0.088
14938	ENSMUSG00000052337	Immt	chr6	+	71852729	71852867	71851771	71851880	71856911	71857048	14938	340442354	0,0,0	316328420	6,3,5	187	49	0.000364961	0.0099745	1.0,1.0,1.0	0.932,0.966,0.957	0.048
185	ENSMUSG00000028797	Tmem234	chr4	+	129601869	129601961	129600982	129601134	129602194	129602261	185	14,16,15	10,18,11	10,10,9	24,22,31	141	49	0.000364235	0.0099745	0.327,0.236,0.322	0.126,0.136,0.092	0.177
1362	ENSMUSG00000002968	Med25	chr7	-	44880566	44880638	44880251	44880470	44880922	44881111	1362	79,91,79	8,6,8	92,83,88	4,0,2	121	49	0.000366626	0.0100016	0.8,0.86,0.8	0.903,1.0,0.947	-0.13
15408	ENSMUSG00000026211	Obsl1	chr1	-	75492066	75492342	75491187	75491457	75492505	75492793	15408	405466436	22,40,29	58,60,39	11,7,16	325	49	0.000368721	0.0100404	0.735,0.637,0.694	0.443,0.564,0.269	0.263
13756	ENSMUSG00000026436	Elk4	chr1	+	132013025	132013234	132008108	132008187	132014382	132014598	13756	5,1,6	0,1,0	2,3,5	1,1,1	258	49	0.000373178	0.0101432	1.0,0.16,1.0	0.275,0.363,0.487	0.345
19323	ENSMUSG00000002997	Prkar2b	chr12	-	31963897	31963963	31958475	31960522	31965114	31965189	19323	805,1039,1111	9,62,55	43,107,64	1,1,1	115	49	0.000377658	0.0102463	0.974,0.877,0.896	0.948,0.979,0.965	-0.048
4980	ENSMUSG00000020124	Usp15	chr10	-	123153040	123153127	123146793	123146938	123163592	123163654	4980	3,9,8	7,15,13	16,14,17	8,6,9	136	49	0.000379641	0.0102814	0.134,0.178,0.181	0.419,0.457,0.405	-0.263
11420	ENSMUSG00000032609	Klhdc8b	chr9	-	108459224	108459309	108458676	108458836	108461452	108461581	11420	15,16,11	0,2,0	29,12,34	4,3,6	134	49	0.000382437	0.0103383	1.0,0.745,1.0	0.726,0.594,0.674	0.25
9104	ENSMUSG00000036591	Arhgap21	chr2	-	20853957	20854232	20853037	20853069	20854934	20855040	9104	5,8,7	21,24,20	0,0,0	13,10,11	324	49	0.000385705	0.0104078	0.035,0.048,0.05	0.0,0.0,0.0	0.044
11414	ENSMUSG00000040123	Zmym5	chr14	-	56810739	56810859	56804414	56804863	56811333	56811464	11414	6,14,8	0,1,0	13,1,3	5,0,1	169	49	0.000386539	0.0104114	1.0,0.802,1.0	0.43,1.0,0.465	0.302
18604	ENSMUSG00000057738	Sptan1	chr2	+	30001099	30001159	29999913	30000062	30002230	30002429	18604	13,18,14	18,27,22	35,37,34	20,22,23	109	49	0.000396102	0.0106114	0.245,0.231,0.222	0.44,0.431,0.399	-0.191
3958	ENSMUSG00000021639	Gtf2h2	chr13	-	100461847	100461962	100460217	100460420	100468914	100469026	3958	4,6,1	7,7,8	0,0,1	4,5,4	164	49	0.000395689	0.0106114	0.146,0.204,0.036	0.0,0.0,0.07	0.105
6601	ENSMUSG00000044308	Ubr3	chr2	+	69999084	69999218	69993711	69993812	70000457	70000543	6601	7,7,2	10,31,18	2,2,1	40,38,17	183	49	0.00039469	0.0106114	0.158,0.057,0.029	0.013,0.014,0.016	0.067
9751	ENSMUSG00000032497	Lrrfip2	chr9	+	111167199	111167244	111161302	111161389	111188761	111188806	9751	3,3,2	13,11,9	16,14,9	8,11,17	94	49	0.000397377	0.0106264	0.107,0.124,0.104	0.51,0.399,0.216	-0.263
6043	ENSMUSG00000032112	Trappc4	chr9	-	44405242	44405346	44404333	44404460	44406803	44406978	6043	155192167	3,0,0	170128182	4,4,6	153	49	0.000399458	0.0106629	0.943,1.0,1.0	0.932,0.911,0.907	0.064
16877	ENSMUSG00000025027	Xpnpep1	chr19	-	53032008	53032097	53025258	53025383	53038513	53038553	16877	36,42,23	18,28,30	69,39,64	16,15,17	138	49	0.000400384	0.0106686	0.415,0.348,0.214	0.605,0.48,0.572	-0.227
10983	ENSMUSG00000021843	Ktn1	chr14	+	47725928	47726000	47724877	47724970	47726225	47726309	10983	36,39,23	13,26,21	42,41,33	4,9,8	121	49	0.000405177	0.010777	0.529,0.378,0.307	0.81,0.648,0.626	-0.29
2672	ENSMUSG00000037514	Pank2	chr2	+	131288581	131288685	131287473	131287597	131293398	131293524	2672	7,6,5	29,33,28	1,0,3	39,29,28	153	49	0.000408611	0.010849	0.072,0.055,0.054	0.008,0.0,0.033	0.047
10885	ENSMUSG00000027620	Rbm39	chr2	-	156177632	156177906	156177360	156177385	156178879	156178952	10885	257429271	27,46,44	100,56,58	22,13,23	323	49	0.00041023	0.0108726	0.591,0.586,0.483	0.408,0.395,0.277	0.193
18601	ENSMUSG00000063179	Pstk	chr7	+	131373535	131373830	131371145	131371389	131374064	131374263	18601	132130102	4,8,2	197164166	1,1,2	344	49	0.000413015	0.0109269	0.825,0.698,0.879	0.966,0.959,0.922	-0.148
15912	ENSMUSG00000039810	Zc3h10	chr10	-	128545840	128546034	128545337	128545538	128546827	128546891	15912	2,1,2	7,11,7	14,3,5	12,5,5	243	49	0.000424045	0.01118	0.054,0.018,0.054	0.19,0.108,0.168	-0.113
19451	ENSMUSG00000026972	Arrdc1	chr2	-	24927728	24927839	24927125	24927176	24935027	24935252	19451	24,33,26	2,0,0	36,27,33	4,3,3	160	49	0.000424081	0.01118	0.786,1.0,1.0	0.734,0.734,0.771	0.182
6654	ENSMUSG00000044465	Fam160a2	chr7	-	105391576	105391667	105390020	105390352	105399883	105400032	6654	1,0,2	6,8,4	5,3,2	3,1,3	140	49	0.000436194	0.011479	0.055,0.0,0.149	0.368,0.512,0.189	-0.288
18304	ENSMUSG00000025287	Acot9	chrX	+	155264035	155264093	155262504	155262674	155269658	155269753	18304	1,0,0	14,19,13	5,1,5	16,13,20	107	49	0.000439528	0.0115463	0.032,0.0,0.0	0.125,0.034,0.103	-0.077
11145	ENSMUSG00000073139	BC023829	chrX	-	70465002	70465086	70462844	70463021	70467153	70467203	11145	72,103,87	0,6,4	101,77,81	1,0,0	133	49	0.000443222	0.0116229	1.0,0.863,0.889	0.974,1.0,1.0	-0.074
19363	ENSMUSG00000013033	Lphn1	chr8	+	83926261	83926276	83922998	83923108	83929463	83930264	19363	8,14,5	42,92,74	2,1,0	27,23,30	64	49	0.000448637	0.0117442	0.127,0.104,0.049	0.054,0.032,0.0	0.065
13301	ENSMUSG00000034252	Senp6	chr9	+	80098885	80098906	80093536	80093641	80103693	80103764	13301	38,67,49	4,25,19	38,22,30	4,1,2	70	49	0.000459363	0.0120039	0.869,0.652,0.644	0.869,0.939,0.913	-0.185
439	ENSMUSG00000026219	Trip12	chr1	-	84795689	84795815	84793537	84794327	84814822	84814969	439	46,106,68	14,44,32	17,28,40	30,31,22	175	49	0.000461552	0.01204	0.479,0.403,0.373	0.137,0.202,0.337	0.193
12328	ENSMUSG00000060261	Gtf2i	chr5	-	134272523	134272586	134266542	134266656	134274538	134274595	12328	122199154	26,39,35	84,76,78	9,9,3	112	49	0.000467843	0.0121827	0.672,0.691,0.658	0.803,0.787,0.919	-0.163
17206	ENSMUSG00000044566	Cage1	chr13	-	38015679	38015787	38012391	38012496	38016410	38016491	17206	11,14,9	0,4,2	18,26,35	2,0,0	157	49	0.000471941	0.012268	1.0,0.522,0.584	0.737,1.0,1.0	-0.21
15524	ENSMUSG00000051790	Nlgn2	chr11	-	69830562	69830613	69828364	69828514	69833981	69834849	15524	11,15,12	1,3,2	2,2,1	0,0,0	100	49	0.000476616	0.0123679	0.844,0.71,0.746	1.0,1.0,1.0	-0.233
11337	ENSMUSG00000058486	Wdr91	chr6	-	34909676	34909827	34909360	34909540	34910696	34910836	11337	3,9,9	10,14,8	0,1,1	2,6,3	200	49	0.000480472	0.0124045	0.068,0.136,0.216	0.0,0.039,0.076	0.102
15057	ENSMUSG00000005886	Ncoa2	chr1	-	13164895	13165102	13162072	13162288	13166895	13167106	15057	70170137	4,7,4	56,31,61	6,4,11	256	49	0.000480525	0.0124045	0.77,0.823,0.868	0.641,0.597,0.515	0.236
6176	ENSMUSG00000058740	Kcnt1	chr2	+	25907256	25907346	25906662	25906835	25907515	25907650	6176	49,54,36	0,9,0	8,6,4	0,0,0	139	49	0.000480223	0.0124045	1.0,0.679,1.0	1.0,1.0,1.0	-0.107
19171	ENSMUSG00000060147	Serpinb6a	chr13	-	33935568	33935794	33931471	33931646	33935921	33935955	19171	51,91,86	464595617	73,23,87	324181308	275	49	0.000487173	0.0125544	0.019,0.027,0.024	0.039,0.022,0.048	-0.013
2210	ENSMUSG00000021140	Pcnx	chr12	+	81928241	81928374	81917664	81919380	81946930	81947021	2210	3,9,16	5,21,24	2,1,0	9,4,7	182	49	0.000493266	0.0126895	0.139,0.103,0.152	0.056,0.063,0.0	0.092
9570	ENSMUSG00000021764	Ndufs4	chr13	-	114307816	114307890	114287794	114288866	114316856	114317029	9570	254294260	3,0,1	394401367	6,8,9	123	49	0.000494624	0.0127025	0.971,1.0,0.99	0.963,0.952,0.942	0.035
1095	ENSMUSG00000066442	Mthfs	chr9	+	89226170	89226387	89215208	89215470	89239841	89239981	1095	0,1,0	1,0,1	3,4,0	0,0,1	266	49	0.000503115	0.0128983	0.0,1.0,0.0	1.0,1.0,0.0	-0.333
3417	ENSMUSG00000035863	Palm	chr10	+	79816791	79816923	79815184	79815241	79819040	79820896	3417	4,7,7	0,5,2	15,11,24	1,0,1	181	49	0.000505258	0.0129309	1.0,0.275,0.487	0.802,1.0,0.867	-0.302
13123	ENSMUSG00000020863	Luc7l3	chr11	-	94292393	94292472	94291328	94291578	94292926	94293032	13123	27,39,27	2,1,4	6,2,2	0,0,0	128	49	0.00051109	0.0130578	0.838,0.937,0.721	1.0,1.0,1.0	-0.168
15740	ENSMUSG00000035469	Rcbtb1	chr14	+	59205624	59205722	59201233	59201584	59209924	59209971	15740	3,3,2	5,10,6	7,11,8	6,4,2	147	49	0.000511998	0.0130586	0.167,0.091,0.1	0.28,0.478,0.571	-0.324
1977	ENSMUSG00000051669	AU021092	chr16	-	5220295	5220445	5217797	5217948	5222062	5222299	1977	9,5,8	0,0,0	2128,1424,2441	41,32,43	199	49	0.00051748	0.0131758	1.0,1.0,1.0	0.927,0.916,0.933	0.075
8686	ENSMUSG00000037486	Asxl2	chr12	+	3476025	3476169	3474489	3474613	3484444	3484608	8686	25,86,65	1,2,1	34,21,44	3,4,5	193	49	0.000520694	0.013235	0.864,0.916,0.943	0.742,0.571,0.691	0.24
9754	ENSMUSG00000027881	Prpf38b	chr3	-	108910342	108910395	108908335	108908404	108911163	108911696	9754	3,9,7	17,29,40	14,11,13	28,15,12	102	49	0.000525645	0.0133381	0.078,0.13,0.078	0.194,0.261,0.342	-0.17
10118	ENSMUSG00000071253	Slc25a16	chr10	+	62932718	62932782	62930302	62930436	62937417	62937539	10118	32,40,42	1,0,0	74,85,72	7,2,2	113	49	0.000532209	0.0134817	0.933,1.0,1.0	0.821,0.949,0.94	0.074
17325	ENSMUSG00000039844	Rapgef1	chr2	+	29710155	29710308	29707197	29707400	29722223	29722309	17325	0,3,1	20,27,29	2,3,7	9,10,14	202	49	0.000543486	0.013744	0.0,0.026,0.008	0.051,0.068,0.108	-0.064
16540	ENSMUSG00000000738	Spg7	chr8	+	123083821	123083943	123080408	123080810	123087327	123087452	16540	9,4,14	45,53,49	3,1,3	58,34,40	171	49	0.000544568	0.013748	0.054,0.021,0.076	0.015,0.008,0.021	0.036
14932	ENSMUSG00000038766	Gabpb2	chr3	-	95208839	95208936	95206462	95206602	95217588	95217709	14932	13,23,21	3,2,1	9,4,11	0,0,0	146	49	0.000550316	0.0138696	0.593,0.794,0.876	1.0,1.0,1.0	-0.246
8229	ENSMUSG00000002475	Abhd3	chr18	-	10647969	10648018	10647725	10647891	10652187	10652361	8229	74,88,82	3,4,3	306310277	0,0,4	98	49	0.000552655	0.0139051	0.925,0.917,0.932	1.0,1.0,0.972	-0.066
21246	ENSMUSG00000049295	Zfp219	chr14	-	52009969	52010058	52008227	52009662	52020522	52020733	21246	49,46,49	3,3,2	32,37,43	6,6,11	138	49	0.000559819	0.0140616	0.853,0.845,0.897	0.654,0.686,0.581	0.225
11437	ENSMUSG00000037816	Fbxw17	chr13	+	50430167	50430587	50426621	50426780	50431539	50431750	11437	32,23,19	8,3,5	8,10,4	7,5,7	469	49	0.00056354	0.0141312	0.295,0.445,0.284	0.107,0.173,0.056	0.229
19055	ENSMUSG00000097243	Gm26908	chr14	+	70208783	70208922	70207587	70208012	70216810	70217659	19055	21,27,31	0,0,0	15,16,13	1,5,0	188	49	0.000569043	0.0142213	1.0,1.0,1.0	0.796,0.455,1.0	0.25
8758	ENSMUSG00000025085	Ablim1	chr19	-	57046924	57047065	57044880	57044972	57049461	57049509	8758	61,97,70	0,1,2	64,34,61	1,4,6	190	49	0.000568455	0.0142213	1.0,0.962,0.9	0.943,0.687,0.724	0.169
14943	ENSMUSG00000052337	Immt	chr6	+	71852762	71852867	71851771	71851880	71856911	71857048	14943	345408351	0,0,0	282292373	6,3,5	154	49	0.000570909	0.014244	1.0,1.0,1.0	0.937,0.969,0.96	0.045
9163	ENSMUSG00000019188	H13	chr2	+	152703994	152704194	152700182	152700268	152704621	152705036	9163	31,44,28	102,100,92	45,19,59	215229199	249	49	0.000573378	0.0142817	0.056,0.08,0.057	0.04,0.016,0.055	0.027
15752	ENSMUSG00000081534	Slc48a1	chr15	+	97786801	97786955	97784427	97784616	97789902	97789963	15752	4,8,2	24,17,26	2,0,2	79,70,72	203	49	0.000576045	0.0143242	0.039,0.102,0.018	0.006,0.0,0.007	0.049
20433	ENSMUSG00000005610	Eif4g2	chr7	-	111076279	111076393	111075586	111075712	111076695	111076856	20433	1072,1634,1382	75,126,81	874793680	95,68,136	163	49	0.000578154	0.0143527	0.811,0.796,0.837	0.734,0.778,0.6	0.111
6899	ENSMUSG00000002732	Fkbp7	chr2	-	76667326	76667442	76665706	76665810	76671696	76671848	6899	15,15,14	25,25,23	9,11,9	37,21,77	165	49	0.000584568	0.0144878	0.151,0.151,0.153	0.067,0.135,0.034	0.073
11015	ENSMUSG00000025856	Pdgfa	chr5	-	138978621	138978690	138976515	138977227	138979145	138979272	11015	1,0,0	2,6,4	2,4,2	3,2,7	118	49	0.000599179	0.0148252	0.172,0.0,0.0	0.217,0.454,0.106	-0.202
6866	ENSMUSG00000005481	Ddx39	chr8	+	83721465	83721524	83720956	83721140	83721733	83722361	6866	13,7,15	21,27,22	0,4,4	23,18,15	108	49	0.000607924	0.0150166	0.219,0.105,0.236	0.0,0.092,0.108	0.12
9845	ENSMUSG00000020807	4933427D14Rik	chr11	-	72165516	72165598	72159399	72159520	72166637	72166823	9845	9,7,10	1,0,2	4,3,2	4,2,1	131	49	0.000610397	0.0150528	0.771,1.0,0.652	0.272,0.359,0.428	0.455
18158	ENSMUSG00000024576	Csnk1a1	chr18	+	61571873	61571957	61569463	61569562	61575409	61575549	18158	21,37,25	62,84,80	39,36,48	78,44,50	133	49	0.000611542	0.0150561	0.111,0.14,0.103	0.156,0.232,0.261	-0.098
4147	ENSMUSG00000000296	Tpd52l1	chr10	-	31341139	31341178	31332379	31332969	31346610	31346712	4147	5,5,4	48,55,64	19,11,15	65,60,74	88	49	0.00061832	0.0151978	0.055,0.048,0.034	0.14,0.093,0.101	-0.066
5721	ENSMUSG00000034101	Ctnnd1	chr2	-	84603187	84603274	84600070	84602903	84603648	84603752	5721	8,4,3	58,58,50	19,5,3	33,33,19	136	49	0.000620465	0.0152254	0.047,0.024,0.021	0.172,0.052,0.054	-0.062
15254	ENSMUSG00000085795	Zfp703	chr8	+	26978261	26978395	26977335	26977611	26978567	26981461	15254	42,69,48	68,81,65	6,10,3	16,12,38	183	49	0.000631868	0.0154797	0.142,0.186,0.165	0.091,0.182,0.021	0.066
14606	ENSMUSG00000058444	Map2k5	chr9	-	63357992	63358060	63343386	63343456	63371736	63371785	14606	24,26,19	0,4,5	28,28,22	0,2,0	117	49	0.000636303	0.0155628	1.0,0.731,0.614	1.0,0.854,1.0	-0.17
13566	ENSMUSG00000002342	Tmem161a	chr8	+	70174302	70174406	70172415	70172440	70176844	70177155	13566	76,93,78	3,3,3	51,60,60	11,6,6	153	49	0.000639807	0.0156228	0.89,0.908,0.893	0.598,0.762,0.762	0.19
10981	ENSMUSG00000021843	Ktn1	chr14	+	47704419	47704488	47704186	47704277	47705762	47705800	10981	20,37,25	6,5,8	15,9,18	9,12,14	118	49	0.0006435	0.0156744	0.581,0.754,0.565	0.409,0.237,0.348	0.302
460	ENSMUSG00000056211	R3hdm1	chr1	+	128162768	128162858	128153188	128153399	128167892	128168007	460	1,1,3	18,19,15	3,4,6	6,9,8	139	49	0.000644025	0.0156744	0.019,0.018,0.066	0.15,0.135,0.209	-0.13
3714	ENSMUSG00000072653	Zfp783	chr6	+	47946661	47946790	47945888	47945962	47948893	47949019	3714	23,35,19	2,5,1	7,6,3	1,0,0	178	49	0.000649246	0.01575	0.76,0.658,0.839	0.658,1.0,1.0	-0.134
5728	ENSMUSG00000028789	Azin2	chr4	-	128959783	128959957	128950599	128950772	128962083	128962204	5728	70,86,76	3,5,6	103,65,126	2,0,2	223	49	0.000648266	0.01575	0.837,0.791,0.736	0.919,1.0,0.933	-0.163
3331	ENSMUSG00000025656	Arhgef9	chrX	-	95054228	95054290	95051522	95052154	95054942	95055011	3331	15,20,21	2,2,2	3,4,11	0,0,0	111	49	0.000650766	0.0157612	0.768,0.815,0.823	1.0,1.0,1.0	-0.198
4190	ENSMUSG00000038876	Rnf146	chr10	-	29361284	29361345	29354291	29354447	29361963	29362442	4190	8,14,16	6,8,9	6,4,1	10,9,7	110	49	0.000652529	0.0157783	0.373,0.438,0.442	0.211,0.165,0.06	0.272
14574	ENSMUSG00000038039	Gcc2	chr10	+	58272332	58272405	58269261	58271706	58274735	58274836	14574	21,21,24	1,5,2	32,22,17	0,2,0	122	49	0.000659018	0.0158579	0.894,0.628,0.828	1.0,0.815,1.0	-0.155
20021	ENSMUSG00000022677	Fopnl	chr16	-	14313815	14314013	14311046	14311131	14317293	14317347	20021	134223215	0,1,0	165143139	4,2,3	247	49	0.000658308	0.0158579	1.0,0.978,1.0	0.891,0.934,0.902	0.084
20486	ENSMUSG00000028796	Phc2	chr4	+	128741915	128742084	128727970	128728121	128743353	128743471	20486	1,1,4	0,0,0	1,1,0	1,0,1	218	49	0.000657114	0.0158579	1.0,1.0,1.0	0.184,1.0,0.0	0.605
20693	ENSMUSG00000042675	Ypel3	chr7	+	126778053	126778097	126777770	126777953	126778305	126778414	20693	113112124	2,6,7	124,90,98	1,2,0	93	49	0.000661135	0.0158832	0.967,0.908,0.903	0.985,0.96,1.0	-0.056
7762	ENSMUSG00000024107	Lhcgr	chr17	-	88769836	88769911	88767252	88767327	88772011	88772083	7762	353527404	15,42,38	324468414	11,17,17	124	49	0.00068613	0.0164572	0.903,0.832,0.808	0.921,0.916,0.906	-0.067
3594	ENSMUSG00000025278	Flnb	chr14	+	7922674	7922746	7919109	7919357	7923454	7923557	3594	0,2,1	3,7,8	11,4,12	11,0,21	121	49	0.000687431	0.0164619	0.0,0.104,0.048	0.288,1.0,0.188	-0.441
5646	ENSMUSG00000025161	Slc16a3	chr11	+	120954173	120954268	120949052	120949150	120955225	120955469	5646	25,10,16	3,3,0	2,3,1	0,0,0	144	49	0.000698374	0.0166971	0.739,0.531,1.0	1.0,1.0,1.0	-0.243
3746	ENSMUSG00000024908	Ppp6r3	chr19	-	3478277	3478364	3473768	3473866	3484830	3484916	3746	125205165	5,6,8	96,59,83	8,7,12	136	49	0.000710146	0.0169242	0.9,0.925,0.881	0.812,0.752,0.714	0.143
6268	ENSMUSG00000029616	Erp29	chr5	-	121447140	121447279	121440823	121445572	121452190	121452506	6268	433478500	5,6,6	333384389	1,0,1	188	49	0.000709273	0.0169242	0.958,0.954,0.956	0.989,1.0,0.99	-0.037
4726	ENSMUSG00000040690	Col16a1	chr4	+	130081434	130081521	130080575	130080620	130083121	130083175	4726	1,0,3	0,1,0	1,0,0	2,1,2	136	49	0.000711682	0.0169337	1.0,0.0,1.0	0.153,0.0,0.0	0.616
15851	ENSMUSG00000066036	Ubr4	chr4	+	139441191	139441296	139440644	139440822	139442685	139442823	15851	27,52,48	3,8,6	40,57,60	1,2,2	154	49	0.000717277	0.0170396	0.741,0.674,0.718	0.927,0.901,0.905	-0.2
20989	ENSMUSG00000026991	Pkp4	chr2	+	59350493	59350622	59347923	59348041	59352261	59352335	20989	35,53,30	9,14,10	5,6,13	9,8,6	178	49	0.000730344	0.0173224	0.517,0.51,0.452	0.133,0.171,0.374	0.267
14575	ENSMUSG00000025220	Mgea5	chr19	-	45762184	45762270	45761103	45761208	45765449	45765624	14575	109139107	3,3,5	118,55,87	1,0,0	135	49	0.000731828	0.01733	0.93,0.944,0.886	0.977,1.0,1.0	-0.072
13520	ENSMUSG00000036501	Fam13b	chr18	-	34448025	34448121	34445531	34445615	34448367	34448451	13520	69,147,92	1,0,3	87,62,89	7,8,0	145	49	0.00073912	0.0174749	0.959,1.0,0.912	0.808,0.724,1.0	0.113
19631	ENSMUSG00000020696	Rffl	chr11	-	82811027	82811111	82810007	82810218	82812399	82812810	19631	6,7,4	0,1,1	10,24,9	6,2,14	133	49	0.000747092	0.0176354	1.0,0.721,0.596	0.38,0.816,0.191	0.31
19179	ENSMUSG00000030842	Lamtor1	chr7	+	101909663	101909809	101905977	101906040	101910028	101910106	19179	72,54,53	2,0,0	80,52,82	3,2,5	195	49	0.000749735	0.0176698	0.9,1.0,1.0	0.87,0.867,0.805	0.119
15929	ENSMUSG00000043535	Setx	chr2	+	29174318	29174483	29173556	29173721	29176876	29176975	15929	4,5,1	5,10,18	9,3,22	12,3,8	214	49	0.000752976	0.0177053	0.155,0.103,0.013	0.147,0.186,0.386	-0.149
18227	ENSMUSG00000050323	Ndufaf6	chr4	-	11066650	11066707	11062049	11062152	11070199	11070322	18227	11,12,14	4,6,0	10,17,10	0,1,1	106	49	0.000753621	0.0177053	0.56,0.48,1.0	1.0,0.887,0.822	-0.223
14927	ENSMUSG00000039262	Prrc2b	chr2	+	32229262	32229344	32226944	32227036	32230610	32231162	14927	124200196	27,31,25	38,33,26	14,10,15	131	49	0.000757412	0.0177664	0.632,0.707,0.746	0.504,0.552,0.393	0.212
4220	ENSMUSG00000026987	Baz2b	chr2	-	60076869	60076911	60004548	60006189	60125462	60125592	4220	11,19,10	2,4,3	12,9,11	0,1,1	91	49	0.000759769	0.0177936	0.748,0.719,0.642	1.0,0.829,0.856	-0.192
8767	ENSMUSG00000025085	Ablim1	chr19	-	57046924	57047071	57044880	57044972	57049461	57049509	8767	46,79,53	0,1,2	56,24,52	1,4,6	196	49	0.000768883	0.0179788	1.0,0.952,0.869	0.933,0.6,0.684	0.201
10836	ENSMUSG00000059022	Kcp	chr6	-	29498786	29498880	29498428	29498514	29498956	29499036	10836	183221161	9,6,2	2,2,1	0,0,0	143	49	0.000772658	0.0180388	0.874,0.927,0.965	1.0,1.0,1.0	-0.078
15020	ENSMUSG00000041351	Rap1gap	chr4	+	137723745	137723823	137721825	137721957	137724691	137724801	15020	23,36,17	42,50,30	23,34,34	20,12,25	127	49	0.000777871	0.0181321	0.174,0.217,0.179	0.307,0.522,0.344	-0.201
4387	ENSMUSG00000040390	Map3k10	chr7	-	27664949	27665098	27664397	27664573	27668348	27668529	4387	116163117	4,5,5	27,22,22	1,0,0	198	49	0.000785287	0.0182763	0.878,0.89,0.853	0.87,1.0,1.0	-0.083
19412	ENSMUSG00000071078	Nr2c2ap	chr8	+	70132411	70132517	70131917	70132008	70132586	70132654	19412	59,48,45	6,3,5	51,36,40	0,1,2	155	49	0.000796198	0.0185014	0.757,0.835,0.74	1.0,0.919,0.863	-0.15
10603	ENSMUSG00000072969	Armcx5	chrX	+	135743562	135743614	135742732	135742978	135744498	135744575	10603	7,9,13	2,6,4	18,23,26	1,1,3	101	49	0.000802431	0.0186171	0.629,0.421,0.612	0.897,0.918,0.808	-0.32
17194	ENSMUSG00000021262	Evl	chr12	+	108683347	108683410	108683194	108683261	108686049	108686116	17194	44,36,50	4,1,6	11,3,7	1,0,0	112	49	0.00080508	0.0186206	0.828,0.94,0.785	0.828,1.0,1.0	-0.092
20805	ENSMUSG00000020319	Wdpcp	chr11	+	21648069	21648123	21572234	21572370	21652225	21652310	20805	1,3,0	1,1,2	7,1,2	0,1,1	103	49	0.000804954	0.0186206	0.322,0.588,0.0	1.0,0.322,0.488	-0.3
5860	ENSMUSG00000057234	Mettl15	chr2	-	109240279	109240416	109191551	109191688	109274388	109274675	5860	7,2,2	11,9,10	0,0,0	2,1,4	186	49	0.000809897	0.018674	0.144,0.055,0.05	0.0,0.0,0.0	0.083
640	ENSMUSG00000039831	Arhgap29	chr3	+	121973878	121974115	121953325	121953404	121981814	121981949	640	15,31,34	0,0,0	87,63,87	2,3,2	286	49	0.000809086	0.018674	1.0,1.0,1.0	0.882,0.783,0.882	0.151
3858	ENSMUSG00000020859	Spag9	chr11	+	94113262	94113301	94112032	94112146	94114172	94114349	3858	41,50,44	6,10,6	19,22,26	19,9,9	88	49	0.000814662	0.0187336	0.792,0.736,0.803	0.358,0.576,0.617	0.26
4720	ENSMUSG00000004270	Lpcat3	chr6	+	124699238	124699345	124698069	124698177	124700006	124700278	4720	281383289	4,5,5	615521727	0,0,4	156	49	0.000814997	0.0187336	0.957,0.96,0.948	1.0,1.0,0.983	-0.039
20848	ENSMUSG00000027016	Zfp385b	chr2	-	77450150	77450313	77415729	77415975	77476734	77476845	20848	21,24,35	0,4,2	10,1,3	0,0,0	212	49	0.000819463	0.0187783	1.0,0.581,0.802	1.0,1.0,1.0	-0.206
5629	ENSMUSG00000038506	Dcun1d2	chr8	-	13261384	13261467	13258946	13259043	13271589	13271720	5629	29,31,38	0,2,1	7,25,11	4,2,2	132	49	0.000818717	0.0187783	1.0,0.852,0.934	0.394,0.823,0.671	0.299
18880	ENSMUSG00000002109	Ddb2	chr2	-	91218743	91218889	91217306	91217406	91234107	91234951	18880	39,36,37	2,5,0	44,21,35	0,0,1	195	49	0.000832932	0.0190576	0.831,0.644,1.0	1.0,1.0,0.898	-0.141
1711	ENSMUSG00000047766	Lrrc49	chr9	-	60680504	60680702	60680068	60680171	60685034	60685122	1711	5,5,5	1,2,1	28,12,29	1,1,0	247	49	0.00084606	0.0193283	0.498,0.332,0.498	0.847,0.704,1.0	-0.408
5125	ENSMUSG00000032059	Alg9	chr9	+	50783257	50783328	50778969	50779104	50788152	50788241	5125	13,23,22	3,2,2	7,11,8	1,0,0	120	49	0.000867008	0.0197765	0.639,0.824,0.818	0.741,1.0,1.0	-0.153
22212	ENSMUSG00000017760	Ctsa	chr2	+	164833772	164833850	164832908	164833196	164834029	164834062	22212	93,94,86	23,25,24	97,67,106	10,12,9	127	49	0.000868466	0.0197795	0.609,0.592,0.58	0.789,0.683,0.82	-0.17
10457	ENSMUSG00000022884	Eif4a2	chr16	+	23109119	23109259	23108718	23108851	23109984	23110153	10457	1140,1756,1555	52,69,51	553335489	41,22,29	189	49	0.000870584	0.0197975	0.85,0.868,0.888	0.778,0.798,0.814	0.072
4044	ENSMUSG00000057933	Gsta2	chr9	-	78342486	78342597	78341829	78341938	78347088	78347168	4044	0,2,19	27,23,10	195,127,5	24,17,26	160	49	0.000886478	0.0201282	0.0,0.026,0.368	0.713,0.696,0.056	-0.357
12606	ENSMUSG00000026082	Rev1	chr1	-	38081158	38081358	38079289	38079395	38083703	38083820	12606	11,18,11	0,2,0	4,7,11	0,3,4	249	49	0.00089319	0.0202497	1.0,0.639,1.0	1.0,0.315,0.351	0.324
16537	ENSMUSG00000032449	Slc25a36	chr9	-	97090092	97090174	97085056	97085123	97093076	97093177	16537	4,6,2	13,34,27	0,0,0	28,15,18	131	49	0.000898376	0.0203055	0.103,0.062,0.027	0.0,0.0,0.0	0.064
3270	ENSMUSG00000041775	Mapk1ip1	chr7	-	138840576	138840934	138835822	138837030	138845956	138846273	3270	33,62,35	9,5,5	10,6,16	9,7,4	407	49	0.00089824	0.0203055	0.306,0.599,0.457	0.118,0.094,0.325	0.275
4709	ENSMUSG00000028329	Xpa	chr4	-	46180206	46180398	46175221	46175415	46183117	46183235	4709	27,25,23	6,15,14	7,11,6	15,9,13	241	49	0.000903745	0.0203959	0.478,0.253,0.25	0.087,0.199,0.086	0.203
2956	ENSMUSG00000035696	Rnf38	chr4	-	44158902	44159052	44152433	44152553	44168242	44168339	2956	4,5,4	0,0,0	8,10,18	2,1,2	199	49	0.000917263	0.0206696	1.0,1.0,1.0	0.496,0.711,0.689	0.368
10288	ENSMUSG00000022538	Lsg1	chr16	-	30577898	30577997	30574545	30574606	30580958	30581045	10288	2,6,6	20,30,23	0,2,1	35,18,34	148	49	0.00092346	0.0207239	0.032,0.062,0.08	0.0,0.035,0.01	0.043
11218	ENSMUSG00000022995	Enah	chr1	-	181921657	181922500	181919324	181919629	181923559	181923840	11218	149167126	0,0,0	66,39,40	3,0,2	892	49	0.000923539	0.0207239	1.0,1.0,1.0	0.547,1.0,0.524	0.31
15167	ENSMUSG00000032212	Sltm	chr9	+	70573456	70573925	70572148	70572176	70574575	70574625	15167	258315245	2,6,3	253208150	0,2,0	518	49	0.000923847	0.0207239	0.924,0.832,0.885	1.0,0.908,1.0	-0.089
12500	ENSMUSG00000009585	Apobec3	chr15	+	79895410	79895558	79892410	79892569	79897694	79897971	12500	51,67,39	1,1,0	93,77,114	7,1,4	197	49	0.000932099	0.0208776	0.927,0.943,1.0	0.768,0.95,0.876	0.092
2058	ENSMUSG00000030166	Rad52	chr6	+	119913898	119913992	119913001	119913103	119914169	119914237	2058	15,15,18	3,3,7	12,6,3	1,1,0	143	49	0.000945602	0.0211483	0.631,0.631,0.468	0.804,0.673,1.0	-0.249
19391	ENSMUSG00000087165	2010001A14Rik	chr11	-	57796311	57796397	57796025	57796173	57801233	57801417	19391	3,2,5	0,0,1	19,10,9	4,1,1	135	49	0.000949959	0.0212139	1.0,1.0,0.645	0.633,0.784,0.766	0.154
4389	ENSMUSG00000080316	Spaca6	chr17	+	17837664	17837771	17837508	17837586	17838086	17838243	4389	7,15,14	0,1,0	11,9,9	1,2,2	156	49	0.000974935	0.0217331	1.0,0.825,1.0	0.776,0.586,0.586	0.292
6277	ENSMUSG00000037236	Matr3	chr18	+	35562894	35563100	35562191	35562259	35571842	35572123	6277	1,6,5	1,3,5	0,1,1	2,1,4	255	49	0.000976131	0.0217331	0.161,0.278,0.161	0.0,0.161,0.046	0.131
4409	ENSMUSG00000023206	Il15ra	chr2	+	11720012	11720105	11718263	11718458	11723412	11723610	4409	1,6,5	0,0,0	19,15,12	5,0,1	142	49	0.000979873	0.0217812	1.0,1.0,1.0	0.567,1.0,0.805	0.209
6175	ENSMUSG00000058740	Kcnt1	chr2	+	25907274	25907346	25906662	25906835	25907515	25907650	6175	71,76,53	0,9,0	12,7,8	0,0,0	121	49	0.000981215	0.0217812	1.0,0.774,1.0	1.0,1.0,1.0	-0.075
12067	ENSMUSG00000020458	Rtn4	chr11	+	29706409	29708770	29705534	29705591	29733632	29733840	12067	505823807	0,4,4	205249223	7,2,4	2410	49	0.000985994	0.0218547	1.0,0.807,0.804	0.373,0.717,0.531	0.33
17253	ENSMUSG00000029403	Cdkl2	chr5	-	92008964	92009053	92007822	92008134	92017121	92017228	17253	2,5,1	2,1,1	4,5,18	1,1,0	138	49	0.000994439	0.0220092	0.262,0.64,0.262	0.587,0.64,1.0	-0.354
16195	ENSMUSG00000040410	Fbxl4	chr4	+	22433145	22433258	22427149	22427462	22433566	22434075	16195	3,5,4	19,14,10	1,0,1	11,15,17	162	49	0.0010045	0.0221989	0.046,0.097,0.108	0.027,0.0,0.017	0.069
13131	ENSMUSG00000029505	Ep400	chr5	-	110740181	110740289	110739295	110739681	110741969	110742060	13131	22,43,46	4,3,8	19,7,17	8,7,7	157	49	0.00101642	0.0224291	0.632,0.817,0.642	0.426,0.238,0.431	0.332
20865	ENSMUSG00000031109	Enox2	chrX	-	49168640	49168784	49080616	49080751	49286844	49286904	20865	9,9,10	2,3,0	17,7,9	1,0,0	193	49	0.00102202	0.0225192	0.533,0.432,1.0	0.812,1.0,1.0	-0.282
4592	ENSMUSG00000001844	Zdhhc4	chr5	-	143328677	143328897	143328390	143328570	143329165	143329228	4592	37,38,25	17,17,19	22,13,16	19,19,26	269	49	0.00103498	0.022771	0.284,0.289,0.193	0.174,0.111,0.101	0.127
13411	ENSMUSG00000040225	Prrc2c	chr1	-	162675604	162675841	162674102	162674151	162676690	162676817	13411	144148138	9,10,18	55,38,35	11,12,7	286	49	0.00104031	0.0228546	0.733,0.717,0.568	0.461,0.352,0.461	0.248
6412	ENSMUSG00000010362	Rdm1	chr11	+	101633014	101633142	101630819	101630979	101633801	101633900	6412	4,1,6	18,11,12	0,0,0	13,7,11	177	49	0.00105493	0.0231416	0.058,0.025,0.122	0.0,0.0,0.0	0.068
9194	ENSMUSG00000014592	Camta1	chr4	-	151835813	151835883	151830417	151830536	151861624	151861669	9194	31,33,26	1,4,3	19,14,7	0,0,1	119	49	0.00106055	0.0232307	0.927,0.773,0.781	1.0,1.0,0.742	-0.087
642	ENSMUSG00000056342	Usp34	chr11	+	23333438	23333859	23320660	23320748	23343319	23343370	642	48108130	0,1,0	53,63,68	0,4,2	470	49	0.00106411	0.0232745	1.0,0.918,1.0	1.0,0.622,0.78	0.172
10059	ENSMUSG00000047213	Ythdf3	chr3	+	16203186	16203219	16189477	16189563	16203825	16205424	10059	4,23,20	6,22,28	20,17,28	9,7,13	82	49	0.00107134	0.0233983	0.285,0.385,0.299	0.57,0.592,0.563	-0.252
735	ENSMUSG00000087380	2210408F21Rik	chr6	+	31277847	31277955	31220356	31220519	31285002	31285120	735	1,3,4	0,0,0	36,21,30	3,1,2	157	49	0.00107426	0.0234277	1.0,1.0,1.0	0.789,0.868,0.824	0.173
7618	ENSMUSG00000061981	Flot2	chr11	+	78053362	78053453	78049477	78049559	78055756	78055880	7618	11,16,14	0,2,0	17,19,13	3,0,3	140	49	0.00107675	0.0234476	1.0,0.737,1.0	0.665,1.0,0.603	0.156
2235	ENSMUSG00000025498	Irf7	chr7	-	141264222	141264315	141263658	141264048	141264492	141264559	2235	46,59,22	1,2,1	387393631	27,33,65	142	49	0.00107844	0.0234501	0.941,0.911,0.884	0.832,0.804,0.77	0.11
14167	ENSMUSG00000037795	N4bp2	chr5	+	65788052	65788141	65786105	65786361	65790017	65791170	14167	11,16,33	6,7,16	0,1,3	3,1,4	138	49	0.00108127	0.0234774	0.394,0.448,0.423	0.0,0.262,0.21	0.264
17469	ENSMUSG00000029823	Luc7l2	chr6	+	38554979	38555063	38551802	38551908	38568846	38568917	17469	16,19,20	2,4,0	18,14,9	0,0,0	133	49	0.00108878	0.023606	0.747,0.636,1.0	1.0,1.0,1.0	-0.206
3302	ENSMUSG00000021870	Slmap	chr14	-	26459903	26459954	26442574	26442634	26460041	26460210	3302	12,12,18	10,16,22	16,17,22	8,6,7	100	49	0.0010924	0.0236501	0.37,0.269,0.286	0.495,0.581,0.606	-0.252
17758	ENSMUSG00000022808	Snx4	chr16	+	33276941	33276997	33269655	33269703	33280632	33280705	17758	19,27,26	2,3,2	15,15,18	0,1,0	105	49	0.00110113	0.02377	0.816,0.808,0.858	1.0,0.875,1.0	-0.131
5865	ENSMUSG00000029146	Snx17	chr5	+	31195205	31195279	31194795	31194913	31195414	31195479	5865	7,14,6	41,61,39	2,5,4	54,60,64	123	49	0.00110009	0.02377	0.064,0.084,0.058	0.015,0.032,0.024	0.045
4412	ENSMUSG00000009073	Nf2	chr11	-	4780577	4780622	4767664	4768273	4782186	4782352	4412	12,11,13	19,18,18	20,21,23	6,13,15	94	49	0.00110987	0.0239241	0.248,0.242,0.274	0.635,0.457,0.444	-0.257
15208	ENSMUSG00000010608	Rbm25	chr12	+	83642401	83642519	83639127	83639191	83642628	83642698	15208	17,31,14	3,1,2	21,15,9	0,0,1	167	49	0.00112539	0.0242236	0.624,0.901,0.673	1.0,1.0,0.725	-0.176
7771	ENSMUSG00000024107	Lhcgr	chr17	-	88772011	88772083	88767252	88767327	88791798	88791976	7771	261392308	4,8,0	210306308	6,7,16	121	49	0.00112929	0.0242724	0.964,0.952,1.0	0.934,0.947,0.886	0.05
19181	ENSMUSG00000009575	Cbx5	chr15	-	103215021	103215121	103213071	103213254	103215267	103215305	19181	8,16,28	10,1,3	1,2,1	2,3,2	149	49	0.00113546	0.0243698	0.208,0.84,0.754	0.141,0.18,0.141	0.447
5036	ENSMUSG00000056763	Cspp1	chr1	+	10059823	10059847	10058719	10058823	10064332	10064413	5036	1,3,3	3,6,6	3,5,7	1,3,1	73	49	0.00114106	0.0244196	0.183,0.251,0.251	0.668,0.528,0.825	-0.445
6431	ENSMUSG00000028906	Epb4.1	chr4	-	131937014	131937464	131935738	131935867	131957642	131957819	6431	10,20,13	5,2,5	93,93,88	3,4,9	499	49	0.00113989	0.0244196	0.164,0.495,0.203	0.753,0.695,0.49	-0.359
14747	ENSMUSG00000027651	Rprd1b	chr2	+	158070560	158070656	158058651	158058827	158074929	158078207	14747	3,5,1	10,11,11	8,8,7	10,4,5	145	49	0.00116343	0.0248627	0.092,0.133,0.03	0.213,0.403,0.321	-0.227
7047	ENSMUSG00000015942	Gtf2ird2	chr5	+	134206770	134206827	134203270	134203348	134208879	134208942	7047	11,18,15	2,0,0	5,6,11	3,1,2	106	49	0.00117515	0.0250772	0.718,1.0,1.0	0.435,0.735,0.718	0.277
18781	ENSMUSG00000055320	Tead1	chr7	+	112841887	112841950	112839415	112839480	112842039	112842102	18781	2,6,4	4,9,8	6,3,6	2,1,1	112	49	0.0011902	0.025362	0.179,0.226,0.179	0.568,0.568,0.724	-0.425
5899	ENSMUSG00000035967	Ddx26b	chrX	+	56494132	56494243	56493038	56493133	56496515	56496734	5899	46,67,52	6,9,9	17,10,14	7,4,8	160	49	0.0012028	0.0255939	0.701,0.695,0.639	0.427,0.434,0.349	0.275
11797	ENSMUSG00000016664	Pacsin2	chr15	-	83379683	83379806	83378998	83379195	83381761	83381883	11797	187235175	8,4,5	438310367	27,31,15	172	49	0.00120875	0.0256838	0.869,0.944,0.909	0.822,0.74,0.875	0.095
9734	ENSMUSG00000031750	Il34	chr8	-	110746817	110746935	110742643	110742779	110748242	110748404	9734	0,1,0	4,1,4	6,1,1	4,4,1	167	49	0.00122105	0.0259082	0.0,0.227,0.0	0.306,0.068,0.227	-0.125
11522	ENSMUSG00000024055	Cyp4f13	chr17	-	32938071	32938207	32932628	32932682	32941055	32941200	11522	8,7,5	27,31,30	3,3,3	61,34,48	185	49	0.00124454	0.0263316	0.073,0.056,0.042	0.013,0.023,0.016	0.04
7045	ENSMUSG00000028896	Rcc1	chr4	-	132339202	132339241	132338050	132338238	132339924	132340006	7045	1,1,0	8,8,9	2,3,6	10,11,14	88	49	0.00124314	0.0263316	0.065,0.065,0.0	0.1,0.132,0.193	-0.098
8408	ENSMUSG00000037266	Rsrp1	chr4	+	134925776	134925821	134925292	134925432	134926734	134926818	8408	10,12,7	109161159	34,8,7	148,47,121	94	49	0.00125464	0.0265075	0.046,0.037,0.022	0.107,0.081,0.029	-0.037
1831	ENSMUSG00000020752	Recql5	chr11	-	115904884	115905042	115897040	115897259	115916978	115917058	1831	4,3,6	11,11,9	0,0,2	13,3,6	207	49	0.00127005	0.0267952	0.079,0.061,0.136	0.0,0.0,0.073	0.068
5140	ENSMUSG00000037108	Zcwpw1	chr5	+	137816892	137816976	137812001	137812100	137817457	137817524	5140	8,8,9	1,2,2	1,3,1	0,0,0	133	49	0.00127352	0.0268304	0.747,0.596,0.624	1.0,1.0,1.0	-0.344
14300	ENSMUSG00000026701	Prdx6	chr1	-	161249358	161249469	161247256	161247413	161251021	161251166	14300	23,16,16	118,96,107	7,7,6	78,106,83	160	49	0.00129024	0.0271442	0.056,0.049,0.044	0.027,0.02,0.022	0.027
6089	ENSMUSG00000089847	Timm10b	chr7	+	105640761	105640857	105640551	105640622	105641027	105641160	6089	153149107	6,3,1	136141157	0,0,1	145	49	0.00129615	0.0272302	0.896,0.944,0.973	1.0,1.0,0.982	-0.056
5651	ENSMUSG00000031700	Gpt2	chr8	+	85516157	85516237	85512112	85512356	85517976	85518113	5651	40,56,57	0,0,0	906,745,1083	14,9,20	129	49	0.00130334	0.0273042	1.0,1.0,1.0	0.961,0.969,0.954	0.039
6162	ENSMUSG00000032235	Ice2	chr9	+	69421660	69421790	69416933	69417109	69425656	69428574	6162	24,30,27	4,0,2	14,9,12	0,0,0	179	49	0.00130218	0.0273042	0.622,1.0,0.787	1.0,1.0,1.0	-0.197
8332	ENSMUSG00000033577	Myo6	chr9	+	80303272	80303299	80300534	80300666	80306959	80307178	8332	3,3,3	31,35,42	7,4,10	22,26,22	76	49	0.00132963	0.0278157	0.059,0.052,0.044	0.17,0.09,0.227	-0.111
4252	ENSMUSG00000024236	Svil	chr18	+	5057274	5057439	5048884	5049494	5058124	5058159	4252	4,10,8	27,35,33	0,1,0	14,6,3	214	49	0.00133636	0.0279173	0.033,0.061,0.053	0.0,0.037,0.0	0.037
8455	ENSMUSG00000039599	Fam149b	chr14	+	20363262	20363450	20359754	20359916	20374329	20374454	8455	101,93,88	3,5,0	80,61,63	1,0,0	237	49	0.00134108	0.0279767	0.874,0.794,1.0	0.943,1.0,1.0	-0.092
13027	ENSMUSG00000073758	Sh3d21	chr4	-	126150876	126150934	126150601	126150796	126151016	126151873	13027	30,27,17	8,0,2	41,38,57	0,2,1	107	49	0.00136027	0.0283322	0.632,1.0,0.796	1.0,0.897,0.963	-0.144
15244	ENSMUSG00000034621	Gpatch8	chr11	-	102531312	102531330	102528093	102528166	102538281	102538356	15244	0,6,3	5,15,10	1,1,0	15,9,5	67	49	0.00136192	0.0283322	0.0,0.226,0.18	0.046,0.075,0.0	0.095
21362	ENSMUSG00000021012	Zc3h14	chr12	+	98752777	98752892	98747479	98747522	98756184	98756225	21362	74,113,94	4,7,2	88,56,88	0,0,3	164	49	0.00136731	0.0284047	0.847,0.828,0.934	1.0,1.0,0.898	-0.096
16312	ENSMUSG00000050043	Tmx2	chr2	-	84675744	84675858	84675404	84675481	84676096	84676157	16312	4,7,5	0,0,1	7,16,15	1,2,2	163	49	0.0013755	0.028535	1.0,1.0,0.6	0.678,0.706,0.693	0.174
1787	ENSMUSG00000032582	Rbm6	chr9	-	107833433	107833507	107800698	107800773	107860348	107860459	1787	14,20,17	2,4,4	11,4,13	2,0,0	123	49	0.00138596	0.0286827	0.736,0.666,0.629	0.687,1.0,1.0	-0.219
2832	ENSMUSG00000038619	Ensa	chr3	+	95626748	95626874	95624979	95625176	95628540	95628707	2832	231284234	0,0,1	354278290	7,5,1	175	49	0.00138648	0.0286827	1.0,1.0,0.985	0.934,0.94,0.988	0.041
4278	ENSMUSG00000023984	Gm20517	chr17	+	47618808	47619062	47612962	47613117	47649949	47651613	4278	164243185	1,4,7	114,88,145	0,2,0	303	49	0.00139577	0.0288349	0.964,0.908,0.81	1.0,0.877,1.0	-0.065
4172	ENSMUSG00000034793	G6pc3	chr11	+	102190259	102190436	102189754	102190143	102192034	102192141	4172	7,6,5	26,39,24	2,1,2	34,34,40	226	49	0.00142999	0.0295009	0.055,0.032,0.043	0.013,0.006,0.011	0.033
17549	ENSMUSG00000014232	Cluap1	chr16	+	3911149	3911274	3909105	3909153	3911450	3911562	17549	4,3,1	5,8,5	0,0,0	8,6,9	174	49	0.00144063	0.0296454	0.184,0.096,0.053	0.0,0.0,0.0	0.111
2957	ENSMUSG00000035696	Rnf38	chr4	-	44158902	44159052	44152433	44152553	44167626	44167951	2957	4,5,4	1,0,0	8,11,17	2,1,2	199	49	0.00144097	0.0296454	0.496,1.0,1.0	0.496,0.73,0.677	0.198
250	ENSMUSG00000027422	Rrbp1	chr2	-	143950427	143950523	143949671	143949755	143952191	143952281	250	279251223	5,3,0	375306374	9,15,7	145	49	0.00148553	0.03052	0.95,0.966,1.0	0.934,0.873,0.948	0.054
22213	ENSMUSG00000017760	Ctsa	chr2	+	164833723	164833850	164832872	164833196	164834029	164834208	22213	103112102	23,25,24	106,77,120	10,12,9	176	49	0.00149828	0.0307395	0.555,0.555,0.542	0.747,0.641,0.788	-0.175
16682	ENSMUSG00000060002	Chpt1	chr10	-	88480814	88480946	88477009	88477168	88482230	88482315	16682	60,115,95	0,0,0	57,55,60	5,2,0	181	49	0.00150522	0.0308395	1.0,1.0,1.0	0.755,0.882,1.0	0.121
12582	ENSMUSG00000000568	Hnrnpd	chr5	-	99962133	99962204	99961150	99961333	99962514	99962612	12582	14,15,11	76,77,77	25,10,14	35,39,44	120	49	0.00151111	0.0308583	0.07,0.074,0.055	0.226,0.095,0.115	-0.079
20026	ENSMUSG00000022677	Fopnl	chr16	-	14311046	14311131	14304453	14304587	14317293	14317375	20026	41,66,74	16,13,14	58,60,44	39,23,35	134	49	0.00151211	0.0308583	0.484,0.65,0.659	0.352,0.488,0.315	0.213
9013	ENSMUSG00000039199	Zdhhc1	chr8	-	105473205	105473299	105472990	105473069	105473483	105473566	9013	28,32,21	0,1,0	33,14,32	2,1,3	143	49	0.00151236	0.0308583	1.0,0.916,1.0	0.85,0.828,0.785	0.151
16289	ENSMUSG00000006673	Qrich1	chr9	+	108518766	108518826	108517622	108517976	108528588	108528873	16289	28,54,37	0,6,2	31,35,21	0,0,1	109	49	0.00151649	0.0309003	1.0,0.802,0.893	1.0,1.0,0.904	-0.07
17296	ENSMUSG00000014767	Tbp	chr17	+	15501311	15501357	15499900	15500024	15502964	15503128	17296	1,0,0	1,6,3	2,0,6	2,2,1	95	49	0.00152117	0.0309533	0.34,0.0,0.0	0.34,0.0,0.756	-0.252
2633	ENSMUSG00000089837	Npcd	chr15	-	79828687	79828978	79794255	79794475	79833511	79833578	2633	173208154	1,0,0	171140199	1,3,4	340	49	0.00153274	0.0311461	0.961,1.0,1.0	0.961,0.871,0.878	0.084
13230	ENSMUSG00000048495	Tyw5	chr1	-	57393584	57393694	57393349	57393487	57394046	57394091	13230	4,4,3	12,9,11	2,0,0	11,9,8	159	49	0.00153853	0.0311787	0.093,0.12,0.078	0.053,0.0,0.0	0.079
19182	ENSMUSG00000009575	Cbx5	chr15	-	103215021	103215125	103213081	103213254	103215267	103215366	19182	8,14,24	10,1,3	1,2,1	2,3,2	153	49	0.00153772	0.0311787	0.204,0.818,0.719	0.138,0.176,0.138	0.43
22353	ENSMUSG00000025529	Zfp711	chrX	+	112627169	112627304	112624738	112624876	112628103	112628148	22353	6,7,7	1,1,2	6,5,7	0,1,0	184	49	0.00154313	0.0312295	0.615,0.651,0.482	1.0,0.571,1.0	-0.274
8285	ENSMUSG00000089917	Uckl1	chr2	-	181572469	181572486	181570499	181570598	181573073	181573136	8285	20,18,13	3,13,2	18,17,24	0,1,3	66	49	0.00155577	0.0314426	0.832,0.507,0.828	1.0,0.927,0.856	-0.205
338	ENSMUSG00000019817	Plagl1	chr10	+	13114157	13114220	13112518	13112550	13116695	13116704	338	0,1,1	5,2,8	1,0,2	0,1,0	112	49	0.00156447	0.0315755	0.0,0.179,0.052	1.0,0.0,1.0	-0.59
7763	ENSMUSG00000024107	Lhcgr	chr17	-	88769836	88769911	88767252	88767327	88791798	88791976	7763	250374295	4,8,0	219320281	6,7,16	124	49	0.00156827	0.0316094	0.961,0.949,1.0	0.935,0.948,0.874	0.051
11130	ENSMUSG00000087268	Gm14486	chr2	-	30659799	30659885	30658612	30658989	30669832	30669907	11130	2,4,3	2,1,3	2,6,3	1,1,0	135	49	0.00157349	0.0316334	0.266,0.592,0.266	0.421,0.685,1.0	-0.327
12269	ENSMUSG00000022119	Rbm26	chr14	-	105139090	105139162	105131881	105132007	105140315	105140447	12269	32,52,44	5,7,8	17,8,10	10,7,3	121	49	0.0015737	0.0316334	0.722,0.751,0.69	0.408,0.316,0.574	0.288
15011	ENSMUSG00000019768	Esr1	chr10	+	4669222	4669332	4611988	4612155	4712312	4712847	15011	12,8,12	1,0,1	17,13,19	5,1,2	159	49	0.0015918	0.0319109	0.787,1.0,0.787	0.512,0.8,0.745	0.172
4095	ENSMUSG00000030189	Ybx3	chr6	-	131375973	131376180	131370322	131370414	131379357	131379480	4095	109158106	38,67,41	166132285	42,32,31	256	49	0.00159005	0.0319109	0.354,0.311,0.331	0.431,0.441,0.638	-0.171
4219	ENSMUSG00000026987	Baz2b	chr2	-	59959820	59960105	59958431	59958492	59962020	59962630	4219	25,52,28	13,13,9	15,5,5	12,6,6	334	49	0.00161402	0.032313	0.22,0.37,0.313	0.155,0.109,0.109	0.177
13675	ENSMUSG00000030016	Zfml	chr6	+	83981683	83981785	83979846	83979909	83983975	83984074	13675	24,31,38	30,28,33	9,13,7	26,16,24	151	49	0.00164097	0.0328084	0.206,0.264,0.272	0.101,0.209,0.086	0.115
16961	ENSMUSG00000036377	C530008M17Rik	chr5	+	76840787	76840923	76822465	76822637	76848816	76848981	16961	9,27,24	1,2,5	13,10,21	0,1,1	185	49	0.00164838	0.0329124	0.704,0.781,0.56	1.0,0.726,0.848	-0.176
7319	ENSMUSG00000033186	Mzt1	chr14	-	99040514	99040660	99034543	99036510	99045993	99046136	7319	76114109	0,5,3	82,65,55	0,0,0	195	49	0.00165705	0.0330413	1.0,0.851,0.901	1.0,1.0,1.0	-0.083
11279	ENSMUSG00000000386	Mx1	chr16	-	97455488	97455643	97455089	97455228	97456221	97456359	11279	1,7,1	0,0,1	50,34,41	3,6,4	204	49	0.00167978	0.0334132	1.0,1.0,0.194	0.8,0.576,0.711	0.036
15474	ENSMUSG00000059401	Mamld1	chrX	+	71121357	71121468	71117480	71119394	71146185	71146435	15474	43,67,52	23,22,22	54,34,42	9,6,8	160	49	0.00168019	0.0334132	0.364,0.483,0.42	0.648,0.634,0.617	-0.211
11652	ENSMUSG00000024002	Brd4	chr17	-	32253040	32253200	32229416	32229735	32284517	32284677	11652	10,30,20	8,12,7	24,15,25	3,2,3	209	49	0.00168455	0.0334551	0.227,0.37,0.401	0.652,0.637,0.661	-0.317
21818	ENSMUSG00000024222	Fkbp5	chr17	-	28499365	28499418	28440927	28441053	28507235	28507469	21818	60,92,91	30,58,39	57,70,41	15,13,14	102	49	0.00169819	0.0336812	0.49,0.432,0.529	0.646,0.721,0.585	-0.167
3622	ENSMUSG00000022515	Anks3	chr16	-	4941898	4941987	4941414	4941797	4942210	4942294	3622	129,109,74	2,8,5	88,61,61	1,0,2	138	49	0.00170595	0.03379	0.958,0.829,0.84	0.969,1.0,0.915	-0.086
14848	ENSMUSG00000034826	Nup54	chr5	-	92425622	92425810	92424273	92424470	92428099	92428326	14848	59,78,64	0,0,0	42,24,42	0,1,5	237	49	0.00170828	0.0337913	1.0,1.0,1.0	1.0,0.832,0.635	0.178
448	ENSMUSG00000027340	Slc23a2	chr2	-	132078412	132078501	132077428	132077493	132089095	132089253	448	17,38,38	0,7,3	27,15,17	0,1,1	138	49	0.00173167	0.0342085	1.0,0.658,0.818	1.0,0.842,0.858	-0.075
6386	ENSMUSG00000026096	Osgepl1	chr1	+	53321495	53321567	53321079	53321210	53323166	53324064	6386	17,32,28	8,3,6	11,20,18	0,2,1	121	49	0.0017432	0.0343906	0.463,0.812,0.654	1.0,0.802,0.879	-0.251
1299	ENSMUSG00000015882	Lcorl	chr5	-	45775391	45775521	45747283	45747307	45795292	45795358	1299	56,75,85	0,0,3	13,17,24	1,2,3	179	49	0.00175156	0.0345099	1.0,1.0,0.886	0.781,0.699,0.687	0.24
5719	ENSMUSG00000034101	Ctnnd1	chr2	-	84612531	84612549	84612023	84612092	84612935	84613089	5719	12,6,12	47,84,68	2,1,5	55,40,56	67	49	0.00178534	0.035129	0.157,0.05,0.114	0.026,0.018,0.061	0.072
11215	ENSMUSG00000022995	Enah	chr1	-	181935659	181935716	181930677	181930762	181956393	181956571	11215	2,1,2	52,52,60	4,5,1	18,24,12	106	49	0.00180695	0.0355072	0.017,0.009,0.015	0.093,0.088,0.037	-0.059
4388	ENSMUSG00000080316	Spaca6	chr17	+	17837669	17837769	17837508	17837586	17838086	17838243	4388	7,11,18	0,1,0	10,14,9	1,2,2	149	49	0.00182227	0.0357612	1.0,0.783,1.0	0.767,0.697,0.597	0.241
18827	ENSMUSG00000026554	Dcaf8	chr1	+	172190843	172191079	172188938	172189069	172192517	172192637	18827	14,16,7	66,1,43	7,1,1	42,37,45	285	49	0.00182493	0.0357662	0.035,0.733,0.027	0.028,0.005,0.004	0.253
4815	ENSMUSG00000036352	Ubac1	chr2	-	26005325	26005464	25998542	25999067	26006526	26006613	4815	92,96,97	5,9,2	61,48,65	0,1,2	188	49	0.00183646	0.0359448	0.827,0.735,0.927	1.0,0.926,0.894	-0.11
13676	ENSMUSG00000030016	Zfml	chr6	+	83981683	83981785	83976201	83976350	83983975	83984074	13676	21,26,30	3,4,6	6,12,7	0,2,0	151	49	0.00184435	0.036052	0.694,0.678,0.619	1.0,0.661,1.0	-0.223
13366	ENSMUSG00000024811	Tnks2	chr19	+	36876184	36876373	36875263	36875373	36879234	36879487	13366	339470423	10,19,11	144,88,155	11,5,14	238	49	0.00185836	0.0362308	0.875,0.836,0.888	0.729,0.784,0.695	0.13
18175	ENSMUSG00000020634	Ubxn2a	chr12	-	4891314	4891421	4885720	4885858	4894537	4894679	18175	16,23,23	2,1,0	50,49,28	5,9,6	156	49	0.00185694	0.0362308	0.715,0.878,1.0	0.759,0.631,0.594	0.203
15063	ENSMUSG00000025558	Dock9	chr14	-	121577346	121577424	121575912	121576019	121578154	121578212	15063	3,6,11	4,15,18	10,3,8	3,2,3	127	49	0.00187883	0.0365819	0.224,0.134,0.191	0.563,0.367,0.507	-0.296
10507	ENSMUSG00000049580	Tsku	chr7	-	98359357	98359467	98350667	98353130	98360020	98360079	10507	2,3,2	0,0,0	129105119	3,2,5	159	49	0.00188732	0.0366569	1.0,1.0,1.0	0.93,0.942,0.88	0.083
183	ENSMUSG00000028797	Tmem234	chr4	+	129601406	129601533	129600982	129601243	129601869	129601961	183	52,48,54	0,1,0	68,50,53	4,1,2	176	49	0.0018876	0.0366569	1.0,0.93,1.0	0.826,0.933,0.881	0.097
3370	ENSMUSG00000000134	Tfe3	chrX	+	7767892	7767997	7766554	7767684	7769429	7769547	3370	63,76,52	1,5,2	38,34,46	0,1,0	154	49	0.00189433	0.0367397	0.952,0.829,0.892	1.0,0.915,1.0	-0.081
18018	ENSMUSG00000039782	Cpeb2	chr5	+	43238326	43238416	43237315	43237597	43244585	43244676	18018	17,33,32	5,7,7	17,5,22	3,0,0	139	49	0.00192767	0.0372891	0.545,0.624,0.617	0.666,1.0,1.0	-0.293
4930	ENSMUSG00000026150	Mff	chr1	+	82741817	82741976	82735418	82735507	82750519	82750604	4930	37,68,36	39,47,39	80,51,37	26,26,22	208	49	0.00192574	0.0372891	0.183,0.254,0.179	0.42,0.316,0.284	-0.135
5896	ENSMUSG00000038121	Fam210a	chr18	-	68279266	68279428	68275916	68276274	68300073	68300202	5896	6,7,9	29,35,40	13,19,7	28,19,22	211	49	0.00193581	0.0373981	0.046,0.044,0.05	0.097,0.188,0.069	-0.071
2234	ENSMUSG00000025498	Irf7	chr7	-	141264492	141264559	141264222	141264315	141265074	141265473	2234	26,26,12	1,0,0	216199300	7,6,10	116	49	0.00195347	0.0376903	0.917,1.0,1.0	0.929,0.933,0.927	0.043
15913	ENSMUSG00000039810	Zc3h10	chr10	-	128547170	128547244	128546827	128546891	128547693	128547725	15913	1,2,5	10,9,8	15,3,4	8,4,4	123	49	0.00197367	0.0379699	0.038,0.081,0.199	0.428,0.23,0.285	-0.208
22363	ENSMUSG00000002524	Puf60	chr15	-	76074606	76074657	76072406	76072568	76075541	76075631	22363	23,44,35	35,59,50	48,45,46	42,35,30	100	49	0.00197195	0.0379699	0.244,0.268,0.255	0.359,0.387,0.429	-0.136
8407	ENSMUSG00000037266	Rsrp1	chr4	+	134925776	134925821	134925292	134925432	134926025	134926818	8407	10,13,6	2,0,8	23,4,3	2,0,0	94	49	0.00197561	0.0379699	0.723,1.0,0.281	0.857,1.0,1.0	-0.284
18776	ENSMUSG00000055320	Tead1	chr7	+	112842039	112842102	112841887	112841950	112856052	112856064	18776	12,11,8	2,3,1	7,1,8	0,1,0	112	49	0.002003	0.0383972	0.724,0.616,0.778	1.0,0.304,1.0	-0.062
9359	ENSMUSG00000029478	Ncor2	chr5	-	125124769	125124980	125119481	125119609	125153606	125153652	9359	159318201	2,4,5	102,63,94	0,0,1	260	49	0.00200236	0.0383972	0.937,0.937,0.883	1.0,1.0,0.947	-0.063
5639	ENSMUSG00000056938	Acbd4	chr11	+	103111281	103111430	103106182	103106234	103111541	103111739	5639	4,0,6	14,6,7	0,2,0	17,15,11	198	49	0.00202991	0.0388133	0.066,0.0,0.175	0.0,0.032,0.0	0.07
7390	ENSMUSG00000066839	Ecsit	chr9	-	22084022	22084208	22076227	22076645	22085356	22085438	7390	24,55,22	0,0,0	45,7,50	0,2,4	235	49	0.0020275	0.0388133	1.0,1.0,1.0	1.0,0.422,0.723	0.285
75	ENSMUSG00000098950	Gm28036	chr2	-	156096417	156098372	156079338	156079464	156103348	156103397	75	984,1803,1207	6,5,4	515394506	6,4,7	2004	49	0.00204619	0.0390743	0.8,0.898,0.881	0.677,0.707,0.639	0.185
2841	ENSMUSG00000042228	Lyn	chr4	+	3742441	3742487	3738724	3738861	3743196	3743302	2841	7,4,5	3,2,0	8,14,10	0,0,0	95	49	0.00205388	0.0391709	0.546,0.508,1.0	1.0,1.0,1.0	-0.315
10780	ENSMUSG00000023952	Gtpbp2	chr17	+	46163033	46163213	46161294	46161326	46163482	46163509	10780	7,18,9	15,14,13	5,0,0	11,3,5	229	49	0.00210619	0.0401173	0.091,0.216,0.129	0.089,0.0,0.0	0.116
15709	ENSMUSG00000055436	Srsf11	chr3	-	158024122	158024231	158022840	158022950	158026724	158026858	15709	55,92,32	23,34,21	37,18,17	32,12,28	158	49	0.00213506	0.0405634	0.426,0.456,0.321	0.264,0.317,0.158	0.155
6295	ENSMUSG00000013878	Rnf170	chr8	+	26135628	26135702	26129046	26129155	26138979	26139090	6295	0,1,2	1,2,4	2,1,2	1,1,0	123	49	0.00213449	0.0405634	0.0,0.166,0.166	0.443,0.285,1.0	-0.465
19216	ENSMUSG00000071337	Tia1	chr6	+	86423605	86423671	86419928	86420411	86424344	86424423	19216	24,47,15	13,15,12	11,4,9	17,11,8	115	49	0.00214286	0.040608	0.44,0.572,0.348	0.216,0.134,0.324	0.229
4419	ENSMUSG00000050379	Sept6	chrX	-	36920368	36920413	36913445	36916545	36922839	36923030	4419	0,0,2	1,4,1	19,21,9	17,29,22	94	49	0.0021421	0.040608	0.0,0.0,0.51	0.368,0.274,0.176	-0.103
11248	ENSMUSG00000029798	Herc6	chr6	+	57652031	57652169	57647064	57647172	57654388	57654532	11248	12,24,23	0,1,0	171110212	5,4,5	187	49	0.00219323	0.0415044	1.0,0.863,1.0	0.9,0.878,0.917	0.056
14746	ENSMUSG00000027651	Rprd1b	chr2	+	158035995	158036125	158028496	158029045	158043405	158043539	14746	26,60,40	0,2,1	23,26,21	2,2,4	179	49	0.00219573	0.0415044	1.0,0.891,0.916	0.759,0.781,0.59	0.226
2240	ENSMUSG00000025498	Irf7	chr7	-	141264492	141264783	141264222	141264315	141265074	141265291	2240	108,114,38	1,0,0	737,709,1041	7,6,10	340	49	0.00220086	0.0415486	0.94,1.0,1.0	0.938,0.945,0.938	0.04
19672	ENSMUSG00000043323	Fbrsl1	chr5	-	110396044	110396074	110381600	110381646	110416029	110416065	19672	20,38,23	5,0,2	22,14,31	0,0,0	79	49	0.00221061	0.0415993	0.713,1.0,0.877	1.0,1.0,1.0	-0.137
3868	ENSMUSG00000029064	Gnb1	chr4	+	155515630	155515679	155491360	155491580	155527412	155527509	3868	74,91,82	33,40,41	99,100,96	28,29,20	98	49	0.00221193	0.0415993	0.529,0.532,0.5	0.639,0.633,0.706	-0.139
8621	ENSMUSG00000025404	R3hdm2	chr10	+	127400125	127400193	127390310	127390427	127444275	127444475	8621	53112104	2,5,3	38,43,38	0,0,1	117	49	0.00220923	0.0415993	0.917,0.904,0.936	1.0,1.0,0.941	-0.061
14549	ENSMUSG00000042215	Bag2	chr1	-	33748216	33748326	33745483	33747016	33757578	33757795	14549	58,67,48	2,2,3	54,60,57	0,0,1	159	49	0.00222181	0.0416577	0.899,0.912,0.831	1.0,1.0,0.946	-0.101
21743	ENSMUSG00000004565	Pnpla6	chr8	+	3516509	3516568	3515383	3515556	3516680	3516749	21743	2,5,3	1,4,0	8,5,4	1,0,0	108	49	0.00222342	0.0416577	0.476,0.362,1.0	0.784,1.0,1.0	-0.315
2689	ENSMUSG00000015290	Ubl4	chrX	-	74372613	74372682	74370850	74371011	74373190	74373218	2689	25,20,21	4,4,1	38,25,35	1,0,2	118	49	0.00222215	0.0416577	0.722,0.675,0.897	0.94,1.0,0.879	-0.175
16217	ENSMUSG00000027624	Epb4.1l1	chr2	+	156524880	156525288	156514027	156514210	156526888	156526993	16217	54,62,59	6,8,6	41,19,14	10,8,5	457	49	0.0022378	0.0418599	0.491,0.454,0.513	0.305,0.203,0.231	0.24
6378	ENSMUSG00000022702	Hira	chr16	+	18947143	18947242	18946345	18946547	18947413	18947518	6378	7,7,2	13,21,19	1,1,0	11,5,2	148	49	0.00223983	0.0418599	0.151,0.099,0.034	0.029,0.062,0.0	0.064
2206	ENSMUSG00000021140	Pcnx	chr12	+	81933530	81933715	81917664	81919380	81946930	81947021	2206	6,17,8	5,21,24	3,0,1	9,4,7	234	49	0.00225579	0.0421052	0.201,0.145,0.065	0.065,0.0,0.029	0.106
3692	ENSMUSG00000029647	Pan3	chr5	+	147488110	147488258	147455117	147455188	147519504	147519752	3692	40,75,81	0,4,5	60,32,39	2,0,0	197	49	0.00233328	0.0434971	1.0,0.823,0.801	0.882,1.0,1.0	-0.086
184	ENSMUSG00000028797	Tmem234	chr4	+	129601869	129601961	129600982	129601243	129602194	129602261	184	13,17,14	16,23,21	13,10,11	36,29,47	141	49	0.00234011	0.0435699	0.22,0.204,0.188	0.112,0.107,0.075	0.106
16242	ENSMUSG00000022843	Clcn2	chr16	-	20707572	20707632	20707418	20707457	20707842	20707916	16242	74,80,75	2,4,3	109,76,109	1,1,0	109	49	0.00237579	0.0441789	0.943,0.9,0.918	0.98,0.972,1.0	-0.064
19623	ENSMUSG00000038879	Nipal2	chr15	-	34624971	34625031	34609172	34609294	34648665	34648837	19623	8,13,6	2,2,1	2,2,7	0,0,0	109	49	0.0023881	0.0443526	0.643,0.745,0.73	1.0,1.0,1.0	-0.294
18959	ENSMUSG00000039361	Picalm	chr7	+	90194272	90194296	90191653	90191753	90195654	90195714	18959	23,69,50	28,36,28	42,51,73	15,13,22	73	49	0.00239322	0.0443924	0.355,0.563,0.545	0.653,0.725,0.69	-0.202
4203	ENSMUSG00000020459	Mtif2	chr11	+	29530580	29530692	29529928	29530154	29533225	29533397	4203	37,70,47	2,2,3	28,32,36	0,1,0	161	49	0.00239643	0.0443965	0.849,0.914,0.827	1.0,0.907,1.0	-0.106
3399	ENSMUSG00000046707	Csnk2a2	chr8	-	95477211	95477313	95465650	95465710	95487564	95487676	3399	54,73,64	1,3,3	71,35,60	0,0,0	151	49	0.00242093	0.0447948	0.946,0.888,0.874	1.0,1.0,1.0	-0.097
8112	ENSMUSG00000033352	Map2k4	chr11	-	65775732	65775765	65756268	65756371	65788135	65788285	8112	3,4,4	14,12,17	7,8,9	10,5,11	82	49	0.00242931	0.0448941	0.114,0.166,0.123	0.295,0.489,0.328	-0.236
1696	ENSMUSG00000031365	Zfp275	chrX	+	73351268	73351360	73344836	73344912	73351808	73351923	1696	49,72,58	5,10,6	24,24,23	7,9,7	141	49	0.00243414	0.0449276	0.773,0.714,0.771	0.544,0.481,0.533	0.233
1590	ENSMUSG00000030583	Sipa1l3	chr7	-	29488259	29488324	29434748	29434825	29518464	29518612	1590	0,1,0	5,4,3	1,3,3	6,6,3	114	49	0.00244294	0.0449909	0.0,0.097,0.0	0.067,0.177,0.301	-0.149
2144	ENSMUSG00000021481	Zfp346	chr13	+	55130536	55130627	55122281	55122515	55132306	55132705	2144	43,76,38	5,1,3	38,36,41	0,1,1	140	49	0.00244361	0.0449909	0.751,0.964,0.816	1.0,0.926,0.935	-0.11
8235	ENSMUSG00000019710	Mrpl24	chr3	+	87919802	87919828	87919535	87919705	87921816	87922052	8235	33,35,36	35,20,25	34,38,36	15,8,12	75	49	0.00245002	0.0450531	0.381,0.533,0.485	0.597,0.756,0.662	-0.205
11427	ENSMUSG00000026811	St6galnac6	chr2	+	32608041	32608096	32607025	32607111	32609225	32609316	11427	14,8,13	0,0,1	13,22,19	2,1,3	104	49	0.00246871	0.0453408	1.0,1.0,0.86	0.754,0.912,0.749	0.148
2216	ENSMUSG00000017176	Nt5c3b	chr11	-	100440828	100440927	100440184	100440254	100441043	100441089	2216	85,57,93	3,4,1	82,69,75	0,0,1	148	49	0.00250509	0.0459524	0.904,0.825,0.969	1.0,1.0,0.961	-0.088
19093	ENSMUSG00000051391	Ywhag	chr5	-	135932516	135932642	135930684	135930949	135934322	135934616	19093	8,5,2	0,0,3	1,2,1	3,3,0	175	49	0.00253428	0.0464307	1.0,1.0,0.157	0.085,0.157,1.0	0.305
15616	ENSMUSG00000068917	Clk2	chr3	+	89166681	89166814	89164816	89165106	89167034	89167204	15616	15,11,7	23,27,20	1,2,1	11,4,9	182	49	0.00255549	0.0467617	0.149,0.099,0.086	0.024,0.119,0.029	0.054
15560	ENSMUSG00000035851	Ythdc1	chr5	+	86809304	86809340	86804495	86804591	86815628	86815730	15560	4,4,2	12,11,13	8,3,4	5,0,3	85	49	0.0025813	0.047176	0.161,0.173,0.081	0.48,1.0,0.435	-0.5
2650	ENSMUSG00000016510	Mtif3	chr5	-	146963220	146963380	146958824	146959276	146963711	146963749	2650	13,11,7	1,6,1	12,3,9	0,0,2	209	49	0.00259588	0.0473843	0.753,0.301,0.621	1.0,1.0,0.513	-0.279
18323	ENSMUSG00000042699	Dhx9	chr1	-	153476423	153476562	153475662	153475709	153478040	153478139	18323	59,68,54	72107103	27,10,11	49,39,44	188	49	0.00260528	0.0473985	0.176,0.142,0.12	0.126,0.063,0.061	0.063
188	ENSMUSG00000028797	Tmem234	chr4	+	129601406	129601625	129600982	129601243	129601869	129601930	188	85113105	0,1,0	118,100,87	4,1,2	268	49	0.0026062	0.0473985	1.0,0.954,1.0	0.844,0.948,0.888	0.091
7705	ENSMUSG00000019916	P4ha1	chr10	+	59354339	59354410	59352082	59352259	59361860	59361960	7705	61,55,68	1,2,5	99,93,103	0,0,2	120	49	0.00260089	0.0473985	0.961,0.918,0.847	1.0,1.0,0.955	-0.076
11602	ENSMUSG00000029454	Mapkapk5	chr5	-	121535853	121535943	121534334	121534430	121538392	121538490	11602	36,50,32	3,2,4	33,20,28	0,2,0	139	49	0.00261001	0.0474099	0.809,0.898,0.738	1.0,0.779,1.0	-0.111
13578	ENSMUSG00000008575	Nfib	chr4	-	82310302	82310391	82296080	82296811	82320473	82320556	13578	2,6,7	4,0,1	7,8,8	0,1,0	138	49	0.00261586	0.0474583	0.151,1.0,0.713	1.0,0.74,1.0	-0.292
418	ENSMUSG00000025545	Clybl	chr14	+	122375881	122375983	122371240	122371429	122377783	122377877	418	126166146	0,0,0	84,113,94	3,2,3	151	49	0.00263189	0.047691	1.0,1.0,1.0	0.901,0.948,0.91	0.08
11171	ENSMUSG00000033257	Ttll4	chr1	+	74690693	74690889	74690072	74690106	74695707	74695810	11171	5,9,9	4,13,10	5,1,2	16,5,12	245	49	0.00264453	0.0478619	0.2,0.122,0.153	0.059,0.038,0.032	0.115
340	ENSMUSG00000019817	Plagl1	chr10	+	13108822	13108908	13105854	13105893	13112518	13112550	340	2,3,5	6,8,15	2,2,2	1,0,1	135	49	0.00265615	0.0480137	0.108,0.12,0.108	0.421,1.0,0.421	-0.502
16820	ENSMUSG00000017119	Nbr1	chr11	+	101572461	101572572	101571901	101571977	101572807	101572972	16820	143185135	9,13,15	134,66,103	27,8,17	160	49	0.00266523	0.0481195	0.83,0.813,0.734	0.603,0.716,0.65	0.136
9401	ENSMUSG00000026020	Nop58	chr1	+	59692611	59692728	59692336	59692389	59695977	59696077	9401	13,30,16	47,58,47	23,4,6	109,39,30	166	49	0.00267227	0.0481883	0.075,0.132,0.091	0.059,0.029,0.056	0.051
19374	ENSMUSG00000028560	Usp1	chr4	+	98926454	98926674	98923809	98924243	98928233	98928354	19374	44,48,61	1,4,4	54,80,87	3,0,0	269	49	0.00272057	0.0489999	0.889,0.686,0.735	0.766,1.0,1.0	-0.152
18752	ENSMUSG00000031634	Ufsp2	chr8	+	45983522	45983680	45980572	45980639	45984040	45984233	18752	133213206	5,2,3	171199172	1,0,1	207	49	0.00275533	0.049566	0.863,0.962,0.942	0.976,1.0,0.976	-0.062
4391	ENSMUSG00000080316	Spaca6	chr17	+	17837664	17837769	17837508	17837586	17838086	17838243	4391	8,15,17	0,1,0	14,14,12	1,2,2	154	49	0.00277535	0.0498659	1.0,0.827,1.0	0.817,0.69,0.656	0.221
7277	ENSMUSG00000040213	Ccbl2	chr3	+	142720597	142720739	142720360	142720505	142723114	142723264	7277	1,6,7	13,13,17	3,1,2	22,32,25	191	49	0.00278205	0.049926	0.019,0.106,0.096	0.034,0.008,0.02	0.053

## Sheet: Intron retention
ID	GeneID	geneSymbol	chr	strand	riExonStart_0base	riExonEnd	upstreamES	upstreamEE	downstreamES	downstreamEE	ID.1	IC_SAMPLE_1	SC_SAMPLE_1	IC_SAMPLE_2	SC_SAMPLE_2	IncFormLen	SkipFormLen	PValue	FDR	IncLevel1	IncLevel2	IncLevelDifference
1014	ENSMUSG00000038502	Ptov1	chr7	-	44863534	44864487	44863534	44863732	44864382	44864487	1014	881874591	337360255	263,90,104	152161152	699	49	0	0	0.155,0.145,0.14	0.108,0.038,0.046	0.083
1022	ENSMUSG00000031065	Cdk16	chrX	+	20696017	20696467	20696017	20696141	20696346	20696467	1022	137200119	213272203	17,13,20	174128165	254	49	0	0	0.11,0.124,0.102	0.018,0.019,0.023	0.092
1135	ENSMUSG00000028809	Srrm1	chr4	-	135344498	135346857	135344498	135344669	135346734	135346857	1135	434582323	18,53,31	69,12,39	31,25,34	2114	49	0	0	0.359,0.203,0.195	0.049,0.011,0.026	0.224
1149	ENSMUSG00000030695	Aldoa	chr7	-	126797336	126797776	126797336	126797548	126797643	126797776	1149	157,169,92	1488,1419,1143	48,22,44	1274,1212,1183	144	49	0	0	0.035,0.039,0.027	0.013,0.006,0.012	0.023
1582	ENSMUSG00000030035	Wbp1	chr6	-	83120184	83120873	83120184	83120287	83120771	83120873	1582	55,66,53	31,53,38	8,8,4	39,59,39	533	49	0	0	0.14,0.103,0.114	0.019,0.012,0.009	0.106
1631	ENSMUSG00000028608	0610037L13Rik	chr4	+	107894872	107897118	107894872	107894938	107896870	107897118	1631	548604299	27,40,30	65,39,37	50,37,49	1981	49	0	0	0.334,0.272,0.198	0.031,0.025,0.018	0.243
1678	ENSMUSG00000031604	Msmo1	chr8	-	64722463	64723736	64722463	64722590	64723587	64723736	1678	195281124	153177179	77,47,53	385405383	1046	49	0	0	0.056,0.069,0.031	0.009,0.005,0.006	0.045
1879	ENSMUSG00000020741	Cluh	chr11	+	74664030	74664926	74664030	74664131	74664773	74664926	1879	149196166	49,61,42	25,0,18	40,31,28	691	49	0	0	0.177,0.186,0.219	0.042,0.0,0.044	0.165
1936	ENSMUSG00000010608	Rbm25	chr12	+	83660594	83664259	83660594	83660678	83663978	83664259	1936	297380275	40,39,50	35,20,32	39,35,34	3349	49	0	0	0.098,0.125,0.074	0.013,0.008,0.014	0.087
2071	ENSMUSG00000028393	Alad	chr4	-	62510867	62511612	62510867	62510923	62511523	62511612	2071	60,88,33	67,73,63	21,15,24	161118104	649	49	0	0	0.063,0.083,0.038	0.01,0.01,0.017	0.049
2212	ENSMUSG00000005687	Bcas2	chr3	+	103174339	103177419	103174339	103174501	103175618	103177419	2212	74,115,41	34,34,21	14,5,3	23,31,20	1166	49	0	0	0.084,0.124,0.076	0.025,0.007,0.006	0.082
2245	ENSMUSG00000028461	Ccdc107	chr4	+	43495508	43495921	43495508	43495621	43495696	43495921	2245	41,32,26	92,77,64	14,9,6	109198149	124	49	0	0	0.15,0.141,0.138	0.048,0.018,0.016	0.116
2284	ENSMUSG00000004264	Phb2	chr6	+	124713983	124714959	124713983	124714168	124714829	124714959	2284	158268157	128125116	56,29,48	88109108	710	49	0	0	0.079,0.129,0.085	0.042,0.018,0.03	0.068
229	ENSMUSG00000014504	Srp19	chr18	+	34331749	34334364	34331749	34331825	34334292	34334364	229	204277146	56,65,50	38,10,15	37,33,33	2516	49	0	0	0.066,0.077,0.054	0.02,0.006,0.009	0.054
2426	ENSMUSG00000019302	Atp6v0a1	chr11	+	101027266	101029258	101027266	101027393	101029175	101029258	2426	165265126	39,56,60	198,34,120	144,89,116	1831	49	0	0	0.102,0.112,0.053	0.035,0.01,0.027	0.065
2490	ENSMUSG00000032323	Cyp11a1	chr9	+	58018193	58019496	58018193	58018393	58019292	58019496	2490	2070,3350,1940	4239,5830,5794	358,275,1276	7193,9257,5413	948	49	0	0	0.025,0.029,0.017	0.003,0.002,0.012	0.018
274	ENSMUSG00000023960	Enpp5	chr17	+	44082743	44086567	44082743	44082920	44085204	44086567	274	215265216	16,25,26	368323405	139119167	2333	49	0	0	0.22,0.182,0.149	0.053,0.054,0.048	0.132
317	ENSMUSG00000030058	Copg1	chr6	+	87892632	87893953	87892632	87892719	87893795	87893953	317	68,143,75	60,71,42	43,11,31	61,74,88	1125	49	0	0	0.047,0.081,0.072	0.03,0.006,0.015	0.05
368	ENSMUSG00000036138	Acaa1a	chr9	+	119344465	119346568	119344465	119344508	119346469	119346568	368	453573295	46,77,54	327,85,161	103,90,105	2010	49	0	0	0.194,0.154,0.118	0.072,0.023,0.036	0.112
395	ENSMUSG00000074129	Rpl13a	chr7	-	45126477	45126794	45126477	45126537	45126708	45126794	395	68,68,56	204184194	7,2,13	143158147	220	49	0	0	0.069,0.076,0.06	0.011,0.003,0.019	0.057
424	ENSMUSG00000034771	Tle2	chr10	+	81582412	81582886	81582412	81582457	81582736	81582886	424	148,119,95	116,113,83	10,1,3	86,16,40	328	49	0	0	0.16,0.136,0.146	0.017,0.009,0.011	0.135
467	ENSMUSG00000028907	Utp11l	chr4	-	124679701	124682323	124679701	124679812	124682192	124682323	467	164,197,93	46,53,53	27,16,18	50,35,56	2429	49	0	0	0.067,0.07,0.034	0.011,0.009,0.006	0.048
52	ENSMUSG00000002043	Trappc6a	chr7	+	19514421	19515090	19514421	19514539	19515006	19515090	52	64,56,34	72,47,42	16,3,6	81,68,101	516	49	0	0	0.078,0.102,0.071	0.018,0.004,0.006	0.074
874	ENSMUSG00000021948	Prkcd	chr14	-	30605439	30605901	30605439	30605569	30605815	30605901	874	32,59,29	20,40,34	1,0,6	35,18,30	295	49	0	0	0.21,0.197,0.124	0.005,0.0,0.032	0.165
901	ENSMUSG00000025982	Sf3b1	chr1	-	55014482	55016490	55014482	55014562	55016375	55016490	901	407503378	42,111,72	155,40,44	52,40,76	1862	49	0	0	0.203,0.107,0.121	0.073,0.026,0.015	0.106
914	ENSMUSG00000097195	Snhg5	chr9	-	88521917	88522381	88521917	88521975	88522306	88522381	914	101,101,70	38,45,38	44,42,43	90,81,86	380	49	0	0	0.255,0.224,0.192	0.059,0.063,0.061	0.163
1088	ENSMUSG00000057421	Las1l	chrX	-	95947769	95950446	95947769	95947855	95950336	95950446	1088	82,74,59	17,23,26	15,8,11	20,30,31	2530	49	1.11022e-16	7.63757e-15	0.085,0.059,0.042	0.014,0.005,0.007	0.053
1860	ENSMUSG00000040356	Skiv2l	chr17	-	34846026	34846667	34846026	34846173	34846521	34846667	1860	42,52,32	32,41,33	15,4,7	63,45,50	397	49	1.11022e-16	7.63757e-15	0.139,0.135,0.107	0.029,0.011,0.017	0.108
2403	ENSMUSG00000098488	Pla2g4b	chr2	+	120034919	120035324	120034919	120035056	120035195	120035324	2403	1,4,2	5,6,1	1,3,1	0,0,0	188	49	1.11022e-16	7.63757e-15	0.05,0.148,0.343	1.0,1.0,1.0	-0.82
1518	ENSMUSG00000019087	Atp6ap1	chrX	+	74300577	74301358	74300577	74300771	74301323	74301358	1518	64,100,35	116,108,74	45,14,24	155180154	601	49	3.33067e-16	2.07646e-14	0.043,0.07,0.037	0.023,0.006,0.013	0.036
1679	ENSMUSG00000002346	Slc25a42	chr8	-	70188832	70189577	70188832	70188949	70189410	70189577	1679	37,75,27	6,17,11	14,5,19	41,32,29	510	49	3.33067e-16	2.07646e-14	0.372,0.298,0.191	0.032,0.015,0.059	0.252
2587	ENSMUSG00000025151	Maged1	chrX	-	94537675	94538065	94537675	94537755	94537973	94538065	2587	483513316	368459357	168,53,44	210202208	267	49	3.33067e-16	2.07646e-14	0.194,0.17,0.14	0.128,0.046,0.037	0.098
1694	ENSMUSG00000019897	Ccdc59	chr10	+	105842541	105845449	105842541	105842848	105845349	105845449	1694	459558305	17,22,21	115,27,67	18,20,22	2550	49	5.55112e-16	3.3559e-14	0.342,0.328,0.218	0.109,0.025,0.055	0.233
1802	ENSMUSG00000024327	Slc39a7	chr17	-	34030089	34030421	34030089	34030254	34030367	34030421	1802	27,30,26	139,39,103	3,2,5	29158171	162	49	7.77156e-16	4.56008e-14	0.055,0.189,0.071	0.03,0.004,0.009	0.091
2191	ENSMUSG00000029433	Diablo	chr5	-	123517736	123518065	123517736	123517833	123517954	123518065	2191	45,60,35	86,114,97	17,8,7	110105134	170	49	1.66533e-15	9.49241e-14	0.131,0.132,0.094	0.043,0.021,0.015	0.093
2629	ENSMUSG00000030603	Psmc4	chr7	-	28042338	28042726	28042338	28042507	28042649	28042726	2629	54,61,37	102106100	23,6,17	135165120	191	49	1.9984e-15	1.10745e-13	0.12,0.129,0.087	0.042,0.009,0.035	0.083
343	ENSMUSG00000058407	Txndc9	chr1	-	37993991	37995841	37993991	37994110	37995632	37995841	343	123,150,70	20,21,40	23,12,10	26,27,21	1571	49	2.55351e-15	1.37683e-13	0.161,0.182,0.052	0.027,0.014,0.015	0.113
1220	ENSMUSG00000053332	Gas5	chr1	+	161035751	161036014	161035751	161035804	161035982	161036014	1220	132211108	186267136	31,16,32	124101120	227	49	2.9976e-15	1.57374e-13	0.133,0.146,0.146	0.051,0.033,0.054	0.096
373	ENSMUSG00000006728	Cdk4	chr10	+	127065154	127066003	127065154	127065264	127065952	127066003	373	164,154,96	163179164	22,9,22	74,96,78	737	49	4.21885e-15	2.1581e-13	0.063,0.054,0.037	0.019,0.006,0.018	0.037
757	ENSMUSG00000032228	Tcf12	chr9	-	71868071	71870147	71868071	71868278	71870073	71870147	757	51,59,30	3,2,1	4,3,2	16,1,1	1844	49	9.88098e-15	4.92814e-13	0.311,0.439,0.444	0.007,0.074,0.05	0.354
2479	ENSMUSG00000011114	Tbrg1	chr9	-	37652614	37653169	37652614	37652761	37653032	37653169	2479	53,60,39	83,83,65	35,7,22	128,96,173	320	49	1.15463e-14	5.61827e-13	0.089,0.1,0.084	0.04,0.011,0.019	0.068
2737	ENSMUSG00000041939	Mvk	chr5	+	114445387	114446306	114445387	114445479	114446158	114446306	2737	28,49,29	40,33,32	7,4,10	52,50,45	728	49	1.4766e-14	7.01383e-13	0.045,0.091,0.057	0.009,0.005,0.015	0.055
1350	ENSMUSG00000025155	Dus1l	chr11	-	120793027	120793946	120793027	120793110	120793833	120793946	1350	62,75,42	22,12,16	8,14,13	17,27,36	772	49	1.63203e-14	7.57185e-13	0.152,0.284,0.143	0.029,0.032,0.022	0.165
1959	ENSMUSG00000005262	Ufd1l	chr16	+	18826254	18827106	18826254	18826302	18827017	18827106	1959	86,103,52	49,67,46	51,29,11	77,68,86	764	49	2.33147e-14	1.05711e-12	0.101,0.09,0.068	0.041,0.027,0.008	0.061
2466	ENSMUSG00000011658	Fuz	chr7	+	44897519	44898700	44897519	44897624	44898502	44898700	2466	90,129,59	11,14,15	27,10,14	25,16,20	927	49	2.84217e-14	1.26003e-12	0.302,0.328,0.172	0.054,0.032,0.036	0.227
1744	ENSMUSG00000061232	H2-K1	chr17	-	33996826	33997157	33996826	33996859	33997037	33997157	1744	22,19,13	11,16,19	263,73,66	597,608,1438	227	49	2.95319e-14	1.28079e-12	0.302,0.204,0.129	0.087,0.025,0.01	0.171
2274	ENSMUSG00000033918	Parl	chr16	-	20285764	20287069	20285764	20285835	20286919	20287069	2274	15,64,33	21,34,22	0,0,2	18,21,23	1133	49	3.4639e-14	1.47031e-12	0.03,0.075,0.061	0.0,0.0,0.004	0.054
2223	ENSMUSG00000029713	Gnb2	chr5	-	137529845	137530290	137529845	137529909	137530183	137530290	2223	78,77,70	197206168	33,12,27	202184226	323	49	4.05231e-14	1.68424e-12	0.057,0.054,0.059	0.024,0.01,0.018	0.039
1616	ENSMUSG00000003184	Irf3	chr7	+	45000371	45001022	45000371	45000546	45000644	45001022	1616	90,89,77	49,59,42	16,11,21	44,44,40	147	49	4.4964e-14	1.83068e-12	0.38,0.335,0.379	0.108,0.077,0.149	0.253
1544	ENSMUSG00000030846	Tial1	chr7	-	128443806	128444404	128443806	128443946	128444280	128444404	1544	235245137	21,59,40	23,13,15	33,23,36	383	49	5.05151e-14	2.01555e-12	0.589,0.347,0.305	0.082,0.067,0.051	0.347
1186	ENSMUSG00000002103	Acp2	chr2	+	91206187	91206849	91206187	91206277	91206716	91206849	1186	42,52,45	16,14,15	14,7,12	22,31,23	488	49	7.66054e-14	2.99662e-12	0.209,0.272,0.231	0.06,0.022,0.05	0.193
2120	ENSMUSG00000026280	Atg4b	chr1	+	93775627	93778364	93775627	93775700	93778284	93778364	2120	95154107	32,28,30	20,22,40	35,28,30	2633	49	1.29896e-13	4.98351e-12	0.052,0.093,0.062	0.011,0.014,0.024	0.053
2213	ENSMUSG00000005687	Bcas2	chr3	+	103175618	103177419	103175618	103175669	103177338	103177419	2213	161,170,77	48,62,47	32,13,28	39,29,45	1718	49	1.84963e-13	6.96229e-12	0.087,0.073,0.045	0.023,0.013,0.017	0.051
1865	ENSMUSG00000059552	Trp53	chr11	+	69587371	69588547	69587371	69587632	69588363	69588547	1865	93,83,55	59,59,60	28,9,7	47,37,63	780	49	2.31482e-13	8.55196e-12	0.09,0.081,0.054	0.036,0.015,0.007	0.056
1572	ENSMUSG00000026927	Sdccag3	chr2	-	26385497	26386063	26385497	26385609	26385989	26386063	1572	131203128	25,25,18	52,26,52	26,31,34	429	49	2.37588e-13	8.61795e-12	0.374,0.481,0.448	0.186,0.087,0.149	0.294
2139	ENSMUSG00000023942	Slc29a1	chr17	-	45589413	45589820	45589413	45589548	45589680	45589820	2139	27,19,8	61,75,41	35,6,25	467303401	181	49	2.52909e-13	9.00988e-12	0.107,0.064,0.05	0.02,0.005,0.017	0.06
2022	ENSMUSG00000030815	Phkg2	chr7	+	127577534	127578029	127577534	127577710	127577974	127578029	2022	38,52,22	12,11,7	45,9,17	40,28,66	313	49	2.7478e-13	9.61731e-12	0.331,0.425,0.33	0.15,0.048,0.039	0.283
1244	ENSMUSG00000025138	Sirt7	chr11	-	120618371	120620269	120618371	120619049	120620162	120620269	1244	95,91,51	12,22,7	23,19,37	33,18,29	1162	49	3.07199e-13	1.05666e-11	0.25,0.149,0.235	0.029,0.043,0.051	0.17
1017	ENSMUSG00000002014	Ssr4	chrX	+	73787183	73788953	73787183	73787306	73788834	73788953	1017	53,38,31	32,38,44	12,11,12	91,125,93	1577	49	3.14748e-13	1.06428e-11	0.049,0.03,0.021	0.004,0.003,0.004	0.03
1055	ENSMUSG00000020745	Pafah1b1	chr11	-	74673949	74679614	74673949	74677742	74679457	74679614	1055	152262119	109174147	80,7,60	111100115	1764	49	4.0512e-13	1.34703e-11	0.037,0.04,0.022	0.02,0.002,0.014	0.021
2505	ENSMUSG00000027404	Snrpb	chr2	-	130172602	130173174	130172602	130172728	130173035	130173174	2505	57,40,29	181148153	7,2,6	124102150	356	49	1.12566e-12	3.68145e-11	0.042,0.036,0.025	0.008,0.003,0.005	0.029
1218	ENSMUSG00000053332	Gas5	chr1	+	161036819	161037164	161036819	161036852	161037123	161037164	1218	353425205	155,164,85	120,37,76	90,60,101	320	49	1.16451e-12	3.7471e-11	0.259,0.284,0.27	0.17,0.086,0.103	0.151
1219	ENSMUSG00000053332	Gas5	chr1	+	161037504	161038037	161037504	161037547	161037994	161038037	1219	199262141	239224137	37,8,50	100,86,83	496	49	1.20337e-12	3.81067e-11	0.076,0.104,0.092	0.035,0.009,0.056	0.057
2820	ENSMUSG00000047617	BC029214	chr2	-	25460444	25460715	25460444	25460494	25460654	25460715	2820	17,7,8	18,8,10	4,9,4	92,82,62	209	49	1.46272e-12	4.55957e-11	0.181,0.17,0.158	0.01,0.025,0.015	0.153
2024	ENSMUSG00000025268	Maged2	chrX	-	150808720	150809152	150808720	150808783	150809109	150809152	2024	101,54,52	120146122	12,1,10	63,70,66	375	49	1.50124e-12	4.60766e-11	0.099,0.046,0.053	0.024,0.002,0.019	0.051
682	ENSMUSG00000038671	Arfrp1	chr2	-	181364013	181364398	181364013	181364096	181364310	181364398	682	33,47,26	18,29,17	7,5,6	27,27,24	263	49	1.93745e-12	5.85638e-11	0.255,0.232,0.222	0.046,0.033,0.045	0.195
1967	ENSMUSG00000025733	Rhot2	chr17	-	25839984	25840335	25839984	25840107	25840254	25840335	1967	45,32,33	78,87,48	12,8,8	102,71,86	196	49	1.99529e-12	5.94121e-11	0.126,0.084,0.147	0.029,0.027,0.023	0.093
28	ENSMUSG00000024516	Sec11c	chr18	+	65812664	65814957	65812664	65812814	65814837	65814957	28	91,95,62	16,10,11	55,36,50	32,38,32	2072	49	2.27063e-12	6.66162e-11	0.119,0.183,0.118	0.039,0.022,0.036	0.108
1324	ENSMUSG00000029687	Ezh2	chr6	-	47540676	47542406	47540676	47540855	47542365	47542406	1324	45,38,39	6,2,1	6,8,8	0,0,0	1559	49	2.52121e-12	7.28957e-11	0.191,0.374,0.551	1.0,1.0,1.0	-0.628
2824	ENSMUSG00000059540	Tcea2	chr2	+	181685791	181686752	181685791	181685922	181686189	181686752	2824	9,23,7	5,6,4	0,1,0	10,9,11	316	49	3.17801e-12	9.05734e-11	0.218,0.373,0.213	0.0,0.017,0.0	0.262
2060	ENSMUSG00000090137	Uba52	chr8	-	70509295	70509634	70509295	70509382	70509520	70509634	2060	14,14,12	24,14,19	3,2,1	40,27,47	187	49	4.29512e-12	1.20687e-10	0.133,0.208,0.142	0.019,0.019,0.006	0.146
492	ENSMUSG00000033276	Stk36	chr1	+	74633506	74634756	74633506	74633654	74634009	74634756	492	2,11,4	0,0,0	1,2,3	1,2,3	404	49	4.62363e-12	1.28113e-10	1.0,1.0,1.0	0.108,0.108,0.108	0.892
2116	ENSMUSG00000031161	Hdac6	chrX	-	7938385	7939665	7938385	7938492	7939442	7939665	2116	57,67,40	10,27,20	43,9,10	37,37,38	999	49	5.52636e-12	1.51029e-10	0.218,0.109,0.089	0.054,0.012,0.013	0.112
344	ENSMUSG00000015093	Clic3	chr2	+	25458303	25458776	25458303	25458479	25458564	25458776	344	1,3,2	0,0,0	7,2,2	10,2,7	134	49	6.78901e-12	1.83028e-10	1.0,1.0,1.0	0.204,0.268,0.095	0.811
1429	ENSMUSG00000021453	Gadd45g	chr13	+	51847351	51847769	51847351	51847453	51847555	51847769	1429	26,14,16	175168149	164,39,21	379,155,46	151	49	7.12586e-12	1.89548e-10	0.046,0.026,0.034	0.123,0.075,0.129	-0.074
320	ENSMUSG00000039660	D2Wsu81e	chr2	-	30175186	30175812	30175186	30175289	30175713	30175812	320	21,24,13	12,10,14	2,0,0	10,5,21	473	49	1.30272e-11	3.41965e-10	0.153,0.199,0.088	0.02,0.0,0.0	0.14
1474	ENSMUSG00000030780	BC017158	chr7	-	128274632	128276143	128274632	128274703	128276085	128276143	1474	127175107	11,14,10	44,16,30	16,12,16	1431	49	1.5754e-11	4.08171e-10	0.283,0.3,0.268	0.086,0.044,0.06	0.22
1053	ENSMUSG00000039515	Ppp2r4	chr2	+	30438228	30439764	30438228	30438353	30439663	30439764	1053	49,56,47	48,56,51	16,12,7	54,50,56	1359	49	2.55113e-11	6.525e-10	0.036,0.035,0.032	0.011,0.009,0.004	0.026
1883	ENSMUSG00000037339	Fam53a	chr5	-	33600355	33608227	33600355	33600880	33607463	33608227	1883	125163102	17,17,15	29,6,30	11,23,10	6632	49	2.75943e-11	6.96842e-10	0.052,0.066,0.048	0.019,0.002,0.022	0.041
868	ENSMUSG00000027937	Jtb	chr3	+	90232194	90232511	90232194	90232232	90232428	90232511	868	66,114,50	32,41,49	51,31,25	88,68,96	245	49	2.96259e-11	7.38795e-10	0.292,0.357,0.169	0.104,0.084,0.05	0.193
1567	ENSMUSG00000031641	Cbr4	chr8	+	61489939	61491678	61489939	61490060	61491544	61491678	1567	60,67,42	11,12,14	29,2,8	15,17,20	1533	49	3.07417e-11	7.47924e-10	0.148,0.151,0.087	0.058,0.004,0.013	0.104
2804	ENSMUSG00000035835	Lppr3	chr10	-	79866411	79866725	79866411	79866585	79866667	79866725	2804	2,1,0	2,1,3	2,1,1	0,0,0	131	49	3.06878e-11	7.47924e-10	0.272,0.272,0.0	1.0,1.0,1.0	-0.819
2336	ENSMUSG00000079179	Rab10os	chr12	+	3235525	3237412	3235525	3235929	3237284	3237412	2336	47,50,32	10,16,6	10,0,6	18,4,13	1404	49	3.4827e-11	8.37108e-10	0.141,0.098,0.157	0.019,0.0,0.016	0.12
2222	ENSMUSG00000029713	Gnb2	chr5	-	137529003	137529509	137529003	137529205	137529442	137529509	2222	64,45,40	370379325	8,1,8	391287376	286	49	4.44865e-11	1.05655e-09	0.029,0.02,0.021	0.003,0.001,0.004	0.021
2291	ENSMUSG00000024190	Dusp1	chr17	-	26506984	26507719	26506984	26507204	26507573	26507719	2291	35,33,44	53,40,43	126,55,94	784280119	418	49	4.71616e-11	1.10691e-09	0.072,0.088,0.107	0.018,0.023,0.085	0.047
1471	ENSMUSG00000026209	Dnpep	chr1	-	75315618	75316070	75315618	75315749	75315944	75316070	1471	86,64,50	133155130	21,6,8	83,88,92	244	49	4.97365e-11	1.15377e-09	0.115,0.077,0.072	0.048,0.014,0.017	0.062
1696	ENSMUSG00000026277	Stk25	chr1	-	93626050	93627133	93626050	93626208	93627024	93627133	1696	415554348	50,51,46	156,48,105	43,27,33	865	49	5.49421e-11	1.25988e-09	0.32,0.381,0.3	0.17,0.091,0.153	0.196
834	ENSMUSG00000016921	Srsf6	chr2	+	162931993	162933550	162931993	162932142	162933425	162933550	834	2311,2867,1660	36,59,44	534288349	28,35,31	1332	49	6.00899e-11	1.36227e-09	0.703,0.641,0.581	0.412,0.232,0.293	0.329
450	ENSMUSG00000024048	Myl12a	chr17	-	70996109	70996895	70996109	70996271	70996696	70996895	450	129,101,49	33,65,30	19,9,2	26,21,27	474	49	7.55995e-11	1.69462e-09	0.288,0.138,0.144	0.07,0.042,0.008	0.15
500	ENSMUSG00000038828	Tmem214	chr5	+	30871419	30871855	30871419	30871570	30871720	30871855	500	45,59,35	95114105	9,1,11	66,77,66	199	49	8.27921e-11	1.83523e-09	0.104,0.113,0.076	0.032,0.003,0.039	0.073
2075	ENSMUSG00000002332	Dhrs1	chr14	-	55743657	55745088	55743657	55743801	55744917	55745088	2075	16,55,29	34,49,35	0,0,4	29,44,31	1165	49	8.68858e-11	1.9048e-09	0.019,0.045,0.034	0.0,0.0,0.005	0.031
2586	ENSMUSG00000025151	Maged1	chrX	-	94536873	94537356	94536873	94536988	94537293	94537356	2586	205185121	507604471	71,16,16	239258263	354	49	9.32604e-11	2.02233e-09	0.053,0.041,0.034	0.039,0.009,0.008	0.024
1224	ENSMUSG00000014856	Tmem208	chr8	+	105328321	105328692	105328321	105328458	105328607	105328692	1224	56,47,47	27,31,34	35,24,31	74,58,68	198	49	9.73314e-11	2.07684e-09	0.339,0.273,0.255	0.105,0.093,0.101	0.189
1367	ENSMUSG00000022884	Eif4a2	chr16	+	23110579	23111263	23110579	23110723	23111125	23111263	1367	188351158	302356291	52,9,33	132,72,126	451	49	9.78561e-11	2.07684e-09	0.063,0.097,0.056	0.041,0.013,0.028	0.045
1239	ENSMUSG00000092607	Scnm1	chr3	-	95133199	95133628	95133199	95133288	95133557	95133628	1239	17,28,17	23,19,19	0,1,4	23,18,14	318	49	1.09054e-10	2.29014e-09	0.102,0.185,0.121	0.0,0.008,0.042	0.119
394	ENSMUSG00000074129	Rpl13a	chr7	-	45126990	45127274	45126990	45127092	45127208	45127274	394	56,71,53	26,32,32	5,2,8	20,12,16	165	49	1.43373e-10	2.94876e-09	0.39,0.397,0.33	0.069,0.047,0.129	0.291
710	ENSMUSG00000068245	Phf11d	chr14	-	59355139	59356450	59355139	59355189	59356316	59356450	710	2,2,2	0,0,0	2,2,2	6,2,14	1176	49	1.42694e-10	2.94876e-09	1.0,1.0,1.0	0.014,0.04,0.006	0.98
429	ENSMUSG00000034771	Tle2	chr10	+	81587091	81587800	81587091	81587341	81587552	81587800	429	141,94,78	130,123,86	24,5,12	95,29,30	260	49	1.64091e-10	3.34042e-09	0.17,0.126,0.146	0.045,0.031,0.07	0.099
2807	ENSMUSG00000031256	Cstf2	chrX	+	134069844	134073277	134069844	134069907	134073135	134073277	2807	43,80,42	15,19,19	7,2,1	10,13,14	3277	49	1.83014e-10	3.68801e-09	0.041,0.059,0.032	0.01,0.002,0.001	0.04
2472	ENSMUSG00000016487	Ppfibp1	chr6	+	147010862	147012518	147010862	147010919	147012454	147012518	2472	47,52,34	25,44,55	8,0,4	37,24,32	1584	49	1.9251e-10	3.82249e-09	0.055,0.035,0.019	0.007,0.0,0.004	0.033
324	ENSMUSG00000004319	Clcn3	chr8	-	60922789	60927418	60922789	60923188	60927231	60927418	324	41,78,48	13,22,25	25,11,16	37,34,30	4092	49	1.93519e-10	3.82249e-09	0.036,0.041,0.022	0.008,0.004,0.006	0.027
1705	ENSMUSG00000013858	Tmem259	chr10	-	79977962	79978320	79977962	79978062	79978187	79978320	1705	50,67,44	57,56,41	17,6,15	48,44,49	174	49	1.99354e-10	3.89913e-09	0.198,0.252,0.232	0.091,0.037,0.079	0.158
977	ENSMUSG00000015536	Mocs2	chr13	+	114825210	114826281	114825210	114825361	114826157	114826281	977	52,63,45	37,46,31	19,8,10	32,37,40	845	49	2.2237e-10	4.30707e-09	0.075,0.074,0.078	0.033,0.012,0.014	0.056
81	ENSMUSG00000027465	Tbc1d20	chr2	+	152307988	152308431	152307988	152308175	152308329	152308431	81	17,32,7	52,79,60	2,0,0	34,43,60	203	49	2.36499e-10	4.53669e-09	0.073,0.089,0.027	0.014,0.0,0.0	0.058
1800	ENSMUSG00000032295	Man2c1	chr9	+	57139499	57139964	57139499	57139708	57139869	57139964	1800	18,15,11	44,40,38	7,0,2	60,73,71	210	49	2.42923e-10	4.61553e-09	0.087,0.08,0.063	0.027,0.0,0.007	0.065
2337	ENSMUSG00000025153	Fasn	chr11	-	120808074	120808600	120808074	120808326	120808501	120808600	2337	31,39,21	122126105	1,0,8	63,62,93	224	49	2.72198e-10	5.12297e-09	0.053,0.063,0.042	0.003,0.0,0.018	0.046
2281	ENSMUSG00000027247	Arhgap1	chr2	+	91651497	91651823	91651497	91651654	91651763	91651823	2281	2,7,4	2,3,3	1,1,5	0,0,0	158	49	2.8657e-10	5.34306e-09	0.237,0.42,0.293	1.0,1.0,1.0	-0.683
1524	ENSMUSG00000002010	Idh3g	chrX	-	73780573	73781030	73780573	73780707	73780897	73781030	1524	52,45,45	156165165	16,4,14	139143123	239	49	3.36785e-10	6.22116e-09	0.064,0.053,0.053	0.023,0.006,0.023	0.039
719	ENSMUSG00000024947	Men1	chr19	+	6338282	6338961	6338282	6338419	6338825	6338961	719	29,33,12	49,57,59	2,1,1	35,43,39	455	49	3.4461e-10	6.30731e-09	0.06,0.059,0.021	0.006,0.002,0.003	0.043
907	ENSMUSG00000022553	Maf1	chr15	+	76353137	76353460	76353137	76353259	76353340	76353460	907	19,22,12	43,47,40	2,0,1	35,29,25	130	49	3.61526e-10	6.55677e-09	0.143,0.15,0.102	0.021,0.0,0.015	0.12
2613	ENSMUSG00000007458	M6pr	chr6	+	122313258	122315166	122313258	122313425	122315056	122315166	2613	124163109	14,23,19	52,23,36	23,17,23	1680	49	3.72554e-10	6.69591e-09	0.205,0.171,0.143	0.062,0.038,0.044	0.125
708	ENSMUSG00000001305	Rrp15	chr1	-	186737587	186739863	186737587	186737685	186739603	186739863	708	47,60,22	23,27,33	2,0,6	22,21,15	1967	49	4.11004e-10	7.32101e-09	0.048,0.052,0.016	0.002,0.0,0.01	0.035
1989	ENSMUSG00000005625	Psmd4	chr3	-	95032704	95033546	95032704	95032984	95033481	95033546	1989	120,117,50	172160114	84,25,63	212213215	546	49	4.82806e-10	8.52387e-09	0.059,0.062,0.038	0.034,0.01,0.026	0.03
2097	ENSMUSG00000040938	Slc16a11	chr11	+	70215283	70216413	70215283	70216051	70216136	70216413	2097	7,2,5	0,0,0	6,5,16	8,4,9	134	49	5.12991e-10	8.97735e-09	1.0,1.0,1.0	0.215,0.314,0.394	0.692
707	ENSMUSG00000002058	Unc119	chr11	+	78347796	78348259	78347796	78347899	78348086	78348259	707	105,117,58	334377300	29,18,5	191184152	236	49	5.42616e-10	9.41321e-09	0.061,0.061,0.039	0.031,0.02,0.007	0.034
786	ENSMUSG00000003099	Ppp5c	chr7	-	17008613	17009058	17008613	17008712	17008992	17009058	786	20,32,32	11,33,17	9,3,15	44,32,28	329	49	6.31676e-10	1.08637e-08	0.213,0.126,0.219	0.03,0.014,0.074	0.147
2735	ENSMUSG00000036932	Aifm1	chrX	-	48483154	48484635	48483154	48483262	48484526	48484635	2735	69,83,53	62,67,57	12,8,8	35,28,39	1313	49	6.83632e-10	1.16568e-08	0.04,0.044,0.034	0.013,0.011,0.008	0.029
2611	ENSMUSG00000062963	Ufc1	chr1	-	171289517	171289947	171289517	171289594	171289883	171289947	2611	21,21,7	65,51,56	3,6,8	144151135	338	49	6.98452e-10	1.18086e-08	0.045,0.056,0.018	0.003,0.006,0.009	0.034
305	ENSMUSG00000020184	Mdm2	chr10	-	117694904	117696439	117694904	117695068	117696380	117696439	305	86,82,57	0,0,0	231,82,122	5,5,4	1361	49	7.23754e-10	1.21335e-08	1.0,1.0,1.0	0.625,0.371,0.523	0.494
451	ENSMUSG00000030590	Fam98c	chr7	-	29153321	29154535	29153321	29153489	29154418	29154535	451	202195138	21,15,11	29,22,32	15,9,12	978	49	7.51494e-10	1.24936e-08	0.325,0.394,0.386	0.088,0.109,0.118	0.263
840	ENSMUSG00000020372	Gnb2l1	chr11	+	48801662	48802420	48801662	48801834	48802272	48802420	840	243307233	1108,1070,1019	186,54,62	882696717	487	49	8.09706e-10	1.33501e-08	0.022,0.028,0.022	0.021,0.008,0.009	0.011
2645	ENSMUSG00000036928	Stag3	chr5	+	138296701	138297425	138296701	138296825	138297326	138297425	2645	12,7,2	0,1,0	0,0,0	1,1,5	550	49	8.22163e-10	1.34444e-08	1.0,0.384,1.0	0.0,0.0,0.0	0.795
2269	ENSMUSG00000027245	Hypk	chr2	+	121457645	121458043	121457645	121457701	121457991	121458043	2269	44,54,20	229221179	20,6,14	271240280	339	49	8.63478e-10	1.40052e-08	0.027,0.034,0.016	0.011,0.004,0.007	0.018
863	ENSMUSG00000034949	Zfr2	chr10	+	81242769	81243795	81242769	81242956	81243649	81243795	863	19,23,16	3,3,1	5,6,4	0,0,0	742	49	9.00121e-10	1.44818e-08	0.295,0.336,0.514	1.0,1.0,1.0	-0.618
2589	ENSMUSG00000031570	Ppapdc1b	chr8	+	25721661	25722600	25721661	25721786	25722429	25722600	2589	193196148	18,17,17	59,78,99	20,27,33	692	49	1.1576e-09	1.84753e-08	0.432,0.449,0.381	0.173,0.17,0.175	0.248
246	ENSMUSG00000068206	Pick1	chr15	+	79247264	79248296	79247264	79247315	79248151	79248296	246	109,134,92	7,13,10	35,17,20	16,12,9	885	49	1.40546e-09	2.22531e-08	0.463,0.363,0.337	0.108,0.073,0.11	0.291
2716	ENSMUSG00000073422	H2-Ke6	chr17	-	34026032	34026470	34026032	34026225	34026395	34026470	2716	29,20,26	68,68,36	14,5,0	87,45,73	219	49	1.43911e-09	2.26065e-08	0.087,0.062,0.139	0.035,0.024,0.0	0.076
1216	ENSMUSG00000053332	Gas5	chr1	+	161038224	161038539	161038224	161038272	161038456	161038539	1216	106,136,65	366367270	21,11,29	178165183	233	49	1.56461e-09	2.4386e-08	0.057,0.072,0.048	0.024,0.014,0.032	0.036
119	ENSMUSG00000059208	Hnrnpm	chr17	-	33666493	33666685	33666493	33666529	33666646	33666685	119	195275196	28,39,37	62,72,58	32,28,31	166	49	2.08161e-09	3.21923e-08	0.673,0.675,0.61	0.364,0.432,0.356	0.269
1021	ENSMUSG00000031065	Cdk16	chrX	+	20696730	20696964	20696730	20696836	20696921	20696964	1021	66,103,49	182198197	34,8,22	177137145	134	49	2.21997e-09	3.4068e-08	0.117,0.16,0.083	0.066,0.021,0.053	0.073
2602	ENSMUSG00000030057	Cnbp	chr6	-	87845121	87845557	87845121	87845323	87845464	87845557	2602	35,53,41	27,41,32	21,8,9	43,31,41	190	49	2.41706e-09	3.68094e-08	0.251,0.25,0.248	0.112,0.062,0.054	0.174
1449	ENSMUSG00000036073	Galt	chr4	+	41756512	41756995	41756512	41756811	41756938	41756995	1449	23,22,21	22,17,30	3,1,3	21,22,15	176	49	2.68758e-09	4.03136e-08	0.225,0.265,0.163	0.038,0.012,0.053	0.183
2194	ENSMUSG00000032590	Apeh	chr9	-	108091242	108091889	108091242	108091303	108091767	108091889	2194	31,38,13	43,43,30	0,2,1	20,16,18	513	49	2.6824e-09	4.03136e-08	0.064,0.078,0.04	0.0,0.012,0.005	0.055
1223	ENSMUSG00000053332	Gas5	chr1	+	161037287	161037547	161037287	161037315	161037504	161037547	1223	53,71,42	311286217	9,4,11	137106163	238	49	2.80068e-09	4.16968e-08	0.034,0.049,0.038	0.013,0.008,0.014	0.029
1213	ENSMUSG00000053332	Gas5	chr1	+	161036819	161037315	161036819	161037164	161037287	161037315	1213	110,86,69	118,99,87	27,19,19	79,54,78	172	49	3.03049e-09	4.47838e-08	0.21,0.198,0.184	0.089,0.091,0.065	0.116
298	ENSMUSG00000039205	Ciz1	chr2	+	32374341	32375572	32374341	32374466	32375484	32375572	298	181202100	42,35,23	62,47,43	38,29,28	1067	49	3.38493e-09	4.9654e-08	0.165,0.21,0.166	0.07,0.069,0.066	0.112
714	ENSMUSG00000006498	Ptbp1	chr10	+	79859351	79859712	79859351	79859522	79859601	79859712	714	20,24,18	101137107	1,1,3	95,60,60	128	49	3.79007e-09	5.51911e-08	0.07,0.063,0.061	0.004,0.006,0.019	0.055
452	ENSMUSG00000003360	Ddx23	chr15	-	98650143	98650818	98650143	98650289	98650592	98650818	452	21,22,13	34,44,37	0,2,1	29,16,34	352	49	4.2406e-09	6.13043e-08	0.079,0.065,0.047	0.0,0.017,0.004	0.057
1109	ENSMUSG00000018287	Spag7	chr11	-	70664987	70665364	70664987	70665076	70665296	70665364	1109	32,23,17	78,106,81	3,1,6	86,58,65	269	49	4.45249e-09	6.39045e-08	0.07,0.038,0.037	0.006,0.003,0.017	0.04
2355	ENSMUSG00000031889	D230025D16Rik	chr8	+	105238422	105239750	105238422	105238466	105239670	105239750	2355	25,51,25	17,26,22	5,5,4	27,15,12	1253	49	4.59016e-09	6.54097e-08	0.054,0.071,0.043	0.007,0.013,0.013	0.045
848	ENSMUSG00000068735	Trp53i11	chr2	+	93198894	93199458	93198894	93198991	93199356	93199458	848	39,55,37	75,149,88	36,15,57	193231258	414	49	4.77602e-09	6.75756e-08	0.058,0.042,0.047	0.022,0.008,0.025	0.031
240	ENSMUSG00000020156	Mum1	chr10	+	80236110	80238920	80236110	80236181	80238314	80238920	240	146,172,69	12,18,12	31,14,34	17,13,10	2182	49	5.38653e-09	7.56769e-08	0.215,0.177,0.114	0.039,0.024,0.071	0.124
144	ENSMUSG00000003199	Mpnd	chr17	+	56012270	56012492	56012270	56012343	56012415	56012492	144	26,24,17	111,105,88	10,5,5	136122134	121	49	5.53267e-09	7.71866e-08	0.087,0.085,0.073	0.029,0.016,0.015	0.062
136	ENSMUSG00000090231	Cfb	chr17	-	34856879	34857136	34856879	34856929	34857003	34857136	136	6,9,4	1,0,0	7,6,7	9,4,20	123	49	5.98365e-09	8.28985e-08	0.705,1.0,1.0	0.237,0.374,0.122	0.657
1273	ENSMUSG00000033105	Lss	chr10	+	76544464	76545501	76544464	76544536	76545450	76545501	1273	23,34,35	53,60,59	8,4,11	83,96,94	963	49	6.46644e-09	8.89693e-08	0.022,0.028,0.029	0.005,0.002,0.006	0.022
2391	ENSMUSG00000000916	Nsun5	chr5	+	135375274	135375698	135375274	135375485	135375554	135375698	2391	14,10,6	3,8,9	0,0,0	2,4,11	118	49	7.07301e-09	9.66483e-08	0.66,0.342,0.217	0.0,0.0,0.0	0.406
2445	ENSMUSG00000035325	Sec31a	chr5	-	100363376	100363947	100363376	100363448	100363827	100363947	2445	43,33,13	82,73,74	16,9,15	139117104	428	49	8.06389e-09	1.09439e-07	0.057,0.049,0.02	0.013,0.009,0.016	0.029
203	ENSMUSG00000042726	Trafd1	chr5	-	121375015	121375872	121375015	121375246	121375795	121375872	203	24,48,20	17,27,17	46,20,21	89,39,85	598	49	9.11163e-09	1.22822e-07	0.104,0.127,0.088	0.041,0.04,0.02	0.073
345	ENSMUSG00000015093	Clic3	chr2	+	25457660	25457974	25457660	25457770	25457848	25457974	345	4,7,5	0,0,0	12,8,8	3,1,8	127	49	9.40313e-09	1.25901e-07	1.0,1.0,1.0	0.607,0.755,0.278	0.453
2491	ENSMUSG00000040562	Gstm2	chr3	-	107985617	107986109	107985617	107985682	107986033	107986109	2491	57,57,31	15,21,20	464186252	353456357	400	49	1.05225e-08	1.39022e-07	0.318,0.25,0.16	0.139,0.048,0.08	0.154
417	ENSMUSG00000006676	Usp19	chr9	+	108493560	108494238	108493560	108493863	108494015	108494238	417	16,36,14	82119115	1,3,8	105,86,99	201	49	1.05019e-08	1.39022e-07	0.045,0.069,0.029	0.002,0.008,0.019	0.038
879	ENSMUSG00000005481	Ddx39	chr8	+	83721733	83722361	83721733	83721852	83722229	83722361	879	97,117,78	16,18,17	31,25,54	23,24,24	426	49	1.06285e-08	1.39499e-07	0.411,0.428,0.345	0.134,0.107,0.206	0.246
1577	ENSMUSG00000042831	Alkbh6	chr7	+	30309480	30310054	30309480	30309559	30309985	30310054	1577	29,38,34	22,36,23	9,3,7	16,30,27	475	49	1.09195e-08	1.42382e-07	0.12,0.098,0.132	0.055,0.01,0.026	0.086
242	ENSMUSG00000020156	Mum1	chr10	+	80228994	80230127	80228994	80229080	80230056	80230127	242	86,115,89	8,9,8	35,8,19	10,8,12	1025	49	1.25185e-08	1.62171e-07	0.339,0.379,0.347	0.143,0.046,0.07	0.269
2808	ENSMUSG00000017760	Ctsa	chr2	+	164834029	164834431	164834029	164834208	164834319	164834431	2808	16,15,15	97,117,96	1,0,0	81,77,84	160	49	1.29607e-08	1.66817e-07	0.048,0.038,0.046	0.004,0.0,0.0	0.043
1653	ENSMUSG00000045411	2410002F23Rik	chr7	+	44250308	44252312	44250308	44250340	44250612	44252312	1653	162,128,85	38,47,28	44,24,134	38,61,76	321	49	1.30949e-08	1.67464e-07	0.394,0.294,0.317	0.15,0.057,0.212	0.195
302	ENSMUSG00000029775	Klhdc10	chr6	+	30447940	30449630	30447940	30447988	30449490	30449630	302	39,30,18	19,27,30	1,0,0	20,10,20	1551	49	1.55214e-08	1.97231e-07	0.061,0.034,0.019	0.002,0.0,0.0	0.037
2823	ENSMUSG00000030037	Mrpl53	chr6	+	83109313	83109939	83109313	83109426	83109521	83109939	2823	8,20,9	36,28,31	0,0,3	36,20,31	144	49	1.81619e-08	2.29322e-07	0.07,0.196,0.09	0.0,0.0,0.032	0.108
2171	ENSMUSG00000005566	Trim28	chr7	+	13029087	13029252	13029087	13029124	13029206	13029252	2171	106,121,52	143171128	22,19,12	81,75,80	131	49	1.86102e-08	2.33506e-07	0.217,0.209,0.132	0.092,0.087,0.053	0.109
216	ENSMUSG00000029625	Cpsf4	chr5	+	145177229	145178928	145177229	145177302	145178835	145178928	216	86,110,91	4,4,3	19,7,14	6,2,7	1582	49	2.13928e-08	2.65084e-07	0.4,0.46,0.484	0.089,0.098,0.058	0.366
2214	ENSMUSG00000031985	Gnpat	chr8	+	124886682	124886946	124886682	124886779	124886852	124886946	2214	16,10,7	32,37,28	1,0,1	29,25,27	122	49	2.13011e-08	2.65084e-07	0.167,0.098,0.091	0.014,0.0,0.015	0.109
1243	ENSMUSG00000025138	Sirt7	chr11	-	120620423	120621055	120620423	120620504	120620646	120621055	1243	37,30,19	18,18,16	1,2,12	27,12,17	191	49	2.20061e-08	2.71002e-07	0.345,0.3,0.234	0.009,0.041,0.153	0.225
1768	ENSMUSG00000038271	Iffo1	chr6	+	125149740	125151525	125149740	125149836	125151384	125151525	1768	36,60,20	20,22,14	3,2,2	13,10,5	1597	49	2.22686e-08	2.72551e-07	0.052,0.077,0.042	0.007,0.006,0.012	0.049
611	ENSMUSG00000022550	Adck5	chr15	+	76594528	76594752	76594528	76594610	76594673	76594752	611	70,104,70	105,122,81	34,14,14	93,62,55	112	49	2.25332e-08	2.74108e-07	0.226,0.272,0.274	0.138,0.09,0.1	0.148
1353	ENSMUSG00000002963	Pnkp	chr7	+	44858162	44858749	44858162	44858209	44858452	44858749	1353	15,11,7	21,24,13	2,2,3	31,39,34	292	49	2.54681e-08	3.07932e-07	0.107,0.071,0.083	0.011,0.009,0.015	0.075
1878	ENSMUSG00000020741	Cluh	chr11	+	74665006	74665426	74665006	74665069	74665181	74665426	1878	52,65,46	86106102	11,4,12	56,47,59	161	49	2.74141e-08	3.27855e-07	0.155,0.157,0.121	0.056,0.025,0.058	0.098
503	ENSMUSG00000038828	Tmem214	chr5	+	30874850	30875886	30874850	30874968	30875789	30875886	503	62,50,40	90,97,94	10,3,14	43,64,68	870	49	2.74445e-08	3.27855e-07	0.037,0.028,0.023	0.013,0.003,0.011	0.02
1364	ENSMUSG00000024944	Arl2	chr19	-	6135978	6137640	6135978	6136059	6137477	6137640	1364	189236153	57,62,52	48,31,49	26,37,37	1467	49	2.91138e-08	3.45726e-07	0.1,0.113,0.089	0.058,0.027,0.042	0.058
1292	ENSMUSG00000042328	Hps4	chr5	+	112369454	112370744	112369454	112369551	112369945	112370744	1292	31,31,20	12,12,12	2,2,2	4,10,9	443	49	2.95295e-08	3.48217e-07	0.222,0.222,0.156	0.052,0.022,0.024	0.167
1830	ENSMUSG00000027374	Mrps5	chr2	+	127596899	127598276	127596899	127596934	127598185	127598276	1830	8,30,19	5,6,6	0,0,2	3,5,7	1300	49	2.98462e-08	3.48217e-07	0.057,0.159,0.107	0.0,0.0,0.011	0.104
509	ENSMUSG00000080316	Spaca6	chr17	+	17838086	17838509	17838086	17838243	17838315	17838509	509	24,29,19	2,0,1	9,5,7	7,5,3	121	49	2.98472e-08	3.48217e-07	0.829,1.0,0.885	0.342,0.288,0.486	0.533
1226	ENSMUSG00000026553	Copa	chr1	+	172091163	172092354	172091163	172091240	172092244	172092354	1226	38,37,35	57,66,72	25,3,14	94,82,98	1053	49	3.07053e-08	3.54087e-07	0.03,0.025,0.022	0.012,0.002,0.007	0.019
2825	ENSMUSG00000059540	Tcea2	chr2	+	181686189	181686752	181686189	181686246	181686597	181686752	2825	52,45,54	2,3,2	30,14,24	8,6,15	400	49	3.0596e-08	3.54087e-07	0.761,0.648,0.768	0.315,0.222,0.164	0.492
821	ENSMUSG00000003848	Nob1	chr8	-	107416105	107417091	107416105	107416250	107416993	107417091	821	122,141,68	51,57,58	20,10,38	36,27,36	792	49	3.14595e-08	3.607e-07	0.129,0.133,0.068	0.033,0.022,0.061	0.071
435	ENSMUSG00000021235	Coq6	chr12	+	84370255	84371031	84370255	84370386	84370923	84371031	435	36,27,29	15,5,6	11,2,6	13,9,14	586	49	3.34393e-08	3.81208e-07	0.167,0.311,0.288	0.066,0.018,0.035	0.216
1783	ENSMUSG00000024454	Hdac3	chr18	-	37941378	37941766	37941378	37941458	37941707	37941766	1783	48,84,39	66,64,47	23,18,18	70,40,70	298	49	3.44944e-08	3.91002e-07	0.107,0.178,0.12	0.051,0.069,0.041	0.081
2195	ENSMUSG00000032590	Apeh	chr9	-	108088260	108089569	108088260	108088349	108089517	108089569	2195	41,34,36	36,41,27	2,3,4	22,15,16	1217	49	3.52717e-08	3.97554e-07	0.044,0.032,0.051	0.004,0.008,0.01	0.035
543	ENSMUSG00000010057	Nprl2	chr9	+	107544913	107545387	107544913	107545031	107545244	107545387	543	46,53,34	10,14,13	18,7,8	18,16,13	262	49	3.70889e-08	4.15688e-07	0.462,0.415,0.328	0.158,0.076,0.103	0.289
943	ENSMUSG00000020538	Srebf1	chr11	-	60203098	60203607	60203098	60203265	60203345	60203607	943	14,18,10	54,64,37	0,0,4	35,40,45	129	49	3.76412e-08	4.19521e-07	0.09,0.097,0.093	0.0,0.0,0.033	0.082
1815	ENSMUSG00000029148	Nrbp1	chr5	+	31244165	31244559	31244165	31244288	31244457	31244559	1815	24,25,13	33,58,56	2,1,4	37,29,34	218	49	3.78583e-08	4.19597e-07	0.141,0.088,0.05	0.012,0.008,0.026	0.078
1007	ENSMUSG00000025731	0610011F06Rik	chr17	+	25876660	25877169	25876660	25876739	25876949	25877169	1007	201223197	36,46,36	628600601	273251204	259	49	3.84386e-08	4.23674e-07	0.514,0.478,0.509	0.303,0.311,0.358	0.176
101	ENSMUSG00000007850	Hnrnph1	chr11	+	50379467	50379964	50379467	50379623	50379820	50379964	101	181306131	187291237	51,14,24	97,76,66	246	49	3.87921e-08	4.25222e-07	0.162,0.173,0.099	0.095,0.035,0.068	0.079
1369	ENSMUSG00000022884	Eif4a2	chr16	+	23108587	23108851	23108587	23108633	23108718	23108851	1369	28,56,23	211294262	3,1,5	119,81,98	134	49	3.92085e-08	4.27437e-07	0.046,0.065,0.031	0.009,0.004,0.018	0.037
304	ENSMUSG00000001962	Fam50a	chrX	+	74318814	74319098	74318814	74318869	74319049	74319098	304	17,18,20	33,37,56	3,2,1	21,30,39	229	49	4.0368e-08	4.37686e-07	0.099,0.094,0.071	0.03,0.014,0.005	0.072
1540	ENSMUSG00000029034	Cpsf3l	chr4	+	155885564	155886156	155885564	155885703	155886091	155886156	1540	15,12,16	12,15,17	0,2,2	16,11,14	437	49	4.28299e-08	4.61868e-07	0.123,0.082,0.095	0.0,0.02,0.016	0.088
902	ENSMUSG00000036622	Atp13a2	chr4	+	140993947	140994391	140993947	140994062	140994311	140994391	902	12,24,10	31,55,36	4,0,2	35,42,42	298	49	4.30925e-08	4.62202e-07	0.06,0.067,0.044	0.018,0.0,0.008	0.048
2451	ENSMUSG00000074064	Mlycd	chr8	+	119401480	119402590	119401480	119401593	119402433	119402590	2451	24,26,12	16,12,11	4,4,6	20,15,19	889	49	4.37133e-08	4.66353e-07	0.076,0.107,0.057	0.011,0.014,0.017	0.066
689	ENSMUSG00000029464	Gpn3	chr5	+	122381189	122381494	122381189	122381305	122381397	122381494	689	11,10,5	17,26,18	0,0,2	26,24,21	141	49	4.55996e-08	4.83889e-07	0.184,0.118,0.088	0.0,0.0,0.032	0.119
262	ENSMUSG00000038884	A230050P20Rik	chr9	+	20869603	20871235	20869603	20869653	20871196	20871235	262	209239113	7,6,3	184,57,90	19,10,16	1592	49	4.58869e-08	4.84361e-07	0.479,0.551,0.537	0.23,0.149,0.148	0.347
2462	ENSMUSG00000008668	Rps18	chr17	-	33952220	33952591	33952220	33952293	33952402	33952591	2462	25,25,12	6,3,3	3,5,2	0,0,0	158	49	4.7013e-08	4.93636e-07	0.564,0.721,0.554	1.0,1.0,1.0	-0.387
1370	ENSMUSG00000022884	Eif4a2	chr16	+	23109984	23110343	23109984	23110153	23110233	23110343	1370	67,109,46	226292228	18,5,10	128,88,102	129	49	4.79745e-08	5.01095e-07	0.101,0.124,0.071	0.051,0.021,0.036	0.063
1791	ENSMUSG00000028542	Slc6a9	chr4	+	117864404	117864888	117864404	117864642	117864753	117864888	1791	20,29,25	37,64,56	3,2,7	40,43,37	160	49	5.65034e-08	5.87106e-07	0.142,0.122,0.12	0.022,0.014,0.055	0.098
850	ENSMUSG00000031388	Naa10	chrX	-	73919501	73919869	73919501	73919546	73919753	73919869	850	7,13,10	18,21,17	1,0,1	24,19,17	256	49	5.81904e-08	6.01502e-07	0.069,0.106,0.101	0.008,0.0,0.011	0.086
532	ENSMUSG00000008690	Ncaph2	chr15	+	89370394	89370675	89370394	89370488	89370603	89370675	532	11,10,10	32,32,34	1,0,1	40,28,24	164	49	5.86447e-08	6.03073e-07	0.093,0.085,0.081	0.007,0.0,0.012	0.08
180	ENSMUSG00000026848	Tor1b	chr2	+	30953751	30955953	30953751	30954017	30955777	30955953	180	234326217	16,31,16	92,32,51	15,12,20	1809	49	6.27314e-08	6.41791e-07	0.284,0.222,0.269	0.142,0.067,0.065	0.167
1327	ENSMUSG00000041375	Ccdc9	chr7	-	16276726	16278538	16276726	16276773	16278356	16278538	1327	68,86,26	39,42,16	21,12,4	25,22,24	1632	49	6.44226e-08	6.53725e-07	0.05,0.058,0.047	0.025,0.016,0.005	0.036
326	ENSMUSG00000027263	Tubgcp4	chr2	+	121189361	121189965	121189361	121189469	121189823	121189965	326	16,22,15	7,8,12	0,2,4	8,6,14	403	49	6.45533e-08	6.53725e-07	0.217,0.251,0.132	0.0,0.039,0.034	0.176
5	ENSMUSG00000003778	Brd8	chr18	-	34608417	34609949	34608417	34608627	34609804	34609949	5	79,115,80	18,22,20	11,11,12	19,5,9	1226	49	7.05123e-08	7.10465e-07	0.149,0.173,0.138	0.023,0.081,0.051	0.102
163	ENSMUSG00000006763	Saal1	chr7	-	46699635	46701961	46699635	46699718	46701780	46701961	163	54,62,32	15,18,14	2,0,4	6,6,5	2111	49	8.34296e-08	8.34928e-07	0.077,0.074,0.05	0.008,0.0,0.018	0.058
904	ENSMUSG00000040359	Ufl1	chr4	-	25269027	25270618	25269027	25269174	25270559	25270618	904	37,64,33	16,21,19	14,2,18	21,15,22	1434	49	8.3702e-08	8.34928e-07	0.073,0.094,0.056	0.022,0.005,0.027	0.056
2714	ENSMUSG00000073422	H2-Ke6	chr17	-	34027405	34027840	34027405	34027522	34027622	34027840	2714	23,39,20	17,23,24	8,7,8	33,30,22	149	49	1e-07	9.92541e-07	0.308,0.358,0.215	0.074,0.071,0.107	0.21
625	ENSMUSG00000030795	Fus	chr7	+	127972553	127975920	127972553	127972770	127975887	127975920	625	4279,4615,2296	3,6,8	743270467	8,9,4	3166	49	1.076e-07	1.06268e-06	0.957,0.923,0.816	0.59,0.317,0.644	0.382
1780	ENSMUSG00000024454	Hdac3	chr18	-	37943677	37944209	37943677	37943751	37944128	37944209	1780	74,90,67	33,44,53	47,30,23	49,46,54	426	49	1.17158e-07	1.15138e-06	0.205,0.19,0.127	0.099,0.07,0.047	0.102
1465	ENSMUSG00000071646	Mta2	chr19	+	8946266	8946750	8946266	8946384	8946647	8946750	1465	54,72,35	42,62,44	20,6,20	47,44,37	312	49	1.24047e-07	1.21311e-06	0.168,0.154,0.111	0.063,0.021,0.078	0.09
466	ENSMUSG00000028907	Utp11l	chr4	-	124682412	124683348	124682412	124682506	124683234	124683348	466	27,19,19	21,23,25	11,3,2	36,22,23	777	49	1.40335e-07	1.3657e-06	0.075,0.05,0.046	0.019,0.009,0.005	0.046
596	ENSMUSG00000019254	Ppp1r12c	chr7	-	4483473	4483733	4483473	4483557	4483642	4483733	596	13,7,9	32,43,23	1,0,0	33,24,13	134	49	1.59869e-07	1.54077e-06	0.129,0.056,0.125	0.011,0.0,0.0	0.1
831	ENSMUSG00000022216	Psme1	chr14	+	55580594	55580811	55580594	55580663	55580743	55580811	831	18,9,9	100,109,84	9,6,3	219240265	129	49	1.59615e-07	1.54077e-06	0.064,0.03,0.039	0.015,0.009,0.004	0.035
542	ENSMUSG00000010057	Nprl2	chr9	+	107544597	107544840	107544597	107544634	107544746	107544840	542	13,12,14	12,6,7	3,0,5	18,12,13	161	49	1.63762e-07	1.5707e-06	0.248,0.378,0.378	0.048,0.0,0.105	0.284
612	ENSMUSG00000022550	Adck5	chr15	+	76593937	76594447	76593937	76594051	76594152	76594447	612	59,78,41	61,62,66	22,6,1	39,31,41	150	49	1.9151e-07	1.82805e-06	0.24,0.291,0.169	0.156,0.059,0.008	0.159
1274	ENSMUSG00000009555	Cdk9	chr2	-	32709466	32709944	32709466	32709615	32709772	32709944	1274	24,24,19	32,49,30	6,1,2	27,23,26	206	49	2.02738e-07	1.92601e-06	0.151,0.104,0.131	0.05,0.01,0.018	0.103
1786	ENSMUSG00000004100	Ppan	chr9	+	20891082	20891365	20891082	20891206	20891286	20891365	1786	13,13,8	21,18,23	0,0,2	8,13,17	129	49	2.15231e-07	2.035e-06	0.19,0.215,0.117	0.0,0.0,0.043	0.16
1911	ENSMUSG00000027423	Snx5	chr2	-	144257099	144257993	144257099	144257195	144257869	144257993	1911	27,58,31	94111112	9,1,7	76,70,65	723	49	2.16769e-07	2.03988e-06	0.019,0.034,0.018	0.008,0.001,0.007	0.018
1654	ENSMUSG00000045411	2410002F23Rik	chr7	+	44247250	44248295	44247250	44247416	44248251	44248295	1654	586542381	4,13,7	259225628	17,20,35	884	49	2.21308e-07	2.07282e-06	0.89,0.698,0.751	0.458,0.384,0.499	0.333
187	ENSMUSG00000062647	Rpl7a	chr2	+	26912670	26913057	26912670	26912801	26912987	26913057	187	84,98,48	24,25,20	15,5,10	12,13,15	235	49	2.55662e-07	2.38339e-06	0.422,0.45,0.334	0.207,0.074,0.122	0.268
2277	ENSMUSG00000027953	Slc50a1	chr3	-	89269826	89270139	89269826	89269950	89270061	89270139	2277	34,32,20	37,31,31	9,7,6	37,25,36	160	49	2.76042e-07	2.56141e-06	0.22,0.24,0.165	0.069,0.079,0.049	0.143
651	ENSMUSG00000040907	Atp1a3	chr7	-	24978166	24979005	24978166	24978576	24978913	24979005	651	26,15,10	63,49,56	0,0,0	42,20,32	386	49	2.94043e-07	2.71581e-06	0.05,0.037,0.022	0.0,0.0,0.0	0.036
1105	ENSMUSG00000029022	Miip	chr4	-	147862437	147862949	147862437	147862567	147862896	147862949	1105	113,83,105	3,2,3	43,23,36	6,7,8	378	49	3.00713e-07	2.76462e-06	0.83,0.843,0.819	0.482,0.299,0.368	0.448
1618	ENSMUSG00000003166	Dgcr2	chr16	-	17858359	17859526	17858359	17858579	17859403	17859526	1618	23,18,23	17,28,16	5,0,0	10,10,17	873	49	3.23533e-07	2.96078e-06	0.071,0.035,0.075	0.027,0.0,0.0	0.051
1478	ENSMUSG00000020692	Nle1	chr11	-	82902994	82904136	82902994	82903197	82904089	82904136	1478	10,17,14	7,5,5	0,2,0	5,2,8	941	49	3.26525e-07	2.97451e-06	0.069,0.15,0.127	0.0,0.049,0.0	0.099
1681	ENSMUSG00000013787	Ehmt2	chr17	+	34905609	34906058	34905609	34905711	34905909	34906058	1681	20,10,6	41,52,47	0,2,0	46,44,30	247	49	3.37468e-07	3.05548e-06	0.088,0.037,0.025	0.0,0.009,0.0	0.047
2715	ENSMUSG00000073422	H2-Ke6	chr17	-	34026850	34027101	34026850	34026935	34027015	34027101	2715	39,39,25	70,90,64	13,14,10	104,69,68	129	49	3.38476e-07	3.05548e-06	0.175,0.141,0.129	0.045,0.072,0.053	0.092
780	ENSMUSG00000020263	Appl2	chr10	-	83610977	83611199	83610977	83611066	83611142	83611199	780	47,38,28	30,34,39	56,16,32	120,46,129	125	49	3.47213e-07	3.12022e-06	0.38,0.305,0.22	0.155,0.12,0.089	0.18
346	ENSMUSG00000022214	Dcaf11	chr14	+	55565097	55565541	55565097	55565166	55565483	55565541	346	24,29,20	24,19,24	58,12,33	94,89,113	366	49	3.55417e-07	3.17963e-06	0.118,0.17,0.1	0.076,0.018,0.038	0.085
2074	ENSMUSG00000030330	Ing4	chr6	+	125047792	125048237	125047792	125047940	125048175	125048237	2074	33,43,10	79,77,66	3,0,2	32,25,16	284	49	4.18465e-07	3.72695e-06	0.067,0.088,0.025	0.016,0.0,0.021	0.048
2553	ENSMUSG00000028464	Tpm2	chr4	-	43518401	43519078	43518401	43518464	43519002	43519078	2553	61,42,38	30,23,18	11,14,14	21,24,23	587	49	4.26682e-07	3.74992e-06	0.145,0.132,0.15	0.042,0.046,0.048	0.097
2650	ENSMUSG00000037971	1110032A03Rik	chr9	-	50764223	50764926	50764223	50764290	50764695	50764926	2650	3,16,15	11,17,24	7,0,4	28,36,41	454	49	4.2399e-07	3.74992e-06	0.029,0.092,0.063	0.026,0.0,0.01	0.049
93	ENSMUSG00000034729	Mrps10	chr17	+	47372575	47375109	47372575	47372645	47374972	47375109	93	93,130,59	1,6,3	11,6,14	6,5,3	2376	49	4.25945e-07	3.74992e-06	0.657,0.309,0.289	0.036,0.024,0.088	0.369
1368	ENSMUSG00000022884	Eif4a2	chr16	+	23111125	23111592	23111125	23111263	23111502	23111592	1368	133270113	133126101	41,10,25	64,39,39	288	49	4.2888e-07	3.7527e-06	0.145,0.267,0.16	0.098,0.042,0.098	0.111
1758	ENSMUSG00000029071	Dvl1	chr4	+	155853636	155854086	155853636	155853758	155853982	155854086	1758	29,54,30	26,28,19	11,8,16	30,20,31	273	49	4.38677e-07	3.82166e-06	0.167,0.257,0.221	0.062,0.067,0.085	0.144
1874	ENSMUSG00000025995	Wdr75	chr1	+	45818821	45819658	45818821	45818917	45819488	45819658	1874	27,26,10	7,18,10	3,0,6	8,11,15	620	49	4.81861e-07	4.17962e-06	0.234,0.102,0.073	0.029,0.0,0.031	0.116
1249	ENSMUSG00000030272	Camk1	chr6	-	113334513	113336261	113334513	113334631	113336173	113336261	1249	110,117,78	34,41,34	16,8,26	21,22,12	1591	49	5.19245e-07	4.48439e-06	0.091,0.081,0.066	0.023,0.011,0.063	0.047
1514	ENSMUSG00000040669	Phc1	chr6	-	122321871	122322472	122321871	122322083	122322324	122322472	1514	6,22,16	10,30,12	1,0,0	5,3,11	290	49	5.48813e-07	4.71932e-06	0.092,0.11,0.184	0.033,0.0,0.0	0.118
1644	ENSMUSG00000001248	Gramd1a	chr7	-	31134413	31135739	31134413	31134517	31135596	31135739	1644	489552316	34,22,27	334111210	41,34,47	1128	49	5.74505e-07	4.91904e-06	0.385,0.522,0.337	0.261,0.124,0.163	0.232
118	ENSMUSG00000024019	Cmtr1	chr17	+	29698637	29699288	29698637	29698729	29699219	29699288	118	164200140	54,60,73	44,37,49	40,31,44	539	49	5.77061e-07	4.91981e-06	0.216,0.233,0.148	0.091,0.098,0.092	0.105
1590	ENSMUSG00000034432	Cops8	chr1	+	90604374	90605512	90604374	90604445	90605463	90605512	1590	34,40,39	37,61,47	16,3,7	27,28,56	1067	49	6.00443e-07	5.09738e-06	0.04,0.029,0.037	0.026,0.005,0.006	0.023
833	ENSMUSG00000022216	Psme1	chr14	+	55579770	55580041	55579770	55579833	55579930	55580041	833	19,31,25	109,91,80	31,13,23	257221205	146	49	6.73579e-07	5.69402e-06	0.055,0.103,0.095	0.039,0.019,0.036	0.053
1728	ENSMUSG00000037475	Thoc2	chrX	-	41822692	41823546	41822692	41822871	41823361	41823546	1728	33,47,27	28,64,63	4,5,3	24,23,23	539	49	6.81349e-07	5.7354e-06	0.097,0.063,0.037	0.015,0.019,0.012	0.05
630	ENSMUSG00000039254	Pomt1	chr2	+	32241652	32243004	32241652	32241799	32242892	32243004	630	15,21,16	13,11,23	4,2,6	15,25,22	1142	49	7.51777e-07	6.30166e-06	0.047,0.076,0.029	0.011,0.003,0.012	0.042
684	ENSMUSG00000038671	Arfrp1	chr2	-	181361000	181361472	181361000	181361071	181361390	181361472	684	21,26,22	26,9,24	9,1,8	25,19,30	368	49	8.08173e-07	6.74604e-06	0.097,0.278,0.109	0.046,0.007,0.034	0.132
1011	ENSMUSG00000028684	Urod	chr4	-	116992563	116993023	116992563	116992725	116992825	116993023	1011	16,8,11	57,77,65	4,5,0	104,82,86	149	49	8.24498e-07	6.85364e-06	0.085,0.033,0.053	0.012,0.02,0.0	0.046
365	ENSMUSG00000005899	Smpd4	chr16	+	17639744	17640289	17639744	17639845	17640125	17640289	365	8,8,7	5,15,13	0,0,0	9,10,11	329	49	8.30094e-07	6.87153e-06	0.192,0.074,0.074	0.0,0.0,0.0	0.113
1087	ENSMUSG00000057421	Las1l	chrX	-	95953221	95955211	95953221	95953303	95955141	95955211	1087	22,46,17	8,21,14	16,4,3	11,18,22	1887	49	8.4882e-07	6.96871e-06	0.067,0.054,0.031	0.036,0.006,0.004	0.035
2054	ENSMUSG00000002395	Use1	chr8	+	71367643	71367848	71367643	71367693	71367769	71367848	2054	16,16,10	96,95,105	6,3,2	140,91,119	125	49	8.47019e-07	6.96871e-06	0.061,0.062,0.036	0.017,0.013,0.007	0.041
738	ENSMUSG00000029146	Snx17	chr5	+	31195950	31196264	31195950	31196041	31196176	31196264	738	12,24,12	49,59,72	8,0,6	71,48,101	184	49	9.17913e-07	7.50507e-06	0.061,0.098,0.042	0.029,0.0,0.016	0.052
1394	ENSMUSG00000033436	Armcx2	chrX	-	134807453	134807725	134807453	134807513	134807620	134807725	1394	63,90,75	130205145	10,5,11	40,55,58	156	49	9.39256e-07	7.61714e-06	0.132,0.121,0.14	0.073,0.028,0.056	0.079
2353	ENSMUSG00000057738	Sptan1	chr2	+	30029619	30030196	30029619	30029674	30029999	30030196	2353	23,20,9	49,55,46	9,4,5	76,54,75	374	49	9.37939e-07	7.61714e-06	0.058,0.045,0.025	0.015,0.01,0.009	0.031
1923	ENSMUSG00000026437	Cdk18	chr1	-	132116446	132116701	132116446	132116489	132116595	132116701	1923	31,52,18	48,57,36	3,0,3	19,10,15	155	49	9.61224e-07	7.76373e-06	0.17,0.224,0.136	0.048,0.0,0.059	0.141
1399	ENSMUSG00000039354	Smarcal1	chr1	+	72611294	72613024	72611294	72611435	72612808	72613024	1399	23,43,16	24,26,20	5,2,4	20,15,14	1422	49	9.91986e-07	7.97989e-06	0.032,0.054,0.027	0.009,0.005,0.01	0.03
1531	ENSMUSG00000002949	Timm44	chr8	-	4265225	4266680	4265225	4265276	4266555	4266680	1531	223219139	60,51,61	78,40,47	44,34,33	1328	49	1.03931e-06	8.30775e-06	0.121,0.137,0.078	0.061,0.042,0.05	0.061
2057	ENSMUSG00000022843	Clcn2	chr16	-	20710271	20710639	20710271	20710427	20710554	20710639	2057	15,12,7	31,27,40	4,0,3	47,35,35	176	49	1.04107e-06	8.30775e-06	0.119,0.11,0.046	0.023,0.0,0.023	0.076
948	ENSMUSG00000004947	Dtx2	chr5	+	136026469	136028572	136026469	136026607	136028498	136028572	948	38,31,28	14,8,12	7,2,13	9,16,11	1940	49	1.05665e-06	8.39851e-06	0.064,0.089,0.056	0.019,0.003,0.029	0.053
1113	ENSMUSG00000078350	Smim1	chr4	-	154024066	154025621	154024066	154024350	154025503	154025621	1113	198297222	20,26,24	106,54,74	17,26,21	1202	49	1.11513e-06	8.82813e-06	0.288,0.318,0.274	0.203,0.078,0.126	0.158
1965	ENSMUSG00000025733	Rhot2	chr17	-	25842179	25842418	25842179	25842288	25842365	25842418	1965	22,38,22	20,26,31	19,5,11	42,38,42	126	49	1.14486e-06	9.02767e-06	0.3,0.362,0.216	0.15,0.049,0.092	0.196
1701	ENSMUSG00000024948	Map4k2	chr19	+	6341743	6341967	6341743	6341834	6341902	6341967	1701	3,4,2	2,1,3	0,0,0	4,6,5	117	49	1.19665e-06	9.39889e-06	0.386,0.626,0.218	0.0,0.0,0.0	0.41
1077	ENSMUSG00000025159	Mms19	chr19	-	41945732	41947103	41945732	41945815	41946916	41947103	1077	119,191,77	19,26,29	59,16,16	21,19,16	1150	49	1.22182e-06	9.55897e-06	0.211,0.238,0.102	0.107,0.035,0.041	0.123
65	ENSMUSG00000060601	Nr1h2	chr7	-	44551954	44552620	44551954	44552236	44552506	44552620	65	140,147,58	13,14,8	81,38,53	24,19,16	319	49	1.53857e-06	1.199e-05	0.623,0.617,0.527	0.341,0.235,0.337	0.285
1775	ENSMUSG00000005150	Wdr83	chr8	-	85079788	85080225	85079788	85079837	85080119	85080225	1775	66,71,56	7,15,7	5,5,24	10,8,9	331	49	1.7619e-06	1.3624e-05	0.583,0.412,0.542	0.069,0.085,0.283	0.367
853	ENSMUSG00000051306	Usp42	chr5	-	143714601	143716671	143714601	143716080	143716576	143716671	853	8,18,8	12,12,11	0,3,1	13,7,15	545	49	1.75979e-06	1.3624e-05	0.057,0.119,0.061	0.0,0.037,0.006	0.065
664	ENSMUSG00000046364	Rpl27a	chr7	+	109519584	109519993	109519584	109519648	109519917	109519993	664	20,35,29	0,2,2	14,1,8	6,4,4	318	49	1.80313e-06	1.3889e-05	1.0,0.729,0.691	0.264,0.037,0.236	0.628
1924	ENSMUSG00000030689	Ino80e	chr7	-	126857225	126857787	126857225	126857342	126857675	126857787	1924	7,20,13	30,30,27	1,3,3	26,21,39	382	49	1.85883e-06	1.42629e-05	0.029,0.079,0.058	0.005,0.018,0.01	0.044
1560	ENSMUSG00000043085	Tmem82	chr4	-	141614944	141616621	141614944	141615135	141616203	141616621	1560	37,19,42	0,0,0	232149274	5,1,4	1117	49	1.89983e-06	1.45217e-05	1.0,1.0,1.0	0.671,0.867,0.75	0.237
2734	ENSMUSG00000038683	Pak1ip1	chr13	+	41009447	41011282	41009447	41009545	41011182	41011282	2734	62,61,22	53,47,31	22,5,23	51,37,36	1686	49	2.1784e-06	1.65874e-05	0.033,0.036,0.02	0.012,0.004,0.018	0.018
2552	ENSMUSG00000031387	Renbp	chrX	-	73929115	73930517	73929115	73930262	73930407	73930517	2552	6,10,8	2,11,9	0,0,0	4,2,1	194	49	2.29698e-06	1.74238e-05	0.431,0.187,0.183	0.0,0.0,0.0	0.267
2357	ENSMUSG00000053841	Txlna	chr4	-	129631279	129631710	129631279	129631354	129631590	129631710	2357	46,38,22	43,51,42	12,2,12	31,38,36	285	49	2.41945e-06	1.82833e-05	0.155,0.114,0.083	0.062,0.009,0.054	0.076
1640	ENSMUSG00000031819	Emc8	chr8	-	120658527	120659074	120658527	120658622	120659004	120659074	1640	13,12,12	20,18,20	2,0,14	40,39,39	431	49	2.54345e-06	1.91479e-05	0.069,0.07,0.064	0.006,0.0,0.039	0.053
23	ENSMUSG00000099689	ZNF383	chr7	+	29912168	29912685	29912168	29912295	29912589	29912685	23	40,81,43	4,6,5	3,3,6	3,4,3	343	49	2.5606e-06	1.92045e-05	0.588,0.659,0.551	0.125,0.097,0.222	0.451
2841	ENSMUSG00000022394	L3mbtl2	chr15	+	81667158	81668763	81667158	81667396	81668629	81668763	2841	12,23,8	9,6,11	4,1,0	5,10,13	1282	49	2.66881e-06	1.99411e-05	0.048,0.128,0.027	0.03,0.004,0.0	0.056
207	ENSMUSG00000027185	Nat10	chr2	-	103725663	103726239	103725663	103725762	103726119	103726239	207	27,52,25	15,22,18	6,6,11	21,10,16	406	49	2.68829e-06	1.99549e-05	0.178,0.222,0.144	0.033,0.068,0.077	0.122
754	ENSMUSG00000071866	Ppia	chr11	+	6418100	6418314	6418100	6418131	6418225	6418314	754	13,4,6	9,1,4	2,0,0	4,6,4	143	49	2.69067e-06	1.99549e-05	0.331,0.578,0.339	0.146,0.0,0.0	0.367
2294	ENSMUSG00000029221	Slc30a9	chr5	+	67342093	67344569	67342093	67342229	67344529	67344569	2294	238274183	26,50,31	48,36,40	16,16,18	2349	49	2.86892e-06	2.11981e-05	0.16,0.103,0.11	0.059,0.045,0.044	0.075
842	ENSMUSG00000027371	Fahd2a	chr2	-	127438112	127438569	127438112	127438272	127438509	127438569	842	21,28,12	16,18,23	9,3,8	26,27,26	286	49	2.91653e-06	2.14704e-05	0.184,0.21,0.082	0.056,0.019,0.05	0.117
2836	ENSMUSG00000020486	Sept4	chr11	+	87589655	87590055	87589655	87589818	87590008	87590055	2836	6,7,5	1,0,0	4,1,2	1,0,10	239	49	3.05037e-06	2.23731e-05	0.552,1.0,1.0	0.451,1.0,0.039	0.354
1024	ENSMUSG00000035941	Ibtk	chr9	-	85715298	85717652	85715298	85715416	85717550	85717652	1024	23,48,17	19,27,31	6,1,5	29,23,29	2183	49	3.22919e-06	2.35979e-05	0.026,0.038,0.012	0.005,0.001,0.004	0.022
621	ENSMUSG00000040746	Rnf167	chr11	+	70649674	70650219	70649674	70650017	70650125	70650219	621	19,10,7	50,57,47	5,0,0	48,34,37	157	49	3.37228e-06	2.45536e-05	0.106,0.052,0.044	0.031,0.0,0.0	0.057
2810	ENSMUSG00000017760	Ctsa	chr2	+	164834697	164834924	164834697	164834748	164834837	164834924	2810	21,17,13	66,70,70	7,1,2	64,49,51	138	49	3.67755e-06	2.66789e-05	0.102,0.079,0.062	0.037,0.007,0.014	0.062
1230	ENSMUSG00000015291	Gdi1	chrX	+	74307671	74308261	74307671	74307870	74308129	74308261	1230	464476301	74,98,90	129,62,107	51,50,49	308	49	3.72398e-06	2.69179e-05	0.499,0.436,0.347	0.287,0.165,0.258	0.191
2386	ENSMUSG00000026200	Glb1l	chr1	-	75208686	75209222	75208686	75208837	75209055	75209222	2386	12,18,20	2,4,3	6,6,7	6,8,11	267	49	3.76143e-06	2.70904e-05	0.524,0.452,0.55	0.155,0.121,0.105	0.382
772	ENSMUSG00000026048	Ercc5	chr1	+	44173337	44174031	44173337	44173579	44173911	44174031	772	8,15,6	8,23,13	0,0,0	7,11,3	381	49	3.85538e-06	2.76672e-05	0.114,0.077,0.056	0.0,0.0,0.0	0.082
2578	ENSMUSG00000002055	Spag5	chr11	+	78313512	78313939	78313512	78313647	78313819	78313939	2578	4,5,6	2,3,3	1,0,0	2,4,4	221	49	3.89064e-06	2.77344e-05	0.307,0.27,0.307	0.1,0.0,0.0	0.261
785	ENSMUSG00000005299	Letm1	chr5	-	33745015	33746374	33745015	33745203	33746239	33746374	785	23,27,8	31,35,29	9,0,2	52,43,45	1085	49	3.89255e-06	2.77344e-05	0.032,0.034,0.012	0.008,0.0,0.002	0.023
1676	ENSMUSG00000029782	Tmem209	chr6	-	30506785	30508512	30506785	30506917	30508453	30508512	1676	10,31,30	14,29,17	2,0,4	15,11,11	1585	49	3.95037e-06	2.80462e-05	0.022,0.032,0.052	0.004,0.0,0.011	0.03
610	ENSMUSG00000022550	Adck5	chr15	+	76594152	76594447	76594152	76594284	76594363	76594447	610	100,102,77	117,123,87	37,19,11	94,38,44	128	49	4.05174e-06	2.86639e-05	0.247,0.241,0.253	0.131,0.161,0.087	0.121
18	ENSMUSG00000022561	Gpaa1	chr15	+	76332902	76333373	76332902	76333099	76333176	76333373	18	18,28,22	34,37,37	9,5,5	39,34,33	126	49	4.34481e-06	3.06286e-05	0.171,0.227,0.188	0.082,0.054,0.056	0.131
1154	ENSMUSG00000036591	Arhgap21	chr2	-	20855353	20855706	20855353	20855395	20855580	20855706	1154	7,12,4	18,22,14	2,0,0	20,15,18	234	49	4.42076e-06	3.10543e-05	0.075,0.103,0.056	0.021,0.0,0.0	0.071
485	ENSMUSG00000022407	Adsl	chr15	+	80963659	80964027	80963659	80963729	80963879	80964027	485	7,21,7	18,24,20	3,1,1	21,13,20	199	49	4.45874e-06	3.12112e-05	0.087,0.177,0.079	0.034,0.019,0.012	0.093
2449	ENSMUSG00000004952	Rasa4	chr5	+	136101243	136101689	136101243	136101394	136101624	136101689	2449	5,13,3	0,1,0	10,3,5	2,1,5	279	49	4.61706e-06	3.21238e-05	1.0,0.695,1.0	0.468,0.345,0.149	0.578
2773	ENSMUSG00000006005	Tpr	chr1	+	150447511	150449238	150447511	150447630	150449142	150449238	2773	60,97,46	42,56,39	18,15,12	27,30,25	1561	49	4.62133e-06	3.21238e-05	0.043,0.052,0.036	0.02,0.015,0.015	0.027
132	ENSMUSG00000054115	Skp2	chr15	-	9111984	9116968	9111984	9113867	9116860	9116968	132	32,45,35	7,11,11	8,0,5	3,4,11	3042	49	4.64282e-06	3.21612e-05	0.069,0.062,0.049	0.041,0.0,0.007	0.044
423	ENSMUSG00000028455	Stoml2	chr4	-	43028937	43029358	43028937	43029066	43029278	43029358	423	12,14,2	33,28,25	0,0,4	47,24,24	261	49	5.09318e-06	3.51588e-05	0.064,0.086,0.015	0.0,0.0,0.03	0.045
1844	ENSMUSG00000029144	Gtf3c2	chr5	-	31159433	31159861	31159433	31159521	31159699	31159861	1844	38,56,15	44,37,29	8,4,4	25,17,21	227	49	5.32444e-06	3.66284e-05	0.157,0.246,0.1	0.065,0.048,0.039	0.117
91	ENSMUSG00000034729	Mrps10	chr17	+	47372426	47372645	47372426	47372491	47372572	47372645	91	4,6,4	1,1,0	0,1,1	2,2,0	130	49	6.02525e-06	4.13071e-05	0.601,0.693,1.0	0.0,0.159,1.0	0.378
2362	ENSMUSG00000025728	Pigq	chr17	-	25931673	25932231	25931673	25931827	25932104	25932231	2362	17,26,11	40,59,38	2,0,6	29,33,25	326	49	6.30244e-06	4.30595e-05	0.06,0.062,0.042	0.01,0.0,0.035	0.04
167	ENSMUSG00000026754	Golga1	chr2	-	39047022	39047766	39047022	39047134	39047596	39047766	167	33,49,11	1,14,9	8,0,1	12,12,10	511	49	6.34138e-06	4.31777e-05	0.76,0.251,0.105	0.06,0.0,0.009	0.349
44	ENSMUSG00000025188	Hps1	chr19	-	42756257	42757906	42756257	42756340	42757792	42757906	44	86,63,21	9,4,3	32,13,12	13,9,5	1501	49	6.42748e-06	4.3615e-05	0.238,0.34,0.186	0.074,0.045,0.073	0.191
1051	ENSMUSG00000008682	Rpl10	chrX	+	74271659	74271907	74271659	74271718	74271799	74271907	1051	73,76,52	9,12,7	25,9,21	15,9,9	130	49	6.49538e-06	4.39264e-05	0.754,0.705,0.737	0.386,0.274,0.468	0.356
572	ENSMUSG00000025473	Adam8	chr7	-	139987178	139987737	139987178	139987268	139987559	139987737	572	17,8,8	1,1,5	1,2,1	5,3,6	340	49	6.68934e-06	4.50853e-05	0.71,0.536,0.187	0.028,0.088,0.023	0.431
1882	ENSMUSG00000020048	Hsp90b1	chr10	-	86691628	86692295	86691628	86691748	86692139	86692295	1882	66,78,46	380449380	23,27,21	407484414	440	49	6.85811e-06	4.60671e-05	0.019,0.019,0.013	0.006,0.006,0.006	0.011
1401	ENSMUSG00000027569	Mrgbp	chr2	+	180583400	180584871	180583400	180583522	180584405	180584871	1401	97,118,64	16,15,13	21,14,27	8,11,14	932	49	7.44206e-06	4.98218e-05	0.242,0.293,0.206	0.121,0.063,0.092	0.155
2299	ENSMUSG00000029175	Slc35f6	chr5	+	30655494	30656100	30655494	30655666	30655887	30656100	2299	6,12,7	15,4,12	1,0,3	12,19,12	270	49	7.66251e-06	5.11261e-05	0.068,0.353,0.096	0.015,0.0,0.043	0.153
1052	ENSMUSG00000037262	Kin	chr2	+	10090112	10090363	10090112	10090156	10090240	10090363	1052	7,4,4	9,15,1	0,0,0	7,7,5	133	49	7.71881e-06	5.11595e-05	0.223,0.089,0.596	0.0,0.0,0.0	0.303
787	ENSMUSG00000058740	Kcnt1	chr2	+	25909204	25909677	25909204	25909306	25909593	25909677	787	62,117,53	21,27,19	6,0,1	5,4,3	336	49	7.71464e-06	5.11595e-05	0.301,0.387,0.289	0.149,0.0,0.046	0.261
1025	ENSMUSG00000030409	Dmpk	chr7	+	19091938	19092254	19091938	19092036	19092207	19092254	1025	33,35,18	4,2,10	14,3,13	19,10,21	220	49	7.89773e-06	5.21721e-05	0.648,0.796,0.286	0.141,0.063,0.121	0.468
1872	ENSMUSG00000039536	Stau1	chr2	-	166951270	166952472	166951270	166951346	166952325	166952472	1872	91,112,95	37,41,33	51,12,21	22,20,34	1028	49	7.96255e-06	5.24267e-05	0.105,0.115,0.121	0.1,0.028,0.029	0.061
1431	ENSMUSG00000051007	Pddc1	chr7	-	141409845	141410885	141409845	141409940	141410777	141410885	1431	84,52,44	14,22,21	8,8,14	17,7,12	886	49	7.99364e-06	5.24583e-05	0.249,0.116,0.104	0.025,0.059,0.061	0.108
2186	ENSMUSG00000034211	Mrps17	chr5	+	129715683	129716866	129715683	129715910	129716726	129716866	2186	209266179	10,5,9	75,45,54	12,10,7	865	49	8.04554e-06	5.26258e-05	0.542,0.751,0.53	0.261,0.203,0.304	0.352
1222	ENSMUSG00000053332	Gas5	chr1	+	161036207	161036579	161036207	161036244	161036548	161036579	1222	419591348	261321172	270,69,94	133117189	353	49	8.10833e-06	5.28631e-05	0.182,0.204,0.219	0.22,0.076,0.065	0.081
1785	ENSMUSG00000004100	Ppan	chr9	+	20889337	20889684	20889337	20889439	20889633	20889684	1785	24,31,14	17,17,13	5,1,4	6,14,13	243	49	8.55493e-06	5.55931e-05	0.222,0.269,0.178	0.144,0.014,0.058	0.151
230	ENSMUSG00000079109	Pms2	chr5	+	143928098	143929042	143928098	143928266	143928941	143929042	230	12,20,6	11,15,10	0,0,2	7,6,7	724	49	9.26422e-06	6.00069e-05	0.069,0.083,0.039	0.0,0.0,0.019	0.057
1898	ENSMUSG00000028552	Eps15	chr4	+	109361162	109361867	109361162	109361324	109361669	109361867	1898	11,43,20	32,64,61	11,6,13	75,55,58	394	49	9.30139e-06	6.00526e-05	0.041,0.077,0.039	0.018,0.013,0.027	0.033
214	ENSMUSG00000029625	Cpsf4	chr5	+	145177229	145178928	145177229	145177302	145178832	145178928	214	86,110,91	8,9,9	19,7,14	10,5,2	1579	49	1.10626e-05	7.11931e-05	0.25,0.275,0.239	0.056,0.042,0.178	0.163
150	ENSMUSG00000028180	Zranb2	chr3	+	157541699	157543244	157541699	157541869	157543157	157543244	150	173310158	40,42,34	93,40,57	31,26,21	1337	49	1.12787e-05	7.23503e-05	0.137,0.213,0.146	0.099,0.053,0.09	0.085
854	ENSMUSG00000029029	Wrap73	chr4	+	154155240	154156292	154155240	154155366	154156100	154156292	854	36,47,19	19,26,17	4,6,8	10,14,16	783	49	1.1424e-05	7.30476e-05	0.106,0.102,0.065	0.024,0.026,0.03	0.064
2132	ENSMUSG00000001416	Cct3	chr3	+	88321013	88321507	88321013	88321145	88321443	88321507	2132	13,33,10	104,118,94	7,1,4	118,99,132	347	49	1.15545e-05	7.36462e-05	0.017,0.038,0.015	0.008,0.001,0.004	0.019
2134	ENSMUSG00000015094	Npdc1	chr2	+	25408606	25409001	25408606	25408686	25408904	25409001	2134	10,5,6	13,22,11	17,4,8	136,110,99	267	49	1.24182e-05	7.88994e-05	0.124,0.04,0.091	0.022,0.007,0.015	0.07
563	ENSMUSG00000031918	Mtmr2	chr9	+	13799149	13800082	13799149	13799335	13799875	13800082	563	10,26,11	19,35,29	3,0,3	20,18,17	589	49	1.29464e-05	8.19941e-05	0.042,0.058,0.031	0.012,0.0,0.014	0.035
408	ENSMUSG00000029165	Agbl5	chr5	+	30893900	30894510	30893900	30894070	30894374	30894510	408	16,23,18	23,16,19	8,0,2	16,6,21	353	49	1.48825e-05	9.38101e-05	0.088,0.166,0.116	0.065,0.0,0.013	0.097
966	ENSMUSG00000028959	Fastk	chr5	-	24441923	24442395	24441923	24442083	24442181	24442395	966	30,33,21	27,39,34	13,9,8	43,31,33	147	49	1.49062e-05	9.38101e-05	0.27,0.22,0.171	0.092,0.088,0.075	0.135
2163	ENSMUSG00000068329	Htra2	chr6	-	83052697	83053070	83052697	83052803	83053037	83053070	2163	50,68,44	28,32,25	38,16,9	38,26,21	283	49	1.50214e-05	9.42379e-05	0.236,0.269,0.234	0.148,0.096,0.069	0.142
1248	ENSMUSG00000030272	Camk1	chr6	-	113338279	113339581	113338279	113338406	113339284	113339581	1248	15,30,31	10,22,9	2,2,4	9,3,9	927	49	1.5168e-05	9.48595e-05	0.073,0.067,0.154	0.012,0.034,0.023	0.075
1417	ENSMUSG00000038429	Usp5	chr6	-	124816983	124817471	124816983	124817068	124817317	124817471	1417	47,54,41	99,108,83	13,19,23	82,85,86	298	49	1.61323e-05	0.000100575	0.072,0.076,0.075	0.025,0.035,0.042	0.04
1737	ENSMUSG00000028245	Nsmaf	chr4	-	6420049	6421136	6420049	6420140	6421056	6421136	1737	14,22,31	24,28,25	11,3,0	19,18,22	965	49	1.64744e-05	0.000102388	0.029,0.038,0.059	0.029,0.008,0.0	0.03
1767	ENSMUSG00000038271	Iffo1	chr6	+	125153041	125153502	125153041	125153162	125153406	125153502	1767	11,18,17	6,9,13	2,2,4	11,8,7	293	49	1.71406e-05	0.000106129	0.235,0.251,0.179	0.03,0.04,0.087	0.169
855	ENSMUSG00000029029	Wrap73	chr4	+	154152792	154154640	154152792	154152870	154154534	154154640	855	33,49,25	13,20,17	6,2,12	14,5,15	1713	49	1.71827e-05	0.000106129	0.068,0.065,0.04	0.012,0.011,0.022	0.043
1723	ENSMUSG00000025736	Jmjd8	chr17	+	25829605	25829853	25829605	25829702	25829784	25829853	1723	10,9,11	29,38,38	0,2,3	31,29,29	131	49	1.73216e-05	0.000106656	0.114,0.081,0.098	0.0,0.025,0.037	0.077
2545	ENSMUSG00000059248	Sept9	chr11	+	117356612	117359470	117356612	117356709	117359418	117359470	2545	144206130	82,123,72	36,1,14	24,26,17	2758	49	1.74544e-05	0.000107143	0.03,0.029,0.031	0.026,0.001,0.014	0.016
2140	ENSMUSG00000006024	Napa	chr7	+	16113349	16113560	16113349	16113405	16113475	16113560	2140	32,21,23	43,46,36	12,4,6	42,38,30	119	49	1.77429e-05	0.00010858	0.235,0.158,0.208	0.105,0.042,0.076	0.126
2623	ENSMUSG00000052926	Rnaseh2a	chr8	-	84957666	84958089	84957666	84957853	84957965	84958089	2623	23,14,7	0,0,0	49,26,34	1,6,2	161	49	1.78691e-05	0.000109018	1.0,1.0,1.0	0.937,0.569,0.838	0.219
1425	ENSMUSG00000035086	Becn1	chr11	-	101295533	101296316	101295533	101295624	101296257	101296316	1425	69,80,83	41,38,37	64,24,40	44,40,55	682	49	1.79404e-05	0.000109119	0.108,0.131,0.139	0.095,0.041,0.05	0.064
290	ENSMUSG00000001909	Trmt1	chr8	+	84695427	84696975	84695427	84695540	84696826	84696975	290	210308179	28,28,37	58,42,55	17,13,24	1335	49	1.88963e-05	0.000114584	0.216,0.288,0.151	0.111,0.106,0.078	0.12
2138	ENSMUSG00000016503	Gtf3a	chr5	+	146953226	146954077	146953226	146953307	146953847	146954077	2138	5,27,4	18,16,14	4,3,1	21,19,17	589	49	1.91424e-05	0.000115725	0.023,0.123,0.023	0.016,0.013,0.005	0.045
575	ENSMUSG00000027406	Idh3b	chr2	-	130283937	130284248	130283937	130284036	130284170	130284248	575	14,12,11	93116104	2,3,0	97,98,96	183	49	1.9258e-05	0.000116071	0.039,0.027,0.028	0.005,0.008,0.0	0.027
788	ENSMUSG00000039001	Rps21	chr2	+	180257620	180257851	180257620	180257683	180257787	180257851	788	10,23,6	157145150	0,0,2	169149112	153	49	2.11039e-05	0.000126814	0.02,0.048,0.013	0.0,0.0,0.006	0.025
1001	ENSMUSG00000047502	Mroh7	chr4	-	106702482	106703191	106702482	106702637	106703014	106703191	1001	17,27,14	1,0,0	7,2,2	0,1,4	426	49	2.13744e-05	0.000128054	0.662,1.0,1.0	1.0,0.187,0.054	0.474
2379	ENSMUSG00000020329	Polrmt	chr10	-	79737263	79737509	79737263	79737362	79737456	79737509	2379	12,11,5	15,38,23	3,0,0	24,10,13	143	49	2.16614e-05	0.000129385	0.215,0.09,0.069	0.041,0.0,0.0	0.111
660	ENSMUSG00000078765	U2af1l4	chr7	+	30564081	30564607	30564081	30564131	30564202	30564607	660	10,17,8	17,20,23	4,4,1	25,30,18	120	49	2.18213e-05	0.000129951	0.194,0.258,0.124	0.061,0.052,0.022	0.147
1682	ENSMUSG00000004394	Tmed4	chr11	-	6274397	6274870	6274397	6274498	6274673	6274870	1682	30,17,9	77,86,75	5,4,8	65,74,89	224	49	2.21701e-05	0.000131635	0.079,0.041,0.026	0.017,0.012,0.019	0.033
635	ENSMUSG00000026571	Dcaf6	chr1	-	165338187	165340023	165338187	165338344	165339884	165340023	635	64,82,56	26,18,24	15,22,6	7,18,17	1589	49	2.25801e-05	0.000133672	0.071,0.123,0.067	0.062,0.036,0.011	0.051
1085	ENSMUSG00000042185	Nfrkb	chr9	+	31397719	31398644	31397719	31397793	31398559	31398644	1085	11,27,27	15,17,15	2,2,2	5,6,10	815	49	2.27058e-05	0.000134018	0.042,0.087,0.098	0.023,0.02,0.012	0.057
2058	ENSMUSG00000022843	Clcn2	chr16	-	20712879	20713459	20712879	20713008	20713327	20713459	2058	20,56,28	32,38,27	7,6,16	40,18,22	368	49	2.2833e-05	0.000134371	0.077,0.164,0.121	0.023,0.042,0.088	0.07
371	ENSMUSG00000024410	3110002H16Rik	chr18	+	12183978	12184262	12183978	12184023	12184208	12184262	371	12,12,3	25,34,14	0,0,1	11,11,10	234	49	2.34183e-05	0.00013741	0.091,0.069,0.043	0.0,0.0,0.021	0.061
1424	ENSMUSG00000035086	Becn1	chr11	-	101294000	101295164	101294000	101294147	101294969	101295164	1424	65,85,59	32,34,38	38,27,35	46,30,38	871	49	2.35272e-05	0.000137644	0.103,0.123,0.08	0.044,0.048,0.049	0.055
1172	ENSMUSG00000062729	Ppox	chr1	-	171278134	171279313	171278134	171278195	171279122	171279313	1172	334387187	18,18,17	88,35,46	15,6,11	976	49	2.41822e-05	0.000141063	0.482,0.519,0.356	0.228,0.227,0.174	0.243
1646	ENSMUSG00000027667	Zfp639	chr3	+	32515283	32517139	32515283	32515352	32517028	32517139	1646	55,60,31	12,10,5	14,20,16	14,12,7	1725	49	2.61665e-05	0.000152193	0.115,0.146,0.15	0.028,0.045,0.061	0.092
247	ENSMUSG00000068206	Pick1	chr15	+	79245289	79246111	79245289	79245352	79245977	79246111	247	24,41,26	6,15,6	7,3,6	9,4,8	674	49	2.67186e-05	0.000154952	0.225,0.166,0.24	0.054,0.052,0.052	0.158
1102	ENSMUSG00000026409	Pfkfb2	chr1	-	130697696	130698743	130697696	130698085	130698678	130698743	1102	13,16,12	9,16,9	9,0,9	18,20,25	642	49	2.69866e-05	0.000156053	0.099,0.071,0.092	0.037,0.0,0.027	0.066
753	ENSMUSG00000022681	Ntan1	chr16	+	13826882	13827125	13826882	13826985	13827059	13827125	753	5,2,7	20,17,15	0,0,1	26,18,18	123	49	2.81088e-05	0.000162073	0.091,0.045,0.157	0.0,0.0,0.022	0.09
2519	ENSMUSG00000071657	Bscl2	chr19	+	8847666	8847982	8847666	8847733	8847913	8847982	2519	11,8,5	43,29,39	21,7,8	206241246	229	49	2.86211e-05	0.000164078	0.052,0.056,0.027	0.021,0.006,0.007	0.034
897	ENSMUSG00000003038	Hmgn2	chr4	-	133966428	133966795	133966428	133966479	133966765	133966795	897	73,130,75	2,1,0	0,4,5	2,2,0	335	49	2.8541e-05	0.000164078	0.842,0.95,1.0	0.0,0.226,1.0	0.522
419	ENSMUSG00000006676	Usp19	chr9	+	108497895	108498241	108497895	108498036	108498131	108498241	419	26,44,27	2,1,2	17,17,24	5,4,10	144	49	2.98525e-05	0.000170647	0.816,0.937,0.821	0.536,0.591,0.45	0.332
256	ENSMUSG00000007029	Vars	chr17	+	35004771	35005061	35004771	35004893	35004976	35005061	256	8,7,8	19,27,26	3,2,1	24,28,50	132	49	2.99768e-05	0.000170868	0.135,0.088,0.103	0.044,0.026,0.007	0.083
1541	ENSMUSG00000029034	Cpsf3l	chr4	+	155888047	155888326	155888047	155888109	155888183	155888326	1541	4,5,7	14,17,15	0,1,1	24,10,14	123	49	3.05138e-05	0.000173433	0.102,0.105,0.157	0.0,0.038,0.028	0.099
1747	ENSMUSG00000019518	Ap4m1	chr5	+	138176051	138176263	138176051	138176118	138176209	138176263	1747	13,19,2	15,11,13	2,2,0	13,12,10	140	49	3.11815e-05	0.000176725	0.233,0.377,0.051	0.051,0.055,0.0	0.185
2234	ENSMUSG00000020527	Myo19	chr11	+	84905539	84907402	84905539	84905643	84907235	84907402	2234	18,19,16	9,10,7	3,1,0	8,3,3	1641	49	3.24507e-05	0.000183397	0.056,0.054,0.064	0.011,0.01,0.0	0.051
287	ENSMUSG00000001909	Trmt1	chr8	+	84690516	84690947	84690516	84690572	84690810	84690947	287	113138114	18,25,18	70,25,35	24,18,15	287	49	3.25719e-05	0.000183562	0.517,0.485,0.52	0.332,0.192,0.285	0.238
2784	ENSMUSG00000048997	Atxn7l2	chr3	-	108206225	108207109	108206225	108206308	108206822	108207109	2784	8,11,3	5,3,3	0,0,1	2,3,2	563	49	3.29782e-05	0.000185328	0.122,0.242,0.08	0.0,0.0,0.042	0.134
1256	ENSMUSG00000004667	Polr2e	chr10	-	80036526	80036973	80036526	80036598	80036763	80036973	1256	4,16,7	49,49,51	0,0,4	55,53,54	214	49	3.32225e-05	0.000186177	0.018,0.07,0.03	0.0,0.0,0.017	0.034
919	ENSMUSG00000018999	Slc35b4	chr6	-	34163588	34166423	34163588	34163670	34166373	34166423	919	40,72,58	8,19,13	16,4,14	5,12,10	2752	49	3.44276e-05	0.000192389	0.082,0.063,0.074	0.054,0.006,0.024	0.045
159	ENSMUSG00000031812	Map1lc3b	chr8	+	121593489	121596092	121593489	121593545	121595985	121596092	159	320354195	7,3,1	299,94,58	13,8,8	2489	49	3.48888e-05	0.000194422	0.474,0.699,0.793	0.312,0.188,0.125	0.447
1459	ENSMUSG00000020877	Scrn2	chr11	+	97032754	97033229	97032754	97032970	97033063	97033229	1459	11,37,13	62,75,55	0,0,2	14,5,12	142	49	3.61433e-05	0.000200852	0.058,0.145,0.075	0.0,0.0,0.054	0.075
587	ENSMUSG00000029068	Ccnl2	chr4	+	155817922	155820428	155817922	155817987	155818538	155820428	587	127,145,90	37,59,28	62,15,27	40,17,21	600	49	3.67747e-05	0.000203793	0.219,0.167,0.208	0.112,0.067,0.095	0.107
910	ENSMUSG00000013593	Ndufs2	chr1	-	171237944	171238372	171237944	171238064	171238286	171238372	910	37,18,16	157175159	14,14,6	206197192	271	49	3.68885e-05	0.000203858	0.041,0.018,0.018	0.012,0.013,0.006	0.015
245	ENSMUSG00000068206	Pick1	chr15	+	79245289	79246500	79245289	79246111	79246407	79246500	245	7,10,3	15,15,13	0,0,0	11,7,14	345	49	3.70835e-05	0.000204369	0.062,0.086,0.032	0.0,0.0,0.0	0.06
436	ENSMUSG00000021235	Coq6	chr12	+	84370255	84371031	84370255	84370354	84370923	84371031	436	52,55,57	5,4,5	22,13,21	0,1,0	618	49	3.89228e-05	0.000213914	0.452,0.522,0.475	1.0,0.508,1.0	-0.353
201	ENSMUSG00000014606	Slc25a11	chr11	-	70645169	70645440	70645169	70645269	70645349	70645440	201	14,6,13	58,82,56	0,2,3	45,42,44	129	49	3.97474e-05	0.000217846	0.084,0.027,0.081	0.0,0.018,0.025	0.05
2004	ENSMUSG00000068917	Clk2	chr3	+	89169614	89170115	89169614	89169702	89170048	89170115	2004	188247154	15,31,26	11,9,20	7,5,7	395	49	4.05744e-05	0.00022177	0.609,0.497,0.424	0.163,0.183,0.262	0.307
1603	ENSMUSG00000073725	Lmbrd1	chr1	+	24743882	24744358	24743882	24743947	24744255	24744358	1603	15,9,9	20,32,28	6,2,3	40,29,40	357	49	4.28715e-05	0.000233048	0.093,0.037,0.042	0.02,0.009,0.01	0.044
2718	ENSMUSG00000017428	Psmd11	chr11	+	80469801	80470418	80469801	80469927	80470382	80470418	2718	26,12,18	41,48,34	5,8,8	41,52,48	504	49	4.27772e-05	0.000233048	0.058,0.024,0.049	0.012,0.015,0.016	0.029
1852	ENSMUSG00000031342	Gpm6b	chrX	+	166385390	166388988	166385390	166385481	166386951	166388988	1852	377488478	2,5,3	4,3,24	0,0,0	1519	49	4.36901e-05	0.000236853	0.859,0.759,0.837	1.0,1.0,1.0	-0.182
1043	ENSMUSG00000019082	Slc25a22	chr7	-	141432020	141432753	141432020	141432139	141432662	141432753	1043	54,86,58	16,18,12	57,41,88	29,39,37	572	49	4.57427e-05	0.000247308	0.224,0.29,0.293	0.144,0.083,0.169	0.137
166	ENSMUSG00000001750	Tcirg1	chr19	-	3901890	3902556	3901890	3902035	3902343	3902556	166	47,48,42	9,10,9	45,10,39	25,22,15	357	49	4.66088e-05	0.000250632	0.418,0.397,0.39	0.198,0.059,0.263	0.228
2828	ENSMUSG00000014873	Surf2	chr2	+	26917427	26919055	26917427	26917531	26918928	26919055	2828	265333205	9,16,6	213,62,93	15,16,12	1446	49	4.65676e-05	0.000250632	0.499,0.414,0.537	0.325,0.116,0.208	0.267
407	ENSMUSG00000029062	Cdk11b	chr4	+	155625530	155625773	155625530	155625654	155625726	155625773	407	15,13,10	6,2,6	5,2,4	7,6,15	121	49	4.70218e-05	0.000252174	0.503,0.725,0.403	0.224,0.119,0.097	0.397
1162	ENSMUSG00000017221	Psmd3	chr11	+	98690462	98691019	98690462	98690653	98690915	98691019	1162	57,55,36	99,99,77	60,11,18	106106117	311	49	4.77526e-05	0.000255406	0.083,0.08,0.069	0.082,0.016,0.024	0.037
2148	ENSMUSG00000022617	Chkb	chr15	-	89428410	89428827	89428410	89428544	89428713	89428827	2148	77,67,54	5,2,5	54,21,37	11,7,11	218	49	5.20297e-05	0.000277538	0.776,0.883,0.708	0.525,0.403,0.431	0.336
213	ENSMUSG00000014075	Tctex1d2	chr16	+	32425240	32426921	32425240	32425310	32426857	32426921	213	34,32,7	5,9,11	16,6,15	14,19,18	1596	49	5.52803e-05	0.000294091	0.173,0.098,0.019	0.034,0.01,0.025	0.074
2521	ENSMUSG00000062031	Athl1	chr7	+	140944950	140945349	140944950	140945082	140945237	140945349	2521	17,21,20	16,21,8	3,0,1	5,9,2	204	49	5.60279e-05	0.000297276	0.203,0.194,0.375	0.126,0.0,0.107	0.18
1257	ENSMUSG00000004667	Polr2e	chr10	-	80036763	80036973	80036763	80036842	80036914	80036973	1257	13,10,12	49,56,47	7,2,4	62,72,68	121	49	5.77986e-05	0.000305857	0.097,0.067,0.094	0.044,0.011,0.023	0.06
745	ENSMUSG00000035967	Ddx26b	chrX	+	56493038	56496734	56493038	56493133	56496515	56496734	745	1421,1983,1529	6,9,9	531172273	7,4,8	3431	49	6.07047e-05	0.000320386	0.772,0.759,0.708	0.52,0.38,0.328	0.337
2450	ENSMUSG00000029482	Aacs	chr5	+	125511639	125511968	125511639	125511704	125511845	125511968	2450	14,11,8	32,44,36	9,3,8	104,48,85	190	49	6.15117e-05	0.000323788	0.101,0.061,0.054	0.022,0.016,0.024	0.051
309	ENSMUSG00000027889	Ampd2	chr3	-	108080266	108080774	108080266	108080335	108080643	108080774	309	25,23,17	17,14,9	10,3,5	12,19,9	357	49	6.33092e-05	0.000332373	0.168,0.184,0.206	0.103,0.021,0.071	0.121
2554	ENSMUSG00000036281	Snapc4	chr2	-	26372730	26373080	26372730	26372825	26372973	26373080	2554	11,7,5	6,11,8	1,1,2	7,11,10	197	49	6.37576e-05	0.000333849	0.313,0.137,0.135	0.034,0.022,0.047	0.161
2323	ENSMUSG00000022999	Lmbr1l	chr15	-	98908519	98908921	98908519	98908759	98908848	98908921	2323	12,8,5	28,26,25	2,0,0	10,9,15	138	49	6.7162e-05	0.000350754	0.132,0.098,0.066	0.066,0.0,0.0	0.077
488	ENSMUSG00000005268	Prlr	chr15	+	10325866	10326545	10325866	10325966	10326475	10326545	488	29,59,48	18,41,46	121103123	201162176	558	49	6.78359e-05	0.000353349	0.124,0.112,0.084	0.05,0.053,0.058	0.053
2064	ENSMUSG00000046671	Mtfr1l	chr4	-	134530274	134530789	134530274	134530486	134530679	134530789	2064	44,58,30	77,92,67	36,18,20	94,88,94	242	49	6.82863e-05	0.000353571	0.104,0.113,0.083	0.072,0.04,0.041	0.049
2502	ENSMUSG00000026197	Zfand2b	chr1	+	75170538	75170753	75170538	75170599	75170685	75170753	2502	3,7,4	17,20,10	2,1,0	26,25,30	135	49	6.82786e-05	0.000353571	0.06,0.113,0.127	0.027,0.014,0.0	0.086
260	ENSMUSG00000027655	Dhx35	chr2	+	158826304	158827999	158826304	158826417	158827902	158827999	260	42,48,27	11,12,8	4,4,8	8,4,5	1534	49	6.84102e-05	0.000353571	0.109,0.113,0.097	0.016,0.031,0.049	0.074
820	ENSMUSG00000024403	Atp6v1g2	chr17	+	35237116	35238767	35237116	35237217	35237624	35238767	820	11,16,10	1,3,1	4,0,0	3,1,1	456	49	7.09113e-05	0.000365551	0.542,0.364,0.518	0.125,0.0,0.0	0.433
405	ENSMUSG00000042790	Rnf214	chr9	-	45866565	45867632	45866565	45866661	45867499	45867632	405	63,88,41	8,9,12	13,6,7	7,5,5	887	49	7.21303e-05	0.000370714	0.303,0.351,0.159	0.093,0.062,0.072	0.195
996	ENSMUSG00000019927	Ube2d1	chr10	-	71259741	71262115	71259741	71259819	71262083	71262115	996	30,26,20	10,12,12	4,4,4	7,4,11	2313	49	7.22845e-05	0.000370714	0.06,0.044,0.034	0.012,0.021,0.008	0.032
876	ENSMUSG00000055681	Cope	chr8	+	70312705	70312990	70312705	70312780	70312858	70312990	876	14,8,8	60,61,57	5,3,4	74,91,101	127	49	7.67296e-05	0.000392501	0.083,0.048,0.051	0.025,0.013,0.015	0.043
2591	ENSMUSG00000005882	Uqcc1	chr2	-	155910356	155911836	155910356	155910464	155911740	155911836	2591	18,35,14	26,42,32	4,0,0	21,12,21	1325	49	7.91517e-05	0.000403856	0.025,0.03,0.016	0.007,0.0,0.0	0.021
1629	ENSMUSG00000036202	Rif1	chr2	+	52093502	52094662	52093502	52093589	52094588	52094662	1629	21,32,33	4,7,14	2,4,0	4,1,4	1048	49	7.94632e-05	0.000404411	0.197,0.176,0.099	0.023,0.158,0.0	0.097
1966	ENSMUSG00000025733	Rhot2	chr17	-	25841756	25842091	25841756	25841855	25841989	25842091	1966	26,30,18	44,48,49	20,9,11	65,60,65	183	49	8.02277e-05	0.000406781	0.137,0.143,0.09	0.076,0.039,0.043	0.071
418	ENSMUSG00000006676	Usp19	chr9	+	108497895	108498241	108497895	108498036	108498122	108498241	418	9,25,19	67,82,70	4,3,5	55,44,57	135	49	8.03367e-05	0.000406781	0.046,0.1,0.09	0.026,0.024,0.031	0.052
576	ENSMUSG00000020781	Tsen54	chr11	+	115814914	115815238	115814914	115815079	115815174	115815238	576	5,1,3	5,4,6	0,0,0	6,7,1	144	49	8.10866e-05	0.000409539	0.254,0.078,0.145	0.0,0.0,0.0	0.159
2628	ENSMUSG00000021866	Anxa11	chr14	+	25872511	25874031	25872511	25872898	25873943	25874031	2628	18,17,13	20,35,28	1,0,2	21,28,25	1094	49	8.24697e-05	0.000415472	0.039,0.021,0.02	0.002,0.0,0.004	0.025
2633	ENSMUSG00000049676	Catsperg1	chr7	-	29190212	29190789	29190212	29190635	29190726	29190789	2633	2,2,2	0,1,0	1,0,0	0,1,1	140	49	8.98717e-05	0.000451622	1.0,0.412,1.0	1.0,0.0,0.0	0.471
1475	ENSMUSG00000030780	BC017158	chr7	-	128276085	128276412	128276085	128276143	128276227	128276412	1475	5,10,6	24,18,16	0,3,0	20,11,12	133	49	9.11418e-05	0.000455709	0.071,0.17,0.121	0.0,0.091,0.0	0.09
2137	ENSMUSG00000029014	Dnajc2	chr5	-	21761540	21763515	21761540	21761725	21763445	21763515	2137	16,27,10	17,19,18	0,1,4	19,20,12	1769	49	9.11288e-05	0.000455709	0.025,0.038,0.015	0.0,0.001,0.009	0.023
1530	ENSMUSG00000001289	Pfdn5	chr15	+	102326432	102326849	102326432	102326535	102326817	102326849	1530	27,20,25	31,39,39	10,20,14	52,56,60	331	49	9.25092e-05	0.00046139	0.114,0.071,0.087	0.028,0.05,0.033	0.054
1313	ENSMUSG00000017210	Med24	chr11	-	98705118	98705602	98705118	98705267	98705521	98705602	1313	17,15,6	52,57,58	2,0,2	35,33,25	303	49	9.2767e-05	0.000461521	0.05,0.041,0.016	0.009,0.0,0.013	0.028
2733	ENSMUSG00000038683	Pak1ip1	chr13	+	41008885	41009364	41008885	41008938	41009218	41009364	2733	5,19,22	23,23,31	3,2,8	26,32,18	329	49	9.44107e-05	0.000468531	0.031,0.11,0.096	0.017,0.009,0.062	0.05
390	ENSMUSG00000000134	Tfe3	chrX	+	7766554	7767684	7766554	7766855	7767438	7767684	390	12,14,13	20,24,14	0,2,4	12,12,15	632	49	9.49213e-05	0.000469896	0.044,0.043,0.067	0.0,0.013,0.02	0.04
2047	ENSMUSG00000021223	Papln	chr12	+	83775342	83776561	83775342	83775469	83776353	83776561	2047	12,4,6	2,7,2	0,0,1	1,4,4	933	49	9.75502e-05	0.000481714	0.24,0.029,0.136	0.0,0.0,0.013	0.131
462	ENSMUSG00000025142	Aspscr1	chr11	+	120708929	120709246	120708929	120708999	120709070	120709246	462	27,23,12	28,25,20	12,1,6	29,24,19	120	49	9.86451e-05	0.000485918	0.283,0.273,0.197	0.145,0.017,0.114	0.159
1945	ENSMUSG00000056673	Kdm5d	chrY	+	914024	916760	914024	914183	916640	916760	1945	50,67,37	13,22,14	6,4,11	7,4,11	2506	49	9.91385e-05	0.000487146	0.07,0.056,0.049	0.016,0.019,0.019	0.04
493	ENSMUSG00000026987	Baz2b	chr2	-	59920294	59922217	59920294	59920538	59922142	59922217	493	26,30,24	3,18,14	11,4,2	13,6,9	1653	49	0.000104402	0.00051175	0.204,0.047,0.048	0.024,0.019,0.007	0.083
1041	ENSMUSG00000025372	Baiap2	chr11	+	120000551	120002621	120000551	120000586	120001073	120002621	1041	11,14,9	0,1,1	3,3,2	1,2,1	536	49	0.000107183	0.000524094	1.0,0.561,0.451	0.215,0.121,0.155	0.507
2660	ENSMUSG00000032185	Carm1	chr9	+	21587850	21589467	21587850	21587919	21588048	21589467	2660	13,14,9	17,30,23	1,1,1	10,7,8	178	49	0.000109059	0.000531964	0.174,0.114,0.097	0.027,0.038,0.033	0.096
983	ENSMUSG00000004788	Eif2b2	chr12	+	85219821	85220245	85219821	85219942	85220096	85220245	983	5,5,8	24,23,25	4,0,0	36,36,36	203	49	0.000111658	0.000543311	0.048,0.05,0.072	0.026,0.0,0.0	0.048
2335	ENSMUSG00000026201	Stk16	chr1	+	75212599	75213006	75212599	75212733	75212885	75213006	2335	25,18,18	35,38,35	16,4,1	33,43,31	201	49	0.000114542	0.000555987	0.148,0.104,0.111	0.106,0.022,0.008	0.076
318	ENSMUSG00000039660	D2Wsu81e	chr2	-	30177322	30177965	30177322	30177482	30177592	30177965	318	9,5,5	19,23,21	0,2,0	11,13,18	159	49	0.000115899	0.000561212	0.127,0.063,0.068	0.0,0.045,0.0	0.071
386	ENSMUSG00000020697	Lig3	chr11	+	82795364	82795786	82795364	82795452	82795708	82795786	386	4,9,4	7,11,8	3,0,0	8,7,17	305	49	0.000116992	0.000565132	0.084,0.116,0.074	0.057,0.0,0.0	0.072
2402	ENSMUSG00000098488	Pla2g4b	chr2	+	120036746	120037095	120036746	120036830	120037057	120037095	2402	7,10,3	4,0,5	6,2,3	1,0,0	276	49	0.000118255	0.000569853	0.237,1.0,0.096	0.516,1.0,1.0	-0.394
618	ENSMUSG00000039263	Npepl1	chr2	+	174120543	174121124	174120543	174120667	174120947	174121124	618	208198157	34,41,32	64,44,62	26,15,27	329	49	0.000127027	0.000610649	0.477,0.418,0.422	0.268,0.304,0.255	0.163
2300	ENSMUSG00000040940	Arhgef1	chr7	+	24912056	24912352	24912056	24912155	24912309	24912352	2300	21,25,14	36,49,38	10,0,2	23,22,32	203	49	0.000127453	0.000611222	0.123,0.11,0.082	0.095,0.0,0.015	0.068
1231	ENSMUSG00000015291	Gdi1	chrX	+	74309075	74310134	74309075	74309175	74309962	74310134	1231	150192143	87,121,60	45,23,44	44,31,40	836	49	0.000130607	0.000624846	0.092,0.085,0.123	0.057,0.042,0.061	0.047
2365	ENSMUSG00000000561	Wdr77	chr3	+	105965764	105966425	105965764	105965873	105966356	105966425	2365	88,103,57	31,58,38	39,16,11	28,20,26	532	49	0.000131661	0.000627238	0.207,0.141,0.121	0.114,0.069,0.038	0.083
2662	ENSMUSG00000040044	Orc3	chr4	-	34597307	34598756	34597307	34597441	34598607	34598756	2662	39,39,34	28,28,42	20,4,3	20,23,18	1215	49	0.00013205	0.000627238	0.053,0.053,0.032	0.039,0.007,0.007	0.028
2788	ENSMUSG00000026509	Capn2	chr1	-	182489964	182491035	182489964	182490048	182490866	182491035	2788	1,0,2	7,16,13	4,5,24	18,11,18	867	49	0.000131996	0.000627238	0.008,0.0,0.009	0.012,0.025,0.07	-0.03
2026	ENSMUSG00000027639	Samhd1	chr2	-	157099400	157101443	157099400	157099503	157101320	157101443	2026	37,31,31	4,5,3	83,32,43	26,19,26	1866	49	0.00013376	0.000633851	0.195,0.14,0.213	0.077,0.042,0.042	0.129
2229	ENSMUSG00000073436	Eme2	chr17	-	24894570	24895055	24894570	24894707	24894820	24895055	2229	6,4,3	5,5,6	2,0,0	7,7,2	162	49	0.000137041	0.000647858	0.266,0.195,0.131	0.08,0.0,0.0	0.171
973	ENSMUSG00000029166	Mapre3	chr5	+	30862497	30863405	30862497	30862643	30863203	30863405	973	35,72,43	8,10,2	66,24,26	24,19,26	609	49	0.000138692	0.000654114	0.26,0.367,0.634	0.181,0.092,0.074	0.305
1143	ENSMUSG00000004815	Dgkq	chr5	-	108650489	108650968	108650489	108650638	108650816	108650968	1143	15,13,12	4,5,3	9,0,3	6,7,7	227	49	0.000140433	0.000660764	0.447,0.359,0.463	0.245,0.0,0.085	0.313
1809	ENSMUSG00000026457	Adipor1	chr1	+	134423957	134424922	134423957	134424074	134424750	134424922	1809	47,39,33	128158132	24,14,15	143104156	725	49	0.000143542	0.000673801	0.024,0.016,0.017	0.011,0.009,0.006	0.01
700	ENSMUSG00000023007	Prpf40b	chr15	+	99314842	99315286	99314842	99314980	99315190	99315286	700	68,56,40	14,13,7	17,1,10	8,3,11	259	49	0.000147673	0.000691567	0.479,0.449,0.519	0.287,0.059,0.147	0.318
1719	ENSMUSG00000048495	Tyw5	chr1	-	57393349	57394091	57393349	57393487	57394046	57394091	1719	14,18,14	12,9,11	6,2,2	11,9,8	608	49	0.000149465	0.000698319	0.086,0.139,0.093	0.042,0.018,0.02	0.079
2598	ENSMUSG00000067071	Hes6	chr1	-	91411482	91412802	91411482	91412482	91412720	91412802	2598	36,41,28	13,15,19	5,6,28	20,23,13	287	49	0.000150769	0.000702769	0.321,0.318,0.201	0.041,0.043,0.269	0.162
2136	ENSMUSG00000024319	Vps52	chr17	+	33962066	33962546	33962066	33962185	33962422	33962546	2136	26,22,24	23,17,11	17,6,4	23,15,19	286	49	0.000163069	0.000758326	0.162,0.181,0.272	0.112,0.064,0.035	0.135
325	ENSMUSG00000027263	Tubgcp4	chr2	+	121189361	121189965	121189361	121189469	121189826	121189965	325	16,22,15	4,15,5	0,2,4	5,5,3	406	49	0.0001709	0.000792899	0.326,0.15,0.266	0.0,0.046,0.139	0.186
986	ENSMUSG00000004567	Mcoln1	chr8	+	3508683	3509235	3508683	3508780	3509135	3509235	986	16,4,2	21,20,19	0,1,0	17,15,21	404	49	0.000171422	0.000793474	0.085,0.024,0.013	0.0,0.008,0.0	0.038
619	ENSMUSG00000095567	Noc2l	chr4	+	156237342	156237728	156237342	156237517	156237599	156237728	619	13,10,7	28,46,33	3,0,0	13,16,14	131	49	0.000172157	0.000795032	0.148,0.075,0.074	0.079,0.0,0.0	0.073
2757	ENSMUSG00000027284	Cdan1	chr2	-	120726176	120726795	120726176	120726297	120726589	120726795	2757	10,12,8	16,33,22	0,1,0	6,3,11	341	49	0.000173066	0.000797383	0.082,0.05,0.05	0.0,0.046,0.0	0.045
1801	ENSMUSG00000032295	Man2c1	chr9	+	57141563	57141915	57141563	57141712	57141805	57141915	1801	6,21,6	43,48,29	8,3,3	54,59,61	142	49	0.000176235	0.00080937	0.046,0.131,0.067	0.049,0.017,0.017	0.054
1818	ENSMUSG00000028392	Bspry	chr4	+	62495997	62497298	62495997	62496571	62496981	62497298	1818	32,44,19	1,0,0	255239304	7,5,11	459	49	0.000176479	0.00080937	0.774,1.0,1.0	0.795,0.836,0.747	0.132
1185	ENSMUSG00000025144	Stra13	chr11	-	120711702	120711895	120711702	120711756	120711843	120711895	1185	6,11,7	25,14,11	1,3,1	17,20,12	136	49	0.00018052	0.000826005	0.08,0.221,0.187	0.021,0.051,0.029	0.129
1984	ENSMUSG00000028923	Necap2	chr4	-	141073507	141073779	141073507	141073589	141073674	141073779	1984	5,11,6	35,42,26	1,1,2	25,29,31	134	49	0.000183131	0.000836034	0.05,0.087,0.078	0.014,0.012,0.023	0.055
2559	ENSMUSG00000023262	Acy1	chr9	-	106436125	106436800	106436125	106436220	106436695	106436800	2559	9,8,8	10,17,11	6,2,5	34,27,24	524	49	0.000185102	0.000843102	0.078,0.042,0.064	0.016,0.007,0.019	0.047
1862	ENSMUSG00000040356	Skiv2l	chr17	-	34845648	34845912	34845648	34845755	34845827	34845912	1862	5,9,4	17,23,25	2,0,2	26,30,18	121	49	0.000187686	0.000852922	0.106,0.137,0.061	0.03,0.0,0.043	0.077
2458	ENSMUSG00000035953	Tmem55b	chr14	-	50929005	50929307	50929005	50929058	50929201	50929307	2458	32,25,7	22,36,32	3,2,9	33,22,17	192	49	0.000193997	0.0008796	0.271,0.151,0.053	0.023,0.023,0.119	0.103
817	ENSMUSG00000022621	Rabl2	chr15	-	89583909	89584390	89583909	89584007	89584278	89584390	817	22,32,11	3,5,2	6,2,6	2,2,9	320	49	0.000194887	0.000881632	0.529,0.495,0.457	0.315,0.133,0.093	0.313
2596	ENSMUSG00000042810	Krba1	chr6	+	48413362	48414151	48413362	48413503	48414055	48414151	2596	41,44,24	17,26,16	5,4,10	9,6,16	601	49	0.000197823	0.000892888	0.164,0.121,0.109	0.043,0.052,0.048	0.084
1709	ENSMUSG00000020863	Luc7l3	chr11	-	94291138	94293278	94291138	94293032	94293137	94293278	1709	159231118	18,24,17	66,35,51	3,2,0	154	49	0.000205789	0.000926749	0.738,0.754,0.688	0.875,0.848,1.0	-0.181
594	ENSMUSG00000015697	Setdb1	chr3	-	95337148	95339032	95337148	95337265	95338345	95339032	594	139,155,76	14,25,25	44,7,17	12,11,10	1129	49	0.000206383	0.00092733	0.301,0.212,0.117	0.137,0.027,0.069	0.132
2113	ENSMUSG00000060073	Psma3	chr12	+	70984492	70984745	70984492	70984594	70984671	70984745	2113	5,11,16	17,7,8	7,2,4	32,18,18	126	49	0.000214731	0.000962672	0.103,0.379,0.438	0.078,0.041,0.08	0.24
14	ENSMUSG00000034248	Slc25a37	chr14	-	69247580	69249622	69247580	69247637	69249393	69249622	14	433582321	3,5,5	182,80,132	8,2,7	1805	49	0.000228199	0.00102075	0.797,0.76,0.635	0.382,0.521,0.339	0.317
1796	ENSMUSG00000042447	Mios	chr6	+	8233049	8234361	8233049	8233254	8234231	8234361	1796	5,18,14	10,17,14	1,2,2	10,12,6	1026	49	0.000230192	0.00102737	0.023,0.048,0.046	0.005,0.008,0.016	0.029
782	ENSMUSG00000039356	Exosc2	chr2	+	31675838	31676736	31675838	31675904	31676667	31676736	782	11,25,27	9,11,3	9,3,5	9,13,7	812	49	0.00024241	0.00107948	0.069,0.121,0.352	0.057,0.014,0.041	0.143
487	ENSMUSG00000007038	Neu1	chr17	+	34932565	34934185	34932565	34932828	34934002	34934185	487	54,95,44	16,14,16	49,15,45	18,27,20	1223	49	0.000245064	0.00108887	0.119,0.214,0.099	0.098,0.022,0.083	0.076
1181	ENSMUSG00000025207	Sema4g	chr19	+	45001167	45003397	45001167	45002218	45002346	45003397	1181	28,45,15	4,0,4	13,10,12	0,0,1	177	49	0.000247777	0.00109848	0.66,1.0,0.509	1.0,1.0,0.769	-0.2
530	ENSMUSG00000053291	Rab4b	chr7	-	27175778	27176238	27175778	27175893	27176157	27176238	530	34,45,30	46,44,40	46,21,30	75,88,74	313	49	0.000252577	0.00111728	0.104,0.138,0.105	0.088,0.036,0.06	0.054
400	ENSMUSG00000026107	Nabp1	chr1	-	51477477	51478399	51477477	51477616	51478300	51478399	400	55,119,67	4,3,0	613381287	82,77,61	733	49	0.000253968	0.00112094	0.479,0.726,1.0	0.333,0.249,0.239	0.461
32	ENSMUSG00000056211	R3hdm1	chr1	+	128181985	128184654	128181985	128182212	128184399	128184654	32	58,81,42	12,10,8	8,7,7	2,4,7	2236	49	0.000261095	0.00114985	0.096,0.151,0.103	0.081,0.037,0.021	0.07
1838	ENSMUSG00000074643	Cpne1	chr2	-	156078751	156078974	156078751	156078823	156078899	156078974	1838	6,8,3	26,38,42	0,1,0	22,24,20	125	49	0.000265204	0.00116538	0.083,0.076,0.027	0.0,0.016,0.0	0.057
1803	ENSMUSG00000003575	Crtc1	chr8	-	70392921	70397954	70392921	70393055	70397745	70397954	1803	71,112,99	15,14,12	35,10,30	12,8,9	4739	49	0.000270046	0.00118405	0.047,0.076,0.079	0.029,0.013,0.033	0.042
1916	ENSMUSG00000037761	Actr5	chr2	+	158635306	158636147	158635306	158635426	158636026	158636147	1916	40,51,19	4,1,3	8,8,14	1,0,0	649	49	0.000280303	0.00122632	0.43,0.794,0.323	0.377,1.0,1.0	-0.277
1623	ENSMUSG00000009585	Apobec3	chr15	+	79905443	79906602	79905443	79905600	79906340	79906602	1623	37,62,27	13,4,16	15,6,41	30,11,31	789	49	0.000284136	0.00124037	0.15,0.49,0.095	0.03,0.033,0.076	0.199
514	ENSMUSG00000032596	Uba7	chr9	+	107977328	107978022	107977328	107977475	107977851	107978022	514	4,7,1	0,1,0	39,14,32	6,5,3	425	49	0.000287924	0.00125417	1.0,0.447,1.0	0.428,0.244,0.552	0.408
2607	ENSMUSG00000010097	Nxf1	chr19	+	8767079	8767283	8767079	8767148	8767227	8767283	2607	5,7,8	66,69,60	0,0,0	69,30,38	128	49	0.000293303	0.00127481	0.028,0.037,0.049	0.0,0.0,0.0	0.038
1080	ENSMUSG00000029670	Ing3	chr6	+	21969277	21970107	21969277	21969435	21969913	21970107	1080	17,4,9	22,20,19	3,1,0	17,12,10	527	49	0.000300855	0.00130479	0.067,0.018,0.042	0.016,0.008,0.0	0.034
2787	ENSMUSG00000025792	Slc25a10	chr11	+	120497013	120497461	120497013	120497106	120497383	120497461	2787	29,26,24	42,18,22	19,13,23	55,43,36	326	49	0.000302521	0.00130917	0.094,0.178,0.141	0.049,0.043,0.088	0.078
1769	ENSMUSG00000038271	Iffo1	chr6	+	125153041	125153502	125153041	125153162	125153409	125153502	1769	11,18,17	4,6,7	2,2,4	6,4,4	296	49	0.000304147	0.00131336	0.313,0.332,0.287	0.052,0.076,0.142	0.221
1619	ENSMUSG00000003166	Dgcr2	chr16	-	17858359	17859526	17858359	17858570	17859403	17859526	1619	29,30,29	13,15,14	8,3,8	10,8,10	882	49	0.000312314	0.00134484	0.11,0.1,0.103	0.043,0.02,0.043	0.069
1624	ENSMUSG00000029545	Acads	chr5	-	115111856	115112391	115111856	115112027	115112239	115112391	1624	24,39,19	89,112,91	13,7,11	77,90,82	261	49	0.000312785	0.00134484	0.048,0.061,0.038	0.031,0.014,0.025	0.026
930	ENSMUSG00000036606	Plxnb2	chr15	-	89155548	89156385	89155548	89156177	89156255	89156385	930	189211160	2,5,4	109,85,112	6,8,8	127	49	0.000321197	0.00137804	0.973,0.942,0.939	0.875,0.804,0.844	0.11
1656	ENSMUSG00000006301	Tmbim1	chr1	-	74291430	74291734	74291430	74291468	74291694	74291734	1656	12,7,6	46,37,57	3,0,1	69,51,51	275	49	0.000325389	0.00139303	0.044,0.033,0.018	0.008,0.0,0.003	0.028
1724	ENSMUSG00000025736	Jmjd8	chr17	+	25829941	25830206	25829941	25830061	25830138	25830206	1724	5,4,6	24,20,37	0,1,0	14,22,19	126	49	0.000326423	0.0013932	0.075,0.072,0.059	0.0,0.017,0.0	0.063
1816	ENSMUSG00000029148	Nrbp1	chr5	+	31250089	31250365	31250089	31250140	31250229	31250365	1816	15,26,19	70,53,60	3,7,3	30,43,36	138	49	0.000326827	0.0013932	0.071,0.148,0.101	0.034,0.055,0.029	0.067
2749	ENSMUSG00000026034	Clk1	chr1	-	58417012	58417383	58417012	58417179	58417266	58417383	2749	33,25,9	78,146,92	17,0,4	154,47,41	136	49	0.000330525	0.00140597	0.132,0.058,0.034	0.038,0.0,0.034	0.051
2643	ENSMUSG00000003549	Ercc1	chr7	+	19355100	19355361	19355100	19355172	19355292	19355361	2643	16,15,10	16,14,7	5,3,1	9,8,14	169	49	0.000339559	0.00144132	0.225,0.237,0.293	0.139,0.098,0.02	0.166
2758	ENSMUSG00000027284	Cdan1	chr2	-	120729688	120730099	120729688	120729802	120729929	120730099	2758	11,25,11	11,21,13	7,1,0	9,13,7	176	49	0.00034869	0.00147693	0.218,0.249,0.191	0.178,0.021,0.0	0.153
2774	ENSMUSG00000006005	Tpr	chr1	+	150440066	150440529	150440066	150440198	150440438	150440529	2774	15,18,21	26,39,49	6,4,3	32,13,34	289	49	0.000364963	0.00154259	0.089,0.073,0.068	0.031,0.05,0.015	0.045
67	ENSMUSG00000060601	Nr1h2	chr7	-	44551954	44552620	44551954	44552245	44552506	44552620	67	134,139,56	12,13,19	77,34,43	30,21,23	310	49	0.000366829	0.0015472	0.638,0.628,0.318	0.289,0.204,0.228	0.288
2196	ENSMUSG00000032590	Apeh	chr9	-	108091970	108092179	108091970	108092011	108092087	108092179	2196	4,11,3	36,35,31	2,0,0	19,27,18	125	49	0.000377564	0.00158911	0.042,0.11,0.037	0.04,0.0,0.0	0.05
2575	ENSMUSG00000004268	Emg1	chr6	-	124704938	124705216	124704938	124705088	124705157	124705216	2575	36,28,15	52,49,52	12,7,14	58,52,44	118	49	0.00039114	0.00164279	0.223,0.192,0.107	0.079,0.053,0.117	0.091
972	ENSMUSG00000020785	Camkk1	chr11	+	73037194	73037625	73037194	73037268	73037537	73037625	972	4,2,1	0,1,0	3,3,1	1,4,3	318	49	0.000397728	0.00166379	1.0,0.236,1.0	0.316,0.104,0.049	0.589
990	ENSMUSG00000022552	Sharpin	chr15	-	76347258	76347817	76347258	76347594	76347663	76347817	990	25,27,6	27,45,23	14,6,5	40,41,40	118	49	0.00039781	0.00166379	0.278,0.199,0.098	0.127,0.057,0.049	0.114
84	ENSMUSG00000037740	Mrps26	chr2	+	130564080	130564431	130564080	130564227	130564307	130564431	84	20,26,13	8,13,10	9,3,16	18,15,17	129	49	0.000400397	0.00167111	0.487,0.432,0.331	0.16,0.071,0.263	0.252
819	ENSMUSG00000030871	Ears2	chr7	-	122046623	122048574	122046623	122046732	122048101	122048574	819	162260154	15,14,7	34,35,26	5,4,10	1418	49	0.000408013	0.00169934	0.272,0.391,0.432	0.19,0.232,0.082	0.197
1819	ENSMUSG00000071653	1810009A15Rik	chr19	+	8889123	8889727	8889123	8889248	8889636	8889727	1819	8,2,4	1,0,3	1,1,4	0,0,1	437	49	0.000417097	0.00172637	0.473,1.0,0.13	1.0,1.0,0.31	-0.236
2743	ENSMUSG00000031805	Jak3	chr8	+	71679558	71680557	71679558	71679844	71680434	71680557	2743	34,33,23	12,18,13	50,7,20	38,22,29	639	49	0.000416927	0.00172637	0.178,0.123,0.119	0.092,0.024,0.05	0.085
501	ENSMUSG00000038828	Tmem214	chr5	+	30872686	30873144	30872686	30872768	30873042	30873144	501	74,85,41	87,123,88	20,19,25	53,54,74	323	49	0.000416756	0.00172637	0.114,0.095,0.066	0.054,0.051,0.049	0.04
1076	ENSMUSG00000025159	Mms19	chr19	-	41949454	41949837	41949454	41949581	41949768	41949837	1076	12,17,10	29,24,32	5,0,2	22,13,16	236	49	0.000427189	0.00176448	0.079,0.128,0.061	0.045,0.0,0.025	0.066
773	ENSMUSG00000037916	Ndufv1	chr19	-	4011101	4011424	4011101	4011272	4011345	4011424	773	9,8,10	102,103,89	3,1,5	120124101	122	49	0.000437938	0.00180514	0.034,0.03,0.043	0.01,0.003,0.019	0.025
1027	ENSMUSG00000030409	Dmpk	chr7	+	19088000	19088264	19088000	19088100	19088187	19088264	1027	43,38,44	1,0,0	106,83,104	2,2,8	136	49	0.000440898	0.00180986	0.939,1.0,1.0	0.95,0.937,0.824	0.076
1520	ENSMUSG00000090266	Mettl23	chr11	+	116848900	116849300	116848900	116849138	116849215	116849300	1520	15,8,11	8,22,20	4,3,4	22,18,27	126	49	0.000440799	0.00180986	0.422,0.124,0.176	0.066,0.061,0.054	0.18
2457	ENSMUSG00000015165	Hnrnpl	chr7	+	28818460	28818924	28818460	28818532	28818643	28818924	2457	134146121	79,99,71	54,30,45	52,43,46	160	49	0.000449169	0.00184003	0.342,0.311,0.343	0.241,0.176,0.231	0.116
505	ENSMUSG00000031505	Carkd	chr8	+	11509321	11509557	11509321	11509372	11509452	11509557	505	19,10,6	38,34,42	5,8,9	62,69,80	129	49	0.000460928	0.00188433	0.16,0.1,0.051	0.03,0.042,0.041	0.066
2727	ENSMUSG00000021134	Srsf5	chr12	+	80947495	80949168	80947495	80947594	80947795	80949168	2727	37,83,31	106,107,72	15,13,11	91,34,30	250	49	0.000469975	0.00191738	0.064,0.132,0.078	0.031,0.07,0.067	0.035
1698	ENSMUSG00000024948	Map4k2	chr19	+	6346083	6346293	6346083	6346125	6346208	6346293	1698	7,6,0	2,1,1	1,0,2	6,6,8	132	49	0.000478018	0.00194622	0.565,0.69,0.0	0.058,0.0,0.085	0.371
392	ENSMUSG00000000134	Tfe3	chrX	+	7770994	7772596	7770994	7771070	7772448	7772596	392	54,66,26	32,26,38	39,2,9	22,25,24	1427	49	0.00048359	0.00196489	0.055,0.08,0.023	0.057,0.003,0.013	0.028
1173	ENSMUSG00000062729	Ppox	chr1	-	171279429	171280001	171279429	171279574	171279868	171280001	1173	168,146,99	13,14,9	26,15,23	6,6,6	343	49	0.000488815	0.00198208	0.649,0.598,0.611	0.382,0.263,0.354	0.286
2741	ENSMUSG00000031537	Ikbkb	chr8	-	22665488	22665911	22665488	22665636	22665811	22665911	2741	17,24,7	23,19,15	5,1,2	14,7,12	224	49	0.000505335	0.00204492	0.139,0.216,0.093	0.072,0.03,0.035	0.104
85	ENSMUSG00000039449	Prpf18	chr2	-	4637147	4638995	4637147	4637216	4638848	4638995	85	32,57,21	23,19,30	15,4,8	12,12,21	1681	49	0.000508428	0.00205327	0.039,0.08,0.02	0.035,0.01,0.011	0.028
1807	ENSMUSG00000026309	Ilkap	chr1	-	91387214	91388464	91387214	91387341	91388344	91388464	1807	122,147,87	21,21,17	46,23,32	7,18,17	1052	49	0.000515331	0.00207694	0.213,0.246,0.192	0.234,0.056,0.081	0.093
388	ENSMUSG00000041477	Dcp1b	chr6	+	119214769	119217979	119214769	119215606	119217901	119217979	388	109,147,83	1,0,1	101,20,46	4,4,0	2344	49	0.000531318	0.00213705	0.695,1.0,0.634	0.345,0.095,1.0	0.296
2190	ENSMUSG00000054405	Dnajc8	chr4	+	132544055	132544751	132544055	132544122	132544656	132544751	2190	19,35,25	17,23,11	20,8,2	16,18,17	583	49	0.000537584	0.00215791	0.086,0.113,0.16	0.095,0.036,0.01	0.073
11	ENSMUSG00000022779	Top3b	chr16	+	16889482	16890261	16889482	16889611	16890111	16890261	11	34,50,34	22,33,25	11,7,14	19,17,16	549	49	0.000555237	0.00222429	0.121,0.119,0.108	0.049,0.035,0.072	0.064
1420	ENSMUSG00000023952	Gtpbp2	chr17	+	46165777	46166446	46165777	46165997	46166310	46166446	1420	45,39,20	31,48,31	8,1,4	18,7,12	362	49	0.000563415	0.00225253	0.164,0.099,0.08	0.057,0.019,0.043	0.075
1741	ENSMUSG00000098234	Snhg6	chr1	-	9942024	9942391	9942024	9942149	9942322	9942391	1741	44,33,19	4,7,4	5,5,5	6,4,2	222	49	0.000579991	0.00231078	0.708,0.51,0.512	0.155,0.216,0.356	0.334
2816	ENSMUSG00000002769	Gnmt	chr17	-	46726060	46726411	46726060	46726182	46726268	46726411	2816	3,6,0	0,1,2	1,0,2	36,49,40	135	49	0.000580301	0.00231078	1.0,0.685,0.0	0.01,0.0,0.018	0.552
1321	ENSMUSG00000022558	Mroh1	chr15	+	76421139	76423835	76421139	76421213	76423715	76423835	1321	10,14,15	8,7,4	8,2,4	10,13,7	2551	49	0.000609969	0.00242408	0.023,0.037,0.067	0.015,0.003,0.011	0.033
241	ENSMUSG00000020156	Mum1	chr10	+	80238314	80238920	80238314	80238391	80238859	80238920	241	56,54,35	13,9,11	14,15,10	10,8,8	517	49	0.000629541	0.00249689	0.29,0.363,0.232	0.117,0.151,0.106	0.17
1691	ENSMUSG00000073758	Sh3d21	chr4	-	126152023	126152258	126152023	126152118	126152205	126152258	1691	13,17,8	19,13,12	5,4,1	10,12,20	136	49	0.000632213	0.00250251	0.198,0.32,0.194	0.153,0.107,0.018	0.145
2448	ENSMUSG00000004952	Rasa4	chr5	+	136104515	136105739	136104515	136104653	136105603	136105739	2448	11,4,5	2,5,2	2,0,5	7,8,6	999	49	0.000650657	0.00257042	0.212,0.038,0.109	0.014,0.0,0.039	0.102
511	ENSMUSG00000038637	Lrrc56	chr7	+	141196981	141198361	141196981	141197169	141198273	141198361	511	35,43,26	2,3,2	12,3,7	5,1,2	1153	49	0.000663327	0.00261529	0.427,0.379,0.356	0.093,0.113,0.129	0.276
1740	ENSMUSG00000026520	Pycr2	chr1	+	180906162	180906687	180906162	180906384	180906594	180906687	1740	16,19,6	31,42,29	2,3,6	24,24,33	259	49	0.000666168	0.0026163	0.089,0.079,0.038	0.016,0.023,0.033	0.045
2304	ENSMUSG00000039483	Asb6	chr2	-	30824640	30825560	30824640	30824727	30825451	30825560	2304	50,37,28	11,18,16	16,0,9	7,10,11	773	49	0.000666206	0.0026163	0.224,0.115,0.1	0.127,0.0,0.049	0.088
1094	ENSMUSG00000030805	Stx4a	chr7	+	127846019	127846276	127846019	127846128	127846199	127846276	1094	18,18,6	76,62,59	5,4,4	50,57,61	120	49	0.000668167	0.00261885	0.088,0.106,0.04	0.039,0.028,0.026	0.047
37	ENSMUSG00000040856	Dlk1	chr12	+	109459606	109463336	109459606	109459892	109460117	109463336	37	324208384	4,5,6	3,2,3	0,0,0	274	49	0.000709006	0.00277347	0.935,0.882,0.92	1.0,1.0,1.0	-0.088
1095	ENSMUSG00000030805	Stx4a	chr7	+	127848568	127849019	127848568	127848667	127848750	127849019	1095	65,56,33	44,40,33	37,15,30	47,48,36	132	49	0.000713747	0.00278655	0.354,0.342,0.271	0.226,0.104,0.236	0.134
2567	ENSMUSG00000042594	Sh2b3	chr5	-	121818464	121818854	121818464	121818679	121818759	121818854	2567	18,18,17	23,19,15	1,1,1	2,4,5	129	49	0.000716165	0.00279053	0.229,0.265,0.301	0.16,0.087,0.071	0.159
2117	ENSMUSG00000022721	Trmt2a	chr16	+	18251358	18251660	18251358	18251474	18251548	18251660	2117	11,16,14	17,11,13	4,3,1	8,7,15	123	49	0.000729386	0.0028365	0.205,0.367,0.3	0.166,0.146,0.026	0.178
1858	ENSMUSG00000040356	Skiv2l	chr17	-	34846866	34847324	34846866	34846995	34847142	34847324	1858	29,24,28	24,36,28	25,9,13	41,32,41	196	49	0.000744244	0.00288304	0.232,0.143,0.2	0.132,0.066,0.073	0.101
2383	ENSMUSG00000023153	Tmem52	chr4	+	155469302	155469503	155469302	155469346	155469443	155469503	2383	12,7,6	1,1,0	28,40,69	8,10,10	146	49	0.000743804	0.00288304	0.801,0.701,1.0	0.54,0.573,0.698	0.23
1202	ENSMUSG00000026958	Dpp7	chr2	-	25355813	25356142	25355813	25355953	25356028	25356142	1202	1,5,3	6,10,9	1,0,1	11,16,18	124	49	0.00075845	0.00293238	0.062,0.165,0.116	0.035,0.0,0.021	0.096
1493	ENSMUSG00000008373	Prpf31	chr7	+	3634692	3636358	3634692	3634862	3636200	3636358	1493	11,27,10	21,27,24	3,0,2	23,17,17	1387	49	0.000769279	0.00296276	0.018,0.034,0.015	0.005,0.0,0.004	0.019
409	ENSMUSG00000028047	Thbs3	chr3	+	89216680	89217941	89216680	89216887	89217684	89217941	409	1,7,5	0,0,1	2,0,4	3,2,0	846	49	0.000767857	0.00296276	1.0,1.0,0.225	0.037,0.0,1.0	0.396
2762	ENSMUSG00000018068	Ints2	chr11	-	86242912	86244629	86242912	86243038	86244402	86244629	2762	8,17,6	5,12,7	0,4,2	8,6,8	1413	49	0.00077423	0.00297609	0.053,0.047,0.029	0.0,0.023,0.009	0.032
205	ENSMUSG00000020752	Recql5	chr11	-	115893946	115894718	115893946	115894037	115894206	115894718	205	42,35,40	19,13,18	6,9,1	12,3,13	218	49	0.000782102	0.00300057	0.332,0.377,0.333	0.101,0.403,0.017	0.174
2099	ENSMUSG00000071074	Yipf3	chr17	+	46251113	46251487	46251113	46251227	46251363	46251487	2099	22,23,12	59,73,41	3,7,12	61,53,46	185	49	0.000803117	0.00307528	0.09,0.077,0.072	0.013,0.034,0.065	0.042
1498	ENSMUSG00000040928	S100pbp	chr4	-	129180188	129181840	129180188	129180271	129181741	129181840	1498	30,53,38	12,19,12	17,4,9	8,9,11	1519	49	0.000858718	0.00328188	0.075,0.083,0.093	0.064,0.014,0.026	0.049
1908	ENSMUSG00000040263	Klhdc4	chr8	-	121796917	121798236	121796917	121797028	121797833	121798236	1908	21,15,9	13,16,11	3,3,6	13,8,13	854	49	0.000867653	0.00330969	0.085,0.051,0.045	0.013,0.021,0.026	0.04
2321	ENSMUSG00000032604	Qars	chr9	+	108513892	108514208	108513892	108513980	108514064	108514208	2321	10,11,6	82,88,93	4,1,0	62,50,67	133	49	0.000880075	0.00335067	0.043,0.044,0.023	0.023,0.007,0.0	0.027
202	ENSMUSG00000042726	Trafd1	chr5	-	121373137	121374067	121373137	121373474	121373946	121374067	202	53,49,30	18,12,12	128,40,64	49,46,62	521	49	0.000890905	0.00338544	0.217,0.277,0.19	0.197,0.076,0.088	0.108
2522	ENSMUSG00000005881	Ergic3	chr2	+	156017796	156018279	156017796	156017852	156018070	156018279	2522	27,35,20	298300268	3,3,5	258217268	267	49	0.000892838	0.00338633	0.016,0.021,0.014	0.002,0.003,0.003	0.014
502	ENSMUSG00000038828	Tmem214	chr5	+	30872686	30873144	30872686	30872904	30873042	30873144	502	23,22,12	6,9,11	1,3,7	8,7,6	187	49	0.000920366	0.00348412	0.501,0.39,0.222	0.032,0.101,0.234	0.249
1096	ENSMUSG00000061111	Fam195b	chr11	-	120544680	120544928	120544680	120544799	120544876	120544928	1096	5,5,7	45,46,40	1,0,1	30,33,30	126	49	0.000927593	0.00350482	0.041,0.041,0.064	0.013,0.0,0.013	0.04
2433	ENSMUSG00000071337	Tia1	chr6	+	86423605	86424420	86423605	86423671	86424344	86424420	2433	79,82,39	4,14,7	8,7,3	1,3,7	722	49	0.000954011	0.00359783	0.573,0.284,0.274	0.352,0.137,0.028	0.205
2188	ENSMUSG00000034211	Mrps17	chr5	+	129715683	129716866	129715683	129715763	129716726	129716866	2188	320440330	24,46,33	177112132	27,19,26	1012	49	0.000967763	0.00364281	0.392,0.317,0.326	0.241,0.222,0.197	0.125
75	ENSMUSG00000078784	1810022K09Rik	chr3	-	14606288	14607293	14606288	14606408	14607176	14607293	75	165189130	0,1,0	79,22,29	3,0,2	817	49	0.000973573	0.00365778	1.0,0.919,1.0	0.612,1.0,0.465	0.281
1565	ENSMUSG00000073792	Alg6	chr4	+	99750728	99752885	99750728	99750799	99752816	99752885	1565	14,23,27	2,5,1	2,2,2	1,2,1	2066	49	0.00102434	0.00384129	0.142,0.098,0.39	0.045,0.023,0.045	0.172
384	ENSMUSG00000038812	Trmt112	chr19	+	6910583	6911028	6910583	6910673	6910751	6911028	384	8,14,4	1,0,0	3,0,5	2,1,1	127	49	0.00103637	0.0038791	0.755,1.0,1.0	0.367,0.0,0.659	0.576
582	ENSMUSG00000036810	Cnep1r1	chr8	+	88129694	88130401	88129694	88129804	88130346	88130401	582	40,34,35	25,50,31	20,10,26	33,36,42	591	49	0.00104417	0.00390098	0.117,0.053,0.086	0.048,0.023,0.049	0.045
751	ENSMUSG00000049482	Ctu2	chr8	+	122481330	122481529	122481330	122481397	122481470	122481529	751	2,10,3	7,10,7	2,1,1	12,9,12	122	49	0.00107841	0.00402134	0.103,0.287,0.147	0.063,0.043,0.032	0.133
281	ENSMUSG00000022386	Trmu	chr15	+	85896359	85896917	85896359	85896504	85896834	85896917	281	31,16,20	10,8,11	8,2,1	6,5,5	379	49	0.00108799	0.00404952	0.286,0.205,0.19	0.147,0.049,0.025	0.153
2007	ENSMUSG00000032579	Hemk1	chr9	-	107336571	107337378	107336571	107336663	107337000	107337378	2007	7,14,12	16,19,11	4,4,1	17,12,12	386	49	0.00110444	0.00410308	0.053,0.086,0.122	0.029,0.041,0.01	0.06
1211	ENSMUSG00000017405	Nek8	chr11	-	78170872	78171298	78170872	78170952	78171089	78171298	1211	18,16,18	3,6,2	7,3,4	7,3,4	186	49	0.00113236	0.00419899	0.613,0.413,0.703	0.209,0.209,0.209	0.367
1519	ENSMUSG00000021868	Ppif	chr14	+	25696003	25698341	25696003	25696092	25698265	25698341	1519	322425252	2,4,0	55,29,65	0,0,0	2222	49	0.00114697	0.00424527	0.78,0.701,1.0	1.0,1.0,1.0	-0.173
1850	ENSMUSG00000026860	Sh3glb2	chr2	-	30345698	30346453	30345698	30345939	30346352	30346453	1850	53,26,31	13,15,9	33,18,35	27,22,23	462	49	0.00116193	0.00429268	0.302,0.155,0.268	0.115,0.08,0.139	0.13
73	ENSMUSG00000041423	Paqr6	chr3	+	88365027	88365802	88365027	88365103	88365674	88365802	73	2,6,4	1,0,0	44,32,16	8,22,9	620	49	0.00116873	0.00430983	0.136,1.0,1.0	0.303,0.103,0.123	0.536
1650	ENSMUSG00000042055	Wdr11	chr7	+	129632709	129633729	129632709	129632855	129633649	129633729	1650	17,15,11	24,32,22	7,2,0	20,16,14	843	49	0.00120435	0.00443299	0.04,0.027,0.028	0.02,0.007,0.0	0.023
573	ENSMUSG00000025473	Adam8	chr7	-	139984728	139985430	139984728	139984843	139985336	139985430	573	19,9,11	2,2,3	0,2,6	3,2,3	542	49	0.00120944	0.00444353	0.462,0.289,0.249	0.0,0.083,0.153	0.255
19	ENSMUSG00000022561	Gpaa1	chr15	+	76332159	76332631	76332159	76332271	76332483	76332631	19	35,36,25	18,35,37	22,8,10	27,29,30	261	49	0.00121414	0.00445259	0.267,0.162,0.113	0.133,0.049,0.059	0.1
2324	ENSMUSG00000022999	Lmbr1l	chr15	-	98908519	98908759	98908519	98908596	98908675	98908759	2324	8,22,10	17,13,17	2,1,1	5,6,7	128	49	0.00121905	0.00446241	0.153,0.393,0.184	0.133,0.06,0.052	0.162
2320	ENSMUSG00000032604	Qars	chr9	+	108514966	108515232	108514966	108515033	108515106	108515232	2320	38,43,22	141149117	24,8,6	103,84,103	122	49	0.00124872	0.0045515	0.098,0.104,0.07	0.086,0.037,0.023	0.042
2798	ENSMUSG00000027405	Nop56	chr2	+	130275662	130276174	130275662	130275824	130275975	130276174	2798	7,10,4	51,61,44	0,0,1	32,29,45	200	49	0.00124862	0.0045515	0.033,0.039,0.022	0.0,0.0,0.005	0.03
740	ENSMUSG00000040859	Bsdc1	chr4	+	129465229	129466990	129465229	129465346	129466822	129466990	740	22,41,34	18,23,27	39,4,8	34,16,27	1525	49	0.00125024	0.0045515	0.038,0.054,0.039	0.036,0.008,0.009	0.026
1311	ENSMUSG00000030727	Rabep2	chr7	+	126444522	126444936	126444522	126444578	126444819	126444936	1311	111,120,58	83,106,63	92,52,49	128,70,77	290	49	0.00127359	0.00461966	0.184,0.161,0.135	0.108,0.112,0.097	0.054
1622	ENSMUSG00000051517	Arhgef39	chr4	-	43498895	43499337	43498895	43499016	43499242	43499337	1622	5,0,1	1,1,4	1,1,3	0,1,0	275	49	0.00127296	0.00461966	0.471,0.0,0.043	1.0,0.151,1.0	-0.546
2832	ENSMUSG00000024725	Ostf1	chr19	-	18584641	18586625	18584641	18584743	18586546	18586625	2832	38,41,15	38,56,39	26,13,17	58,52,73	1852	49	0.00128639	0.00465763	0.026,0.019,0.01	0.012,0.007,0.006	0.01
2250	ENSMUSG00000033857	Engase	chr11	+	118485756	118486553	118485756	118485905	118486444	118486553	2250	2,3,2	0,1,0	1,1,2	0,1,2	588	49	0.00131065	0.00473686	1.0,0.2,1.0	1.0,0.077,0.077	0.349
1889	ENSMUSG00000025722	Wdr73	chr7	-	80900643	80901232	80900643	80900711	80901184	80901232	1889	35,57,41	7,7,7	18,20,26	10,11,8	522	49	0.00132336	0.00477416	0.319,0.433,0.355	0.145,0.146,0.234	0.194
2495	ENSMUSG00000038679	Trps1	chr15	-	50830828	50831958	50830828	50831006	50831606	50831958	2495	49119117	0,2,1	86,89,96	3,4,4	649	49	0.00134257	0.00483471	1.0,0.818,0.898	0.684,0.627,0.644	0.254
1397	ENSMUSG00000043065	Spice1	chr16	+	44369879	44370378	44369879	44370019	44370237	44370378	1397	5,9,9	14,15,10	0,0,2	3,4,3	267	49	0.00136077	0.00487494	0.062,0.099,0.142	0.0,0.0,0.109	0.065
2115	ENSMUSG00000031161	Hdac6	chrX	-	7939442	7939665	7939442	7939532	7939605	7939665	2115	5,13,4	18,22,14	12,1,0	40,31,41	122	49	0.00136107	0.00487494	0.1,0.192,0.103	0.108,0.013,0.0	0.091
258	ENSMUSG00000007029	Vars	chr17	+	35013121	35013390	35013121	35013192	35013264	35013390	258	4,1,5	19,18,20	1,0,0	25,19,53	121	49	0.00135939	0.00487494	0.079,0.022,0.092	0.016,0.0,0.0	0.059
188	ENSMUSG00000012126	Ubxn11	chr4	+	134123841	134124954	134123841	134123919	134124833	134124954	188	28,9,5	2,0,0	18,14,6	6,4,2	963	49	0.0013835	0.0049464	0.416,1.0,1.0	0.132,0.151,0.132	0.667
218	ENSMUSG00000024773	Atg2a	chr19	+	6258550	6258985	6258550	6258633	6258863	6258985	218	9,12,2	21,34,22	2,1,2	22,14,22	279	49	0.0014004	0.00499783	0.07,0.058,0.016	0.016,0.012,0.016	0.033
1717	ENSMUSG00000002763	Pex6	chr17	+	46723673	46724027	46723673	46723735	46723918	46724027	1717	52,44,45	58,59,43	15,12,14	45,23,25	232	49	0.00141949	0.00504791	0.159,0.136,0.181	0.066,0.099,0.106	0.068
699	ENSMUSG00000023007	Prpf40b	chr15	+	99304424	99305433	99304424	99304490	99305407	99305433	699	65,106,51	2,3,2	5,1,4	1,0,0	966	49	0.00141759	0.00504791	0.622,0.642,0.564	0.202,1.0,1.0	-0.125
595	ENSMUSG00000019254	Ppp1r12c	chr7	-	4484449	4484771	4484449	4484517	4484618	4484771	595	6,7,7	20,22,11	3,1,0	18,12,8	150	49	0.00145053	0.00514914	0.089,0.094,0.172	0.052,0.027,0.0	0.092
1174	ENSMUSG00000062729	Ppox	chr1	-	171277446	171277804	171277446	171277596	171277693	171277804	1174	6,7,3	27,23,17	1,0,1	13,7,12	146	49	0.00148069	0.00524686	0.069,0.093,0.056	0.025,0.0,0.027	0.055
1121	ENSMUSG00000022106	Rcbtb2	chr14	+	73154314	73154894	73154314	73154408	73154830	73154894	1121	6,10,10	18,34,20	5,0,0	19,20,14	471	49	0.00151214	0.00534664	0.034,0.03,0.049	0.027,0.0,0.0	0.029
2694	ENSMUSG00000037742	Eef1a1	chr9	-	78479277	78479774	78479277	78479534	78479623	78479774	2694	22,24,18	26,26,22	3,0,7	11,10,12	138	49	0.00151421	0.00534664	0.231,0.247,0.225	0.088,0.0,0.172	0.148
1915	ENSMUSG00000037761	Actr5	chr2	+	158635306	158636147	158635306	158635426	158636007	158636147	1915	35,45,17	3,9,8	8,3,11	5,6,7	630	49	0.00151735	0.00534824	0.476,0.28,0.142	0.111,0.037,0.109	0.214
2601	ENSMUSG00000030057	Cnbp	chr6	-	87845121	87845557	87845121	87845320	87845464	87845557	2601	37,54,44	63,91,87	25,14,15	65,49,64	193	49	0.00152517	0.00536636	0.13,0.131,0.114	0.089,0.068,0.056	0.054
1164	ENSMUSG00000025077	Dclre1a	chr19	-	56540181	56541623	56540181	56540322	56541504	56541623	1164	11,10,7	9,7,6	0,0,2	6,1,2	1231	49	0.00157104	0.00551456	0.046,0.054,0.044	0.0,0.0,0.038	0.035
1359	ENSMUSG00000074247	Dda1	chr8	+	71472036	71472246	71472036	71472117	71472194	71472246	1359	16,6,9	31,49,37	9,4,1	49,37,64	126	49	0.00157282	0.00551456	0.167,0.045,0.086	0.067,0.04,0.006	0.062
1116	ENSMUSG00000039318	Rab3gap2	chr1	+	185266900	185267279	185266900	185267074	185267172	185267279	1116	0,5,5	11,14,11	1,0,0	12,10,8	147	49	0.00159146	0.00557012	0.0,0.106,0.132	0.027,0.0,0.0	0.07
2768	ENSMUSG00000020385	Clk4	chr11	+	51275411	51275864	51275411	51275578	51275769	51275864	2768	7,17,7	21,20,11	2,2,0	8,4,9	240	49	0.00164101	0.00573349	0.064,0.148,0.115	0.049,0.093,0.0	0.062
1988	ENSMUSG00000005625	Psmd4	chr3	-	95033632	95034026	95033632	95033764	95033908	95034026	1988	11,9,8	56,54,51	4,1,9	94,76,59	193	49	0.0016687	0.00582003	0.048,0.041,0.038	0.011,0.003,0.037	0.025
2308	ENSMUSG00000067369	Trmt2b	chrX	-	134238142	134238586	134238142	134238242	134238466	134238586	2308	5,3,7	15,28,21	0,0,0	20,17,19	273	49	0.00168327	0.00586062	0.056,0.019,0.056	0.0,0.0,0.0	0.044
730	ENSMUSG00000034761	Map4k5	chr12	-	69807197	69809282	69807197	69807253	69809211	69809282	730	32,38,16	8,25,14	14,2,4	10,4,14	2007	49	0.00170304	0.00591909	0.089,0.036,0.027	0.033,0.012,0.007	0.033
1362	ENSMUSG00000026672	Optn	chr2	-	5020641	5021481	5020641	5021228	5021322	5021481	1362	11,21,13	0,1,0	74,77,98	2,7,2	143	49	0.00172434	0.00598273	1.0,0.878,1.0	0.927,0.79,0.944	0.072
1385	ENSMUSG00000023495	Pcbp4	chr9	+	106462188	106462414	106462188	106462252	106462361	106462414	1385	4,5,3	16,22,17	0,0,2	24,18,13	158	49	0.00174253	0.00603533	0.072,0.066,0.052	0.0,0.0,0.046	0.048
1265	ENSMUSG00000002871	Tpra1	chr6	+	88910150	88910401	88910150	88910261	88910340	88910401	1265	56,70,41	48,54,37	32,11,14	39,29,24	128	49	0.00185874	0.00642667	0.309,0.332,0.298	0.239,0.127,0.183	0.13
2779	ENSMUSG00000038241	Cep250	chr2	+	155988311	155989620	155988311	155988432	155989498	155989620	2779	158206125	5,10,7	26,8,26	2,2,6	1115	49	0.00186474	0.00643624	0.581,0.475,0.44	0.364,0.15,0.16	0.274
2105	ENSMUSG00000040532	Abhd11	chr5	+	135011483	135012170	135011483	135011665	135011886	135012170	2105	21,8,6	49,43,33	7,5,3	55,38,50	270	49	0.00186928	0.00644079	0.072,0.033,0.032	0.023,0.023,0.011	0.027
498	ENSMUSG00000040331	Nsmce4a	chr7	-	130533576	130533861	130533576	130533666	130533769	130533861	498	14,16,6	91,102,79	4,5,2	81,69,66	152	49	0.00187834	0.00646084	0.047,0.048,0.024	0.016,0.023,0.01	0.023
2224	ENSMUSG00000036046	5031439G07Rik	chr15	-	84950611	84953321	84950611	84950774	84953129	84953321	2224	24,22,15	11,12,10	6,9,17	11,19,16	2404	49	0.00190543	0.00654276	0.043,0.036,0.03	0.011,0.01,0.021	0.022
1304	ENSMUSG00000020899	Pfas	chr11	-	68992915	68993458	68992915	68993038	68993296	68993458	1304	10,13,6	5,27,8	0,0,2	3,3,1	307	49	0.001935	0.00663288	0.242,0.071,0.107	0.0,0.0,0.242	0.059
1446	ENSMUSG00000036073	Galt	chr4	+	41756512	41756811	41756512	41756561	41756681	41756811	1446	19,37,8	22,30,22	5,4,7	10,25,17	169	49	0.00200925	0.00687557	0.2,0.263,0.095	0.127,0.044,0.107	0.093
970	ENSMUSG00000020817	Rabep1	chr11	+	70934404	70935182	70934404	70934594	70935126	70935182	970	5,16,11	27,44,34	3,1,3	24,37,33	581	49	0.00205768	0.00702923	0.015,0.03,0.027	0.01,0.002,0.008	0.017
583	ENSMUSG00000074578	1500012F01Rik	chr2	+	167065158	167065480	167065158	167065217	167065433	167065480	583	61,62,12	150134160	6,3,12	44,29,65	265	49	0.00209452	0.00714287	0.07,0.079,0.014	0.025,0.019,0.033	0.029
579	ENSMUSG00000028104	Polr3gl	chr3	-	96579797	96580089	96579797	96579911	96580015	96580089	579	41,28,25	25,30,27	12,7,9	20,22,15	153	49	0.00210698	0.00717309	0.344,0.23,0.229	0.161,0.092,0.161	0.13
1487	ENSMUSG00000041945	Mfsd9	chr1	-	40784376	40786210	40784376	40784506	40786166	40786210	1487	8,6,4	2,4,3	0,0,0	3,2,4	1709	49	0.00211772	0.00719737	0.103,0.041,0.037	0.0,0.0,0.0	0.06
432	ENSMUSG00000062006	Rpl34	chr3	-	130729050	130729302	130729050	130729150	130729228	130729302	432	15,21,5	13,15,13	6,1,6	19,12,13	127	49	0.00212845	0.00722152	0.308,0.351,0.129	0.109,0.031,0.151	0.166
1905	ENSMUSG00000032182	Yipf2	chr9	-	21592527	21592831	21592527	21592588	21592726	21592831	1905	35,63,40	2,3,2	32,25,37	5,5,7	187	49	0.00213702	0.00723828	0.821,0.846,0.84	0.626,0.567,0.581	0.244
1534	ENSMUSG00000026821	Ralgds	chr2	+	28549289	28550563	28549289	28549532	28550448	28550563	1534	11,6,6	12,11,11	1,0,0	5,5,14	965	49	0.00214868	0.00725317	0.044,0.027,0.027	0.01,0.0,0.0	0.029
2354	ENSMUSG00000029385	Ccng2	chr5	+	93270793	93271279	93270793	93271044	93271200	93271279	2354	26,7,6	21,15,18	7,3,9	36,27,17	205	49	0.00214582	0.00725317	0.228,0.1,0.074	0.044,0.026,0.112	0.073
1913	ENSMUSG00000070284	Gmppb	chr9	+	108050848	108051242	108050848	108050976	108051059	108051242	1913	6,7,8	14,15,17	1,1,5	16,20,17	132	49	0.00218052	0.00734822	0.137,0.148,0.149	0.023,0.018,0.098	0.098
2548	ENSMUSG00000020706	Ftsj3	chr11	-	106250154	106250433	106250154	106250254	106250347	106250433	2548	9,11,8	40,49,45	6,2,1	46,40,35	142	49	0.00222188	0.00747496	0.072,0.072,0.058	0.043,0.017,0.01	0.044
2564	ENSMUSG00000061046	Haghl	chr17	-	25783502	25783886	25783502	25783582	25783784	25783886	2564	4,9,5	26,21,26	1,3,0	19,25,19	251	49	0.00226181	0.00758652	0.029,0.077,0.036	0.01,0.023,0.0	0.036
528	ENSMUSG00000029290	Zfp326	chr5	+	105886316	105888839	105886316	105886428	105888433	105888839	528	44,60,30	6,8,6	20,8,6	8,2,5	2054	49	0.00226265	0.00758652	0.149,0.152,0.107	0.056,0.087,0.028	0.079
715	ENSMUSG00000006498	Ptbp1	chr10	+	79858751	79859271	79858751	79858824	79858951	79859271	715	4,6,20	23,30,34	6,1,2	32,20,25	176	49	0.00226884	0.00759451	0.046,0.053,0.141	0.05,0.014,0.022	0.051
723	ENSMUSG00000040701	Ap1g2	chr14	-	55103202	55103507	55103202	55103258	55103408	55103507	723	9,10,12	7,2,3	3,2,3	4,5,5	199	49	0.00231911	0.0077498	0.24,0.552,0.496	0.156,0.09,0.129	0.304
1480	ENSMUSG00000026791	Slc2a8	chr2	-	32981360	32981883	32981360	32981567	32981720	32981883	1480	4,6,2	4,5,1	1,3,1	7,8,11	202	49	0.00238069	0.00794227	0.195,0.225,0.327	0.033,0.083,0.022	0.203
1221	ENSMUSG00000053332	Gas5	chr1	+	161035982	161036244	161035982	161036014	161036207	161036244	1221	207341152	202238171	149,36,64	120,94,109	242	49	0.00242982	0.00809263	0.172,0.225,0.153	0.201,0.072,0.106	0.057
2750	ENSMUSG00000026034	Clk1	chr1	-	58419666	58421308	58419666	58419733	58421082	58421308	2750	743784394	16,25,25	602163169	4,4,1	1398	49	0.00243682	0.00810244	0.619,0.524,0.356	0.841,0.588,0.856	-0.262
2416	ENSMUSG00000019850	Tnfaip3	chr10	-	19005550	19007033	19005550	19005731	19006862	19007033	2416	2,2,1	0,2,0	10,0,1	22,5,1	1180	49	0.00253117	0.00840212	1.0,0.04,1.0	0.019,0.0,0.04	0.66
2293	ENSMUSG00000013997	Nit1	chr1	-	171344063	171344539	171344063	171344167	171344287	171344539	2293	5,6,8	20,21,26	4,0,2	20,33,20	169	49	0.00254939	0.00844855	0.068,0.077,0.082	0.055,0.0,0.028	0.048
1436	ENSMUSG00000073702	Rpl31	chr1	+	39370953	39371366	39370953	39371066	39371301	39371366	1436	34,36,8	5,15,6	2,0,2	1,2,2	284	49	0.00257495	0.00851912	0.54,0.293,0.187	0.257,0.0,0.147	0.205
1421	ENSMUSG00000023952	Gtpbp2	chr17	+	46164193	46164833	46164193	46164378	46164724	46164833	1421	38,33,25	14,23,29	6,3,9	17,4,10	395	49	0.00258182	0.00852771	0.252,0.151,0.097	0.042,0.085,0.1	0.091
556	ENSMUSG00000078762	Haus5	chr7	-	30659062	30659413	30659062	30659126	30659288	30659413	556	8,6,5	3,1,3	2,0,2	2,5,1	211	49	0.00263017	0.00867305	0.382,0.582,0.279	0.188,0.0,0.317	0.246
658	ENSMUSG00000078765	U2af1l4	chr7	+	30564202	30564607	30564202	30564394	30564473	30564607	658	27,26,17	0,0,0	17,4,4	2,3,0	128	49	0.00265985	0.00875643	1.0,1.0,1.0	0.765,0.338,1.0	0.299
749	ENSMUSG00000049482	Ctu2	chr8	+	122480901	122481224	122480901	122481005	122481085	122481224	749	3,4,1	12,10,8	0,1,0	17,10,13	129	49	0.00276712	0.00909458	0.087,0.132,0.045	0.0,0.037,0.0	0.076
798	ENSMUSG00000003808	Farsa	chr8	+	84868008	84868338	84868008	84868086	84868223	84868338	798	35,46,27	54,49,38	25,6,10	35,32,38	186	49	0.00285567	0.00937018	0.146,0.198,0.158	0.158,0.047,0.065	0.077
2813	ENSMUSG00000064289	Tank	chr2	+	61643714	61644422	61643714	61643785	61644306	61644422	2813	8,12,21	13,25,20	7,9,5	23,23,30	570	49	0.00286491	0.00938504	0.05,0.04,0.083	0.025,0.033,0.014	0.034
1358	ENSMUSG00000037112	Sik2	chr9	-	50892800	50895961	50892800	50894081	50895343	50895961	1358	79,92,76	5,9,6	21,12,28	5,3,6	1311	49	0.00295242	0.00965588	0.371,0.276,0.321	0.136,0.13,0.149	0.184
2081	ENSMUSG00000034928	Rnf44	chr13	-	54683960	54684488	54683960	54684150	54684337	54684488	2081	39,38,17	9,9,9	12,8,14	11,10,8	236	49	0.00296608	0.00968465	0.474,0.467,0.282	0.185,0.142,0.267	0.21
2243	ENSMUSG00000034121	Mks1	chr11	+	87857860	87859313	87857860	87857978	87858602	87859313	2243	14,30,17	6,3,4	2,3,2	3,1,2	673	49	0.00298501	0.00973056	0.145,0.421,0.236	0.046,0.179,0.068	0.17
720	ENSMUSG00000024947	Men1	chr19	+	6335038	6335905	6335038	6335082	6335444	6335905	720	110147120	7,10,8	118,80,117	1,5,0	411	49	0.0030315	0.00986596	0.652,0.637,0.641	0.934,0.656,1.0	-0.22
2454	ENSMUSG00000005506	Celf1	chr2	+	91013237	91019497	91013237	91013402	91013490	91019497	2454	33,33,28	10,16,12	4,11,13	12,12,8	137	49	0.00304393	0.00989031	0.541,0.425,0.455	0.107,0.247,0.368	0.233
2588	ENSMUSG00000022283	Pabpc1	chr15	-	36597972	36598312	36597972	36598127	36598201	36598312	2588	11,8,3	54,65,72	2,3,0	39,34,57	123	49	0.00309392	0.0100364	0.075,0.047,0.016	0.02,0.034,0.0	0.028
1065	ENSMUSG00000035545	Leng8	chr7	+	4144052	4144813	4144052	4144338	4144711	4144813	1065	24,22,9	79,109,60	11,0,0	63,19,33	422	49	0.00310718	0.010063	0.034,0.023,0.017	0.02,0.0,0.0	0.018
2373	ENSMUSG00000031634	Ufsp2	chr8	+	45980314	45980639	45980314	45980492	45980572	45980639	2373	1,11,4	17,44,29	1,2,2	32,41,28	129	49	0.00321545	0.0103968	0.022,0.087,0.05	0.012,0.018,0.026	0.034
2639	ENSMUSG00000029359	Tesc	chr5	+	118056376	118056644	118056376	118056438	118056536	118056644	2639	0,0,1	1,1,1	10,26,23	42,85,97	147	49	0.00324105	0.0104457	0.0,0.0,0.25	0.074,0.093,0.073	0.003
933	ENSMUSG00000024830	Rps6kb2	chr19	-	4158609	4158919	4158609	4158717	4158828	4158919	933	20,20,18	19,13,10	6,5,2	8,10,8	160	49	0.00323837	0.0104457	0.244,0.32,0.355	0.187,0.133,0.071	0.176
1510	ENSMUSG00000036381	P2ry14	chr3	-	59114625	59116291	59114625	59116061	59116187	59116291	1510	35,24,40	2,0,2	52,33,44	6,4,7	175	49	0.00331652	0.0106717	0.831,1.0,0.848	0.708,0.698,0.638	0.212
1469	ENSMUSG00000016833	Mrps18c	chr5	+	100803969	100804471	100803969	100804029	100804331	100804471	1469	3,5,8	16,20,18	4,3,1	45,30,36	351	49	0.00339399	0.0109034	0.026,0.034,0.058	0.012,0.014,0.004	0.029
48	ENSMUSG00000049755	Zfp672	chr11	-	58319323	58319954	58319323	58319590	58319866	58319954	48	10,7,7	2,2,0	9,11,8	0,0,1	325	49	0.00342943	0.0109995	0.43,0.345,1.0	1.0,1.0,0.547	-0.257
2465	ENSMUSG00000011658	Fuz	chr7	+	44898984	44900624	44898984	44899386	44900132	44900624	2465	43,41,19	31,31,22	37,9,8	31,36,19	795	49	0.00346623	0.0110997	0.079,0.075,0.051	0.069,0.015,0.025	0.032
2776	ENSMUSG00000014778	Fhod1	chr8	-	105331641	105332192	105331641	105331824	105332036	105332192	2776	21,22,15	4,4,4	4,2,1	2,3,1	261	49	0.00354001	0.0113178	0.496,0.508,0.413	0.273,0.111,0.158	0.292
472	ENSMUSG00000025578	Cbx8	chr11	-	119039931	119040159	119039931	119039998	119040093	119040159	472	4,3,0	3,5,7	0,0,0	1,3,1	144	49	0.00358746	0.0114512	0.312,0.17,0.0	0.0,0.0,0.0	0.161
1320	ENSMUSG00000022558	Mroh1	chr15	+	76432148	76433396	76432148	76432295	76433273	76433396	1320	17,15,8	1,1,0	2,2,0	2,0,2	1027	49	0.00375727	0.011974	0.448,0.417,1.0	0.046,1.0,0.0	0.273
2747	ENSMUSG00000020888	Dvl2	chr11	+	70004804	70005300	70004804	70004874	70005154	70005300	2747	1,14,4	16,41,14	0,0,1	10,5,11	329	49	0.00379719	0.012082	0.009,0.048,0.041	0.0,0.0,0.013	0.028
2644	ENSMUSG00000036928	Stag3	chr5	+	138290708	138291481	138290708	138290913	138291329	138291481	2644	3,7,1	0,2,0	0,0,0	10,3,8	465	49	0.00385714	0.0122532	1.0,0.269,1.0	0.0,0.0,0.0	0.756
164	ENSMUSG00000001750	Tcirg1	chr19	-	3898547	3898875	3898547	3898638	3898717	3898875	164	3,3,4	20,21,20	1,2,1	62,44,53	128	49	0.00386345	0.0122537	0.054,0.052,0.071	0.006,0.017,0.007	0.049
1652	ENSMUSG00000036473	Tbc1d24	chr17	-	24175430	24181395	24175430	24180676	24181224	24181395	1652	62,121,72	2,1,0	96,41,88	1,3,6	597	49	0.00389492	0.0123193	0.718,0.909,1.0	0.887,0.529,0.546	0.222
2169	ENSMUSG00000026083	Eif5b	chr1	+	38050186	38051284	38050186	38050325	38051122	38051284	2169	32,42,19	43,51,37	14,10,13	33,39,30	846	49	0.00389646	0.0123193	0.041,0.046,0.029	0.024,0.015,0.024	0.018
1170	ENSMUSG00000018599	Mief2	chr11	+	60730282	60730792	60730282	60730435	60730629	60730792	1170	36,42,45	7,13,11	16,11,24	12,8,11	243	49	0.00396857	0.0125274	0.509,0.394,0.452	0.212,0.217,0.306	0.207
987	ENSMUSG00000022552	Sharpin	chr15	-	76348085	76348435	76348085	76348227	76348300	76348435	987	4,18,2	18,12,17	4,0,1	14,15,13	122	49	0.00402145	0.0126742	0.082,0.376,0.045	0.103,0.0,0.03	0.123
629	ENSMUSG00000039254	Pomt1	chr2	+	32243618	32244389	32243618	32243712	32244233	32244389	629	17,21,13	15,16,10	11,2,13	13,16,22	570	49	0.0041834	0.0131638	0.089,0.101,0.101	0.068,0.011,0.048	0.055
2067	ENSMUSG00000029504	Ddx51	chr5	+	110655306	110655673	110655306	110655413	110655564	110655673	2067	6,10,7	7,2,3	0,0,4	7,1,1	200	49	0.00419809	0.0131893	0.174,0.551,0.364	0.0,0.0,0.495	0.198
2285	ENSMUSG00000004264	Phb2	chr6	+	124715953	124716430	124715953	124716030	124716424	124716430	2285	34,53,34	6,4,6	16,1,7	2,9,2	443	49	0.0042593	0.0133572	0.385,0.594,0.385	0.469,0.012,0.279	0.201
410	ENSMUSG00000028047	Thbs3	chr3	+	89223002	89223523	89223002	89223162	89223404	89223523	410	3,3,7	1,2,0	0,2,2	1,0,0	291	49	0.00426491	0.0133572	0.336,0.202,1.0	0.0,1.0,1.0	-0.154
665	ENSMUSG00000024792	Zfpl1	chr19	-	6082180	6082471	6082180	6082327	6082398	6082471	665	6,5,5	35,47,30	3,0,3	48,45,47	120	49	0.0043003	0.0134468	0.065,0.042,0.064	0.025,0.0,0.025	0.04
1666	ENSMUSG00000028898	Trnau1ap	chr4	-	132325207	132326045	132325207	132325260	132325945	132326045	1666	72,55,49	6,21,18	20,17,15	10,14,11	734	49	0.00462924	0.0144528	0.445,0.149,0.154	0.118,0.075,0.083	0.157
276	ENSMUSG00000029012	Orc5	chr5	-	22526362	22526583	22526362	22526453	22526534	22526583	276	3,2,6	16,27,23	1,0,0	13,12,5	130	49	0.00465817	0.0145204	0.066,0.027,0.09	0.028,0.0,0.0	0.052
1328	ENSMUSG00000026269	Rnpepl1	chr1	+	92916710	92917746	92916710	92916946	92917146	92917746	1328	13,15,13	39,49,33	3,2,7	34,24,25	249	49	0.00467193	0.0145406	0.062,0.057,0.072	0.017,0.016,0.052	0.035
1089	ENSMUSG00000005378	Wbscr22	chr5	-	135056027	135056384	135056027	135056086	135056338	135056384	1089	10,12,1	28,21,20	5,0,4	23,33,24	301	49	0.00473333	0.014663	0.055,0.085,0.008	0.034,0.0,0.026	0.029
1389	ENSMUSG00000026965	Anapc2	chr2	+	25272914	25273932	25272914	25273537	25273799	25273932	1389	35,34,53	45,60,39	23,8,13	25,43,30	311	49	0.00472976	0.014663	0.109,0.082,0.176	0.127,0.028,0.064	0.049
906	ENSMUSG00000038524	Fchsd1	chr18	-	37963127	37963421	37963127	37963211	37963292	37963421	906	3,6,0	3,1,3	1,0,1	5,2,2	130	49	0.00472185	0.014663	0.274,0.693,0.0	0.07,0.0,0.159	0.246
1722	ENSMUSG00000051557	Pusl1	chr4	-	155891051	155891415	155891051	155891239	155891357	155891415	1722	25,25,12	4,1,3	10,8,10	1,1,0	167	49	0.00482589	0.0149266	0.647,0.88,0.54	0.746,0.701,1.0	-0.127
1047	ENSMUSG00000006299	Aamp	chr1	-	74281328	74281642	74281328	74281432	74281526	74281642	1047	21,19,15	144174150	15,5,5	131147142	143	49	0.00488629	0.01509	0.048,0.036,0.033	0.038,0.012,0.012	0.018
1849	ENSMUSG00000053552	Ebf4	chr2	+	130361828	130362161	130361828	130361894	130361989	130362161	1849	14,8,7	4,5,4	0,0,2	1,1,0	144	49	0.00507984	0.0156635	0.544,0.353,0.373	0.0,0.0,1.0	0.09
69	ENSMUSG00000019338	Zfp687	chr3	-	95008584	95009238	95008584	95008917	95009075	95009238	69	6,17,6	69,84,52	1,0,3	23,28,28	207	49	0.0051954	0.0159951	0.02,0.046,0.027	0.01,0.0,0.025	0.019
2461	ENSMUSG00000033055	Ankrd54	chr15	-	79054495	79055416	79054495	79054603	79055291	79055416	2461	20,17,11	9,12,16	10,17,13	18,19,37	737	49	0.00536861	0.0165029	0.129,0.086,0.044	0.036,0.056,0.023	0.048
2501	ENSMUSG00000026197	Zfand2b	chr1	+	75168833	75169279	75168833	75168906	75169184	75169279	2501	5,3,2	6,8,9	0,0,1	11,3,10	327	49	0.00550411	0.0168934	0.111,0.053,0.032	0.0,0.0,0.015	0.06
232	ENSMUSG00000002984	Tomm40	chr7	-	19703065	19703391	19703065	19703142	19703268	19703391	232	13,11,5	44,72,42	5,1,7	57,51,67	175	49	0.00551923	0.0169138	0.076,0.041,0.032	0.024,0.005,0.028	0.031
988	ENSMUSG00000022552	Sharpin	chr15	-	76347258	76347594	76347258	76347387	76347481	76347594	988	13,19,12	39,43,22	8,12,4	51,27,49	143	49	0.00555644	0.0170017	0.103,0.131,0.157	0.051,0.132,0.027	0.06
2317	ENSMUSG00000032604	Qars	chr9	+	108508382	108508986	108508382	108508530	108508876	108508986	2317	16,26,12	65,73,53	13,2,6	49,59,46	395	49	0.00558956	0.0170768	0.03,0.042,0.027	0.032,0.004,0.016	0.016
815	ENSMUSG00000001062	Vps9d1	chr8	-	123245113	123245712	123245113	123245210	123245506	123245712	815	21,22,7	8,7,2	8,2,3	5,9,1	345	49	0.00564694	0.0172258	0.272,0.309,0.332	0.185,0.031,0.299	0.133
1771	ENSMUSG00000038780	Smurf1	chr5	-	144880624	144881819	144880624	144880709	144881617	144881819	1771	22,47,22	13,17,17	4,2,6	6,2,7	957	49	0.00570414	0.0173737	0.08,0.124,0.062	0.033,0.049,0.042	0.047
2430	ENSMUSG00000023707	Ogfod2	chr5	+	124114064	124114645	124114064	124114192	124114387	124114645	2430	23,27,18	25,32,25	13,3,17	24,20,37	244	49	0.0057877	0.0176013	0.156,0.145,0.126	0.098,0.029,0.084	0.072
1312	ENSMUSG00000017210	Med24	chr11	-	98716413	98718142	98716413	98716525	98717909	98718142	1312	161207102	22,26,26	78,34,31	9,10,26	1433	49	0.00580241	0.0176192	0.2,0.214,0.118	0.229,0.104,0.039	0.053
2246	ENSMUSG00000039176	Polg	chr7	-	79451859	79452229	79451859	79452028	79452106	79452229	2246	26,15,12	20,29,28	5,4,4	15,19,14	127	49	0.00596441	0.0180836	0.334,0.166,0.142	0.114,0.075,0.099	0.118
1354	ENSMUSG00000002963	Pnkp	chr7	+	44859722	44859945	44859722	44859802	44859887	44859945	1354	5,7,0	29,15,17	2,0,3	34,32,38	134	49	0.00613511	0.0185729	0.059,0.146,0.0	0.021,0.0,0.028	0.052
2600	ENSMUSG00000030057	Cnbp	chr6	-	87845121	87845793	87845121	87845557	87845676	87845793	2600	87,106,89	36,48,32	80,82,78	58,46,53	168	49	0.00615855	0.0186156	0.413,0.392,0.448	0.287,0.342,0.3	0.108
2585	ENSMUSG00000025151	Maged1	chrX	-	94537293	94537584	94537293	94537356	94537541	94537584	2585	77,66,43	528587438	31,8,15	246216246	234	49	0.00623469	0.0188172	0.03,0.023,0.02	0.026,0.008,0.013	0.009
789	ENSMUSG00000028744	Pqlc2	chr4	-	139298529	139300411	139298529	139298969	139300225	139300411	789	28,8,15	4,9,7	10,6,4	6,4,14	1305	49	0.00630695	0.0190066	0.208,0.032,0.074	0.059,0.053,0.011	0.064
536	ENSMUSG00000057335	Cep170	chr1	-	176733661	176736895	176733661	176735981	176736843	176736895	536	7,9,2	10,8,10	1,0,2	12,15,9	911	49	0.00638876	0.0192241	0.036,0.057,0.011	0.004,0.0,0.012	0.029
1799	ENSMUSG00000032295	Man2c1	chr9	+	57137281	57137585	57137281	57137374	57137468	57137585	1799	4,11,3	37,38,31	4,1,3	44,59,39	143	49	0.00642359	0.0192708	0.036,0.09,0.032	0.03,0.006,0.026	0.032
2307	ENSMUSG00000067369	Trmt2b	chrX	-	134240078	134240569	134240078	134240180	134240354	134240569	2307	3,10,2	23,24,25	0,0,3	27,12,13	223	49	0.0064169	0.0192708	0.028,0.084,0.017	0.0,0.0,0.048	0.027
750	ENSMUSG00000049482	Ctu2	chr8	+	122480901	122481224	122480901	122481005	122481132	122481224	750	13,16,3	3,4,1	9,18,15	1,2,0	176	49	0.00644804	0.0193151	0.547,0.527,0.455	0.715,0.715,1.0	-0.3
437	ENSMUSG00000021235	Coq6	chr12	+	84368142	84368709	84368142	84368201	84368585	84368709	437	18,23,12	13,25,13	5,3,5	7,9,14	433	49	0.00650103	0.0194446	0.135,0.094,0.095	0.075,0.036,0.039	0.058
1296	ENSMUSG00000023249	Parp3	chr9	-	106474396	106474868	106474396	106474520	106474679	106474868	1296	1,0,3	0,1,0	7,11,9	5,11,11	208	49	0.00654732	0.0195537	1.0,0.0,1.0	0.248,0.191,0.162	0.466
558	ENSMUSG00000078619	Smarcd2	chr11	-	106264939	106265344	106264939	106265037	106265182	106265344	558	8,17,5	35,33,27	5,5,5	35,44,38	194	49	0.00667193	0.0198961	0.055,0.115,0.045	0.035,0.028,0.032	0.04
1527	ENSMUSG00000004561	Mettl17	chr14	+	51888741	51889635	51888741	51888836	51889527	51889635	1527	144,124,74	0,4,3	54,18,30	1,0,1	740	49	0.0067479	0.0200627	1.0,0.672,0.62	0.781,1.0,0.665	-0.051
1752	ENSMUSG00000062908	Acadm	chr3	-	153938896	153939167	153938896	153938966	153939069	153939167	1752	12,17,11	136150127	11,9,8	195192207	152	49	0.00673934	0.0200627	0.028,0.035,0.027	0.018,0.015,0.012	0.015
2630	ENSMUSG00000028975	Pex14	chr4	-	148967523	148970635	148967523	148967626	148970549	148970635	2630	27,42,28	30,30,34	4,0,2	55,35,51	2972	49	0.0072471	0.0215148	0.015,0.023,0.013	0.001,0.0,0.001	0.016
1175	ENSMUSG00000029326	Enoph1	chr5	+	100067798	100068762	100067798	100067941	100068295	100068762	1175	299287247	1,1,0	332284410	5,2,2	403	49	0.00726102	0.0215241	0.973,0.972,1.0	0.89,0.945,0.961	0.05
1704	ENSMUSG00000013858	Tmem259	chr10	-	79978391	79978605	79978391	79978475	79978547	79978605	1704	42,70,41	56,83,71	28,24,22	54,52,62	121	49	0.00739554	0.0218903	0.233,0.255,0.19	0.174,0.157,0.126	0.074
1334	ENSMUSG00000032525	Nktr	chr9	+	121727315	121729680	121727315	121727390	121729635	121729680	1334	25,43,29	1,1,0	9,9,12	2,1,0	2294	49	0.00758901	0.0224297	0.348,0.479,1.0	0.088,0.161,1.0	0.193
2125	ENSMUSG00000042289	Hsd3b7	chr7	+	127801833	127802113	127801833	127801942	127802013	127802113	2125	11,10,4	17,2,8	9,4,5	26,27,25	120	49	0.0076455	0.0225633	0.209,0.671,0.17	0.124,0.057,0.076	0.264
403	ENSMUSG00000026107	Nabp1	chr1	-	51469819	51471411	51469819	51469926	51470970	51471411	403	244284263	3,2,5	2385,2065,1719	71,45,51	1093	49	0.00765724	0.0225645	0.785,0.864,0.702	0.601,0.673,0.602	0.158
2107	ENSMUSG00000026709	Dars2	chr1	-	161044958	161045476	161044958	161045069	161045257	161045476	2107	8,21,10	12,14,19	4,1,6	7,10,16	237	49	0.0076812	0.0226018	0.121,0.237,0.098	0.106,0.02,0.072	0.086
253	ENSMUSG00000019738	Polr2i	chr7	+	30232331	30232536	30232331	30232404	30232481	30232536	253	28,30,13	29,39,35	10,24,19	62,50,43	126	49	0.00771851	0.0226781	0.273,0.23,0.126	0.059,0.157,0.147	0.089
1136	ENSMUSG00000044551	9930012K11Rik	chr14	-	70156160	70156518	70156160	70156276	70156415	70156518	1136	5,2,2	3,0,0	4,2,0	5,4,3	188	49	0.00778382	0.0228364	0.303,1.0,1.0	0.173,0.115,0.0	0.672
2480	ENSMUSG00000011114	Tbrg1	chr9	-	37654215	37655092	37654215	37654436	37655021	37655092	2480	16,21,5	63,64,41	2,0,3	87,85,95	634	49	0.00788567	0.0231012	0.019,0.025,0.009	0.002,0.0,0.002	0.016
2345	ENSMUSG00000086968	4933431E20Rik	chr3	-	107894050	107894992	107894050	107894228	107894860	107894992	2345	12,32,19	0,0,2	29,13,23	3,0,2	681	49	0.00812113	0.0237561	1.0,1.0,0.406	0.41,1.0,0.453	0.181
2576	ENSMUSG00000031386	Hcfc1	chrX	-	73946709	73947050	73946709	73946847	73946934	73947050	2576	7,7,0	28,41,29	2,0,1	22,15,29	136	49	0.00820976	0.0239802	0.083,0.058,0.0	0.032,0.0,0.012	0.032
1335	ENSMUSG00000066900	Suds3	chr5	-	117091681	117093031	117091681	117092856	117092945	117093031	1335	143119130	20,26,19	127,105,96	12,8,9	138	49	0.00832343	0.0242412	0.717,0.619,0.708	0.79,0.823,0.791	-0.12
35	ENSMUSG00000010110	Stx5a	chr19	+	8748654	8748888	8748654	8748711	8748806	8748888	35	36,35,17	52,74,54	30,10,6	64,51,52	144	49	0.0083115	0.0242412	0.191,0.139,0.097	0.138,0.063,0.038	0.063
1476	ENSMUSG00000030780	BC017158	chr7	-	128276227	128276565	128276227	128276412	128276494	128276565	1476	12,10,9	17,25,15	3,2,4	16,16,10	131	49	0.00835282	0.0242914	0.209,0.13,0.183	0.066,0.045,0.13	0.094
1890	ENSMUSG00000025722	Wdr73	chr7	-	80890723	80893341	80890723	80891909	80892975	80893341	1890	45,39,45	23,21,13	13,29,25	19,16,21	1115	49	0.00846976	0.0245956	0.079,0.075,0.132	0.029,0.074,0.05	0.044
1536	ENSMUSG00000027433	Xrn2	chr2	+	147029726	147029976	147029726	147029784	147029868	147029976	1536	4,5,2	25,34,34	0,0,0	29,23,24	133	49	0.00857923	0.0248026	0.056,0.051,0.021	0.0,0.0,0.0	0.043
1788	ENSMUSG00000033735	Spr	chr6	-	85136822	85137113	85136822	85136931	85137060	85137113	1788	171187184	1,0,5	191180144	4,7,5	178	49	0.00856869	0.0248026	0.979,1.0,0.91	0.929,0.876,0.888	0.065
2444	ENSMUSG00000028656	Cap1	chr4	-	122862622	122863085	122862622	122862746	122862900	122863085	2444	14,4,10	98100112	7,0,0	111126100	203	49	0.00856277	0.0248026	0.033,0.01,0.021	0.015,0.0,0.0	0.016
2765	ENSMUSG00000033542	Arhgef5	chr6	+	43283892	43285429	43283892	43284054	43285358	43285429	2765	98,111,66	6,11,9	52,24,14	6,5,9	1353	49	0.00859078	0.0248026	0.372,0.268,0.21	0.239,0.148,0.053	0.137
2759	ENSMUSG00000032827	Ppp1r9a	chr6	+	5134016	5134932	5134016	5134174	5134688	5134932	2759	75135106	6,14,9	13,7,11	1,6,3	563	49	0.00864667	0.0249279	0.521,0.456,0.506	0.531,0.092,0.242	0.206
605	ENSMUSG00000029104	Htt	chr5	+	34898796	34899927	34898796	34898926	34899771	34899927	605	9,21,7	8,19,13	4,2,0	6,6,4	894	49	0.00872367	0.0251136	0.058,0.057,0.029	0.035,0.018,0.0	0.03
2021	ENSMUSG00000030815	Phkg2	chr7	+	127577534	127578029	127577534	127577646	127577974	127578029	2021	63,83,39	1,1,1	98,44,78	4,4,3	377	49	0.00889914	0.0255624	0.891,0.915,0.835	0.761,0.588,0.772	0.173
2806	ENSMUSG00000031256	Cstf2	chrX	+	134069844	134073277	134069844	134069907	134073213	134073277	2806	70,118,81	3,5,5	27,16,18	1,2,6	3355	49	0.00890519	0.0255624	0.254,0.256,0.191	0.283,0.105,0.042	0.09
2555	ENSMUSG00000036281	Snapc4	chr2	-	26373318	26374185	26373318	26373466	26374020	26374185	2555	56,68,47	3,6,8	12,8,10	7,3,1	603	49	0.00917337	0.0262943	0.603,0.479,0.323	0.122,0.178,0.448	0.219
1064	ENSMUSG00000032565	Nudt16	chr9	-	105129672	105131780	105129672	105130510	105131292	105131780	1064	18,27,20	6,3,6	6,15,7	8,6,5	831	49	0.00924758	0.0264691	0.15,0.347,0.164	0.042,0.128,0.076	0.138
473	ENSMUSG00000018559	Ctdnep1	chr11	+	69984253	69984534	69984253	69984320	69984415	69984534	473	5,4,6	25,23,21	2,2,0	10,25,18	144	49	0.00933106	0.0266316	0.064,0.056,0.089	0.064,0.027,0.0	0.039
96	ENSMUSG00000051169	Rpusd3	chr6	-	113417140	113417411	113417140	113417225	113417303	113417411	96	2,0,6	5,3,4	0,0,3	7,6,9	127	49	0.0093234	0.0266316	0.134,0.0,0.367	0.0,0.0,0.114	0.129
1319	ENSMUSG00000022558	Mroh1	chr15	+	76434062	76434787	76434062	76434158	76434682	76434787	1319	23,24,13	14,9,0	7,3,6	15,7,9	573	49	0.00936687	0.0266785	0.123,0.186,1.0	0.038,0.035,0.054	0.394
1649	ENSMUSG00000042055	Wdr11	chr7	+	129628993	129629983	129628993	129629056	129629917	129629983	1649	26,40,19	15,35,20	23,11,2	20,16,21	910	49	0.00937424	0.0266785	0.085,0.058,0.049	0.058,0.036,0.005	0.031
74	ENSMUSG00000019470	Xab2	chr8	-	3613158	3613499	3613158	3613290	3613367	3613499	74	20,15,7	20,24,16	5,4,1	13,11,11	126	49	0.00941841	0.026766	0.28,0.196,0.145	0.13,0.124,0.034	0.111
1779	ENSMUSG00000005150	Wdr83	chr8	-	85076023	85076284	85076023	85076132	85076216	85076284	1779	15,15,14	20,22,14	8,1,2	16,7,10	133	49	0.00943893	0.0267861	0.216,0.201,0.269	0.156,0.05,0.069	0.137
2086	ENSMUSG00000055692	Tmem191c	chr16	+	17276633	17277039	17276633	17276887	17276961	17277039	2086	50,54,21	29,22,14	5,0,3	4,2,6	123	49	0.0095396	0.0270334	0.407,0.494,0.374	0.332,0.0,0.166	0.259
399	ENSMUSG00000026107	Nabp1	chr1	-	51477477	51478399	51477477	51477616	51478371	51478399	399	62,135,73	2,0,2	786512398	29,25,20	804	49	0.00969625	0.0274383	0.654,1.0,0.69	0.623,0.555,0.548	0.206
1875	ENSMUSG00000025995	Wdr75	chr1	+	45817262	45818264	45817262	45817443	45818169	45818264	1875	13,23,10	14,25,17	0,2,9	8,9,13	775	49	0.00972869	0.0274911	0.055,0.055,0.036	0.0,0.014,0.042	0.03
1521	ENSMUSG00000062906	Hdac10	chr15	-	89124174	89124588	89124174	89124253	89124531	89124588	1521	48,37,21	0,0,3	29,12,26	5,0,6	327	49	0.00976808	0.0275634	1.0,1.0,0.512	0.465,1.0,0.394	0.218
1792	ENSMUSG00000038520	Tbc1d17	chr7	-	44842815	44843111	44842815	44842916	44842994	44843111	1792	17,26,10	40,51,33	5,3,7	29,19,25	127	49	0.00982944	0.0276974	0.141,0.164,0.105	0.062,0.057,0.097	0.065
2412	ENSMUSG00000054708	Ankrd24	chr10	+	81640027	81640812	81640027	81640135	81640767	81640812	2412	80,82,33	0,3,1	33,10,7	2,2,1	681	49	0.00986714	0.0277312	1.0,0.663,0.704	0.543,0.265,0.335	0.408
510	ENSMUSG00000028670	Lypla2	chr4	-	135969427	135969674	135969427	135969529	135969600	135969674	510	7,8,5	34,39,29	2,2,2	36,21,24	120	49	0.00986925	0.0277312	0.078,0.077,0.066	0.022,0.037,0.033	0.043
2570	ENSMUSG00000030929	Eri2	chr7	-	119786738	119787485	119786738	119786827	119787403	119787485	2570	8,3,6	4,0,6	0,0,0	6,2,2	625	49	0.00994081	0.027893	0.136,1.0,0.073	0.0,0.0,0.0	0.403
426	ENSMUSG00000034771	Tle2	chr10	+	81580256	81580667	81580256	81580331	81580483	81580667	426	274359228	27,17,15	108,17,33	15,5,5	201	49	0.00999322	0.0280007	0.712,0.837,0.787	0.637,0.453,0.617	0.21
1592	ENSMUSG00000026199	Ankzf1	chr1	+	75195062	75195712	75195062	75195256	75195568	75195712	1592	59,46,46	2,2,1	10,16,22	0,0,0	361	49	0.0100231	0.0280449	0.8,0.757,0.862	1.0,1.0,1.0	-0.194
2227	ENSMUSG00000035772	Mrps2	chr2	+	28468242	28468950	28468242	28468359	28468820	28468950	2227	2,18,6	33,35,37	2,0,1	16,24,26	510	49	0.0100771	0.0281566	0.006,0.047,0.015	0.012,0.0,0.004	0.017
413	ENSMUSG00000030094	Xpc	chr6	-	91496087	91498190	91496087	91496169	91498029	91498190	413	41,15,2	6,11,6	4,6,5	4,5,8	1909	49	0.0103727	0.028942	0.149,0.034,0.008	0.025,0.03,0.016	0.04
1301	ENSMUSG00000024160	Spsb3	chr17	+	24890832	24891136	24890832	24890935	24891010	24891136	1301	22,21,21	20,9,9	14,12,10	15,16,17	124	49	0.0105238	0.0293225	0.303,0.48,0.48	0.269,0.229,0.189	0.192
756	ENSMUSG00000044533	Rps2	chr17	+	24720272	24720731	24720272	24720452	24720533	24720731	756	32,28,12	0,4,3	9,0,3	1,3,2	130	49	0.0105927	0.0294733	1.0,0.725,0.601	0.772,0.0,0.361	0.398
1160	ENSMUSG00000036764	Dnajc12	chr10	+	63395784	63397378	63395784	63395863	63397238	63397378	1160	18,17,11	24,19,25	4,0,1	9,7,7	1424	49	0.0106699	0.0296467	0.025,0.03,0.015	0.015,0.0,0.005	0.017
959	ENSMUSG00000053754	Chd8	chr14	-	52204432	52205506	52204432	52204584	52204789	52205506	959	30,40,17	49,55,31	9,10,5	26,20,24	254	49	0.0107301	0.0297727	0.106,0.123,0.096	0.063,0.088,0.039	0.045
2130	ENSMUSG00000001416	Cct3	chr3	+	88299341	88300991	88299341	88299403	88300799	88300991	2130	34,52,34	73,112,85	4,2,6	91,92,100	1445	49	0.0109667	0.030387	0.016,0.015,0.013	0.001,0.001,0.002	0.013
359	ENSMUSG00000036372	Tmem258	chr19	+	10206423	10207300	10206423	10206533	10207163	10207300	359	33,59,45	144119133	47,10,38	152128138	679	49	0.0110544	0.0305873	0.016,0.035,0.024	0.022,0.006,0.019	0.009
2627	ENSMUSG00000021866	Anxa11	chr14	+	25874209	25874784	25874209	25874304	25874670	25874784	2627	11,7,11	20,17,15	5,1,3	16,15,9	415	49	0.0110728	0.030596	0.061,0.046,0.08	0.036,0.008,0.038	0.035
238	ENSMUSG00000004896	Rrnad1	chr3	-	87924343	87925431	87924343	87924528	87924946	87925431	238	134,125,77	2,3,2	34,23,33	4,1,3	467	49	0.0112317	0.030992	0.875,0.814,0.802	0.471,0.707,0.536	0.259
2581	ENSMUSG00000012123	Aim1l	chr4	+	134089271	134091236	134089271	134089395	134091077	134091236	2581	24,41,11	10,11,4	31,13,13	14,11,17	1731	49	0.0114958	0.0316771	0.064,0.095,0.072	0.059,0.032,0.021	0.04
2131	ENSMUSG00000001416	Cct3	chr3	+	88300799	88300991	88300799	88300850	88300928	88300991	2131	9,6,4	65,94,92	2,2,3	83,83,99	127	49	0.0116587	0.0320815	0.051,0.024,0.016	0.009,0.009,0.012	0.02
2671	ENSMUSG00000039233	Tbce	chr13	-	14005787	14006007	14005787	14005852	14005942	14006007	2671	2,4,3	14,18,16	1,1,0	16,12,12	139	49	0.0117614	0.0323194	0.048,0.073,0.062	0.022,0.029,0.0	0.044
1254	ENSMUSG00000028101	Pias3	chr3	+	96699419	96699837	96699419	96699653	96699758	96699837	1254	41,47,26	2,4,1	20,15,23	0,0,2	154	49	0.011882	0.032606	0.867,0.789,0.892	1.0,1.0,0.785	-0.079
193	ENSMUSG00000032842	Abcc10	chr17	-	46304156	46304475	46304156	46304254	46304329	46304475	193	6,2,0	16,14,9	0,1,0	4,4,9	124	49	0.0119054	0.0326253	0.129,0.053,0.0	0.0,0.09,0.0	0.031
1559	ENSMUSG00000040219	Ttc12	chr9	-	49471861	49472543	49471861	49471883	49472382	49472543	1559	3,8,1	2,3,3	2,0,2	1,4,6	548	49	0.012173	0.0333129	0.118,0.193,0.029	0.152,0.0,0.029	0.053
828	ENSMUSG00000028467	Gba2	chr4	-	43569488	43569955	43569488	43569661	43569829	43569955	828	16,5,10	13,21,18	2,3,0	11,3,6	217	49	0.0124894	0.034132	0.217,0.051,0.111	0.039,0.184,0.0	0.052
1347	ENSMUSG00000040029	Ipo8	chr6	-	148770682	148775093	148770682	148772809	148774976	148775093	1347	30,20,20	17,19,21	8,7,13	16,17,13	2216	49	0.0127062	0.034677	0.038,0.023,0.021	0.011,0.009,0.022	0.013
34	ENSMUSG00000010110	Stx5a	chr19	+	8743079	8743423	8743079	8743135	8743352	8743423	34	25,35,22	50,69,48	19,14,15	71,51,47	266	49	0.012788	0.0348526	0.084,0.085,0.078	0.047,0.048,0.056	0.032
1881	ENSMUSG00000024851	Pitpnm1	chr19	+	4106711	4107975	4106711	4106962	4107785	4107975	1881	31,31,32	3,5,2	11,7,16	4,3,4	872	49	0.0130286	0.0354599	0.367,0.258,0.473	0.134,0.116,0.184	0.221
312	ENSMUSG00000033540	Idua	chr5	+	108680110	108680497	108680110	108680206	108680294	108680497	312	6,7,6	1,6,6	2,1,2	4,6,2	137	49	0.0130521	0.0354753	0.682,0.294,0.263	0.152,0.056,0.263	0.256
1600	ENSMUSG00000037773	Pced1a	chr2	-	130422224	130422704	130422224	130422375	130422465	130422704	1600	13,12,17	18,11,19	4,9,5	18,15,13	139	49	0.0131096	0.0355833	0.203,0.278,0.24	0.073,0.175,0.119	0.118
2492	ENSMUSG00000027367	Stard7	chr2	+	127284094	127284581	127284094	127284303	127284531	127284581	2492	17,15,17	71,102,90	9,6,7	92,56,76	277	49	0.0131504	0.0356455	0.041,0.025,0.032	0.017,0.019,0.016	0.015
1777	ENSMUSG00000005150	Wdr83	chr8	-	85079580	85080225	85079580	85079707	85079788	85080225	1777	2,3,3	14,16,16	0,0,1	7,19,10	130	49	0.0137502	0.0372208	0.051,0.066,0.066	0.0,0.0,0.036	0.049
998	ENSMUSG00000005373	Mlxipl	chr5	+	135133251	135133659	135133251	135133408	135133543	135133659	998	19,16,12	6,0,1	11,6,3	4,4,2	184	49	0.0142266	0.038458	0.457,1.0,0.762	0.423,0.285,0.285	0.409
2144	ENSMUSG00000066621	Tecpr1	chr5	-	144216902	144217408	144216902	144217025	144217225	144217408	2144	8,11,10	28,46,33	24,9,15	140100139	249	49	0.0142844	0.0385621	0.053,0.045,0.056	0.033,0.017,0.021	0.028
1081	ENSMUSG00000028064	Sema4a	chr3	-	88451344	88451786	88451344	88451450	88451687	88451786	1081	0,0,2	2,5,3	2,1,5	2,6,4	286	49	0.0145249	0.0391584	0.0,0.0,0.103	0.146,0.028,0.176	-0.082
1028	ENSMUSG00000022562	Oplah	chr15	-	76297618	76298040	76297618	76297768	76297905	76298040	1028	2,3,1	26,37,41	20,1,1	85,44,31	186	49	0.0146051	0.0391752	0.02,0.021,0.006	0.058,0.006,0.008	-0.008
1500	ENSMUSG00000040928	S100pbp	chr4	-	129181966	129182532	129181966	129182100	129182331	129182532	1500	78142131	0,1,0	48,35,39	2,1,1	280	49	0.0145743	0.0391752	1.0,0.961,1.0	0.808,0.86,0.872	0.14
2051	ENSMUSG00000020359	Phykpl	chr11	+	51592005	51592285	51592005	51592093	51592168	51592285	2051	5,9,14	12,19,7	3,3,3	9,13,13	124	49	0.0146097	0.0391752	0.141,0.158,0.441	0.116,0.084,0.084	0.152
481	ENSMUSG00000003437	Paf1	chr7	+	28395417	28395695	28395417	28395539	28395628	28395695	481	12,21,6	40,50,37	14,1,1	38,44,25	138	49	0.0146017	0.0391752	0.096,0.13,0.054	0.116,0.008,0.014	0.047
2292	ENSMUSG00000003345	Csnk1g2	chr10	+	80638009	80638309	80638009	80638079	80638160	80638309	2292	12,9,17	38,51,45	36,14,17	43,32,50	130	49	0.0146547	0.039243	0.106,0.062,0.125	0.24,0.142,0.114	-0.068
2090	ENSMUSG00000055692	Tmem191c	chr16	+	17276961	17277250	17276961	17277039	17277193	17277250	2090	90,76,52	19,14,10	13,3,6	3,3,6	203	49	0.0147796	0.0395244	0.533,0.567,0.557	0.511,0.194,0.194	0.253
2009	ENSMUSG00000029060	Mib2	chr4	-	155658893	155659265	155658893	155659001	155659122	155659265	2009	43,22,24	5,8,4	22,4,3	5,4,7	170	49	0.0148332	0.0396146	0.713,0.442,0.634	0.559,0.224,0.11	0.299
2681	ENSMUSG00000059772	Slx1b	chr7	-	126691927	126692659	126691927	126692055	126692320	126692659	2681	10,24,10	7,19,10	0,4,6	7,4,8	314	49	0.0150329	0.040041	0.182,0.165,0.135	0.0,0.135,0.105	0.081
61	ENSMUSG00000008855	Hdac5	chr11	-	102195748	102196322	102195748	102196117	102196237	102196322	61	6,8,7	41,32,34	2,1,0	19,3,6	169	49	0.0150257	0.040041	0.041,0.068,0.056	0.03,0.088,0.0	0.016
2341	ENSMUSG00000073434	Wdr90	chr17	-	25849562	25849970	25849562	25849684	25849867	25849970	2341	12,12,12	0,3,1	7,3,3	1,5,1	232	49	0.0151689	0.0403494	1.0,0.458,0.717	0.597,0.112,0.388	0.359
2785	ENSMUSG00000053286	Trmt1l	chr1	+	151433793	151436707	151433793	151433904	151435727	151436707	2785	10,30,15	27,20,26	0,3,6	13,9,12	1872	49	0.0153483	0.0407721	0.01,0.038,0.015	0.0,0.009,0.013	0.014
960	ENSMUSG00000020282	Rhbdf1	chr11	-	32210397	32210758	32210397	32210551	32210657	32210758	960	8,4,3	9,14,5	6,1,2	17,13,23	155	49	0.0156204	0.0414397	0.219,0.083,0.159	0.1,0.024,0.027	0.103
2651	ENSMUSG00000037971	1110032A03Rik	chr9	-	50764223	50764926	50764223	50764290	50764764	50764926	2651	42,59,48	0,0,0	96,73,78	3,1,1	523	49	0.015681	0.0415453	1.0,1.0,1.0	0.75,0.872,0.88	0.166
391	ENSMUSG00000000134	Tfe3	chrX	+	7772448	7775201	7772448	7772596	7773493	7775201	391	40,43,21	15,21,11	18,5,10	10,10,9	946	49	0.0158268	0.041876	0.121,0.096,0.09	0.085,0.025,0.054	0.048
1332	ENSMUSG00000026269	Rnpepl1	chr1	+	92918017	92919103	92918017	92918126	92918872	92919103	1332	24,44,35	41,53,40	17,6,7	30,17,21	795	49	0.0159174	0.0420599	0.035,0.049,0.051	0.034,0.021,0.02	0.02
1387	ENSMUSG00000025060	Slk	chr19	+	47622235	47622694	47622235	47622366	47622570	47622694	1387	3,5,2	9,16,17	0,0,0	10,10,9	253	49	0.0160575	0.0423739	0.061,0.057,0.022	0.0,0.0,0.0	0.047
776	ENSMUSG00000089847	Timm10b	chr7	+	105640761	105641228	105640761	105640857	105641027	105641228	776	54,39,33	37,46,31	23,24,22	35,38,31	219	49	0.0163439	0.0430727	0.246,0.159,0.192	0.128,0.124,0.137	0.069
2050	ENSMUSG00000020359	Phykpl	chr11	+	51593603	51594141	51593603	51593686	51593915	51594141	2050	25,27,22	8,11,8	20,10,13	8,18,10	278	49	0.0166568	0.043776	0.355,0.302,0.326	0.306,0.089,0.186	0.134
20	ENSMUSG00000024382	Ercc3	chr18	+	32245488	32245919	32245488	32245624	32245751	32245919	20	1,7,2	20,26,18	0,0,0	15,15,11	176	49	0.0166766	0.043776	0.014,0.07,0.03	0.0,0.0,0.0	0.038
622	ENSMUSG00000040746	Rnf167	chr11	+	70649674	70650017	70649674	70649765	70649911	70650017	622	29,18,14	39,54,52	17,5,6	50,39,32	195	49	0.0166632	0.043776	0.157,0.077,0.063	0.079,0.031,0.045	0.047
872	ENSMUSG00000042303	Sgsm3	chr15	+	81008288	81008908	81008288	81008434	81008683	81008908	872	3,7,4	4,2,3	0,0,5	8,2,2	298	49	0.0167719	0.0439683	0.11,0.365,0.18	0.0,0.0,0.291	0.121
1440	ENSMUSG00000038102	Trappc11	chr8	-	47513282	47513808	47513282	47513428	47513753	47513808	1440	19,22,10	22,45,34	8,1,8	24,17,24	374	49	0.0168672	0.0441602	0.102,0.06,0.037	0.042,0.008,0.042	0.036
1515	ENSMUSG00000033819	Ppp1r16a	chr15	+	76693013	76693724	76693013	76693138	76693594	76693724	1515	94,117,70	2,4,0	63,39,52	1,0,1	505	49	0.0171577	0.0448618	0.82,0.739,1.0	0.859,1.0,0.835	-0.045
747	ENSMUSG00000045679	Pqlc3	chr12	-	16992277	16993573	16992277	16992319	16993452	16993573	747	8,4,6	1,2,0	22,7,18	43,39,47	1182	49	0.0173619	0.0453365	0.249,0.077,1.0	0.021,0.007,0.016	0.427
569	ENSMUSG00000027381	Bcl2l11	chr2	+	128128619	128129014	128128619	128128756	128128924	128129014	569	22,32,23	1,1,1	4,4,7	1,2,1	217	49	0.0175782	0.0458411	0.832,0.878,0.839	0.475,0.311,0.613	0.383
129	ENSMUSG00000026289	Atg16l1	chr1	+	87785875	87786346	87785875	87785996	87786240	87786346	129	18,28,13	14,8,8	5,0,7	7,4,4	293	49	0.0181729	0.0473302	0.177,0.369,0.214	0.107,0.0,0.226	0.142
1400	ENSMUSG00000027569	Mrgbp	chr2	+	180584405	180584871	180584405	180584487	180584796	180584871	1400	112,150,97	6,8,11	48,32,64	9,9,6	358	49	0.0182267	0.0474084	0.719,0.72,0.547	0.422,0.327,0.593	0.215
1117	ENSMUSG00000039318	Rab3gap2	chr1	+	185275911	185277221	185275911	185275947	185277146	185277221	1117	37,47,37	19,15,22	34,7,21	14,13,24	1248	49	0.0182652	0.0474467	0.071,0.11,0.062	0.087,0.021,0.033	0.034
1067	ENSMUSG00000037266	Rsrp1	chr4	+	134925292	134926818	134925292	134925432	134926734	134926818	1067	9473,10938,6792	109161159	7785,2092,2160	148,47,121	1351	49	0.0183879	0.0477034	0.759,0.711,0.608	0.656,0.617,0.393	0.137
499	ENSMUSG00000049606	Zfp644	chr5	-	106635609	106638635	106635609	106636323	106636416	106638635	499	24,36,52	3,2,7	11,13,17	7,2,5	142	49	0.0184466	0.0477935	0.734,0.861,0.719	0.352,0.692,0.54	0.243
2315	ENSMUSG00000033728	Lrrc14	chr15	+	76712866	76713985	76712866	76713220	76713400	76713985	2315	9,22,6	6,11,6	5,2,6	6,10,5	229	49	0.0185234	0.0479302	0.243,0.3,0.176	0.151,0.041,0.204	0.108
662	ENSMUSG00000078765	U2af1l4	chr7	+	30564202	30564607	30564202	30564301	30564473	30564607	662	49,47,32	44,33,34	38,11,11	26,33,29	221	49	0.0186667	0.0482383	0.198,0.24,0.173	0.245,0.069,0.078	0.073
1086	ENSMUSG00000042185	Nfrkb	chr9	+	31402234	31403074	31402234	31402278	31403013	31403074	1086	24,48,30	12,1,25	2,1,2	0,11,11	784	49	0.0187601	0.048417	0.111,0.75,0.07	1.0,0.006,0.011	-0.029
602	ENSMUSG00000047767	Atg16l2	chr7	-	101291486	101291999	101291486	101291592	101291878	101291999	602	16,12,15	4,2,6	5,1,4	5,1,2	335	49	0.0192176	0.0495338	0.369,0.467,0.268	0.128,0.128,0.226	0.207
1050	ENSMUSG00000021493	Pdlim7	chr13	-	55506305	55507366	55506305	55506367	55507329	55507366	1050	43,40,18	1,0,5	11,8,4	4,1,1	1011	49	0.0193131	0.0497156	0.676,1.0,0.149	0.118,0.279,0.162	0.422
2193	ENSMUSG00000032590	Apeh	chr9	-	108092275	108092717	108092275	108092413	108092553	108092717	2193	6,4,5	41,57,37	0,0,1	36,28,23	189	49	0.0194347	0.0499643	0.037,0.018,0.034	0.0,0.0,0.011	0.026

## Sheet: 5' alternative splice site
ID	GeneID	geneSymbol	chr	strand	longExonStart_0base	longExonEnd	shortES	shortEE	flankingES	flankingEE	ID.1	IC_SAMPLE_1	SC_SAMPLE_1	IC_SAMPLE_2	SC_SAMPLE_2	IncFormLen	SkipFormLen	PValue	FDR	IncLevel1	IncLevel2	IncLevelDifference
2072	ENSMUSG00000031708	Tecr	chr8	-	83573708	83573922	83573870	83573922	83573410	83573455	2072	92,91,74	470481382	24,11,14	679675585	211	49	0	0	0.043,0.042,0.043	0.008,0.004,0.006	0.037
751	ENSMUSG00000032786	Alas1	chr9	-	106237968	106238239	106238074	106238239	106236439	106236708	751	153142120	174237148	49,8,42	321274712	155	49	0	0	0.218,0.159,0.204	0.046,0.009,0.018	0.169
1748	ENSMUSG00000014039	Prdm15	chr16	-	97816848	97817045	97816863	97817045	97816535	97816630	1748	3,2,2	1,0,0	0,0,0	1,1,2	64	49	2.5524e-12	1.05159e-09	0.697,1.0,1.0	0.0,0.0,0.0	0.899
2053	ENSMUSG00000026790	Odf2	chr2	+	29893443	29893569	29893443	29893512	29901076	29901247	2053	51,63,40	12,4,5	61,49,99	51,34,87	106	49	1.70751e-10	5.2762e-08	0.663,0.879,0.787	0.356,0.4,0.345	0.409
1183	ENSMUSG00000062906	Hdac10	chr15	-	89126629	89126706	89126640	89126706	89126377	89126437	1183	4,2,5	2,3,2	0,0,0	8,2,2	60	49	1.72517e-09	3.55385e-07	0.62,0.353,0.671	0.0,0.0,0.0	0.548
1797	ENSMUSG00000041396	Mettl18	chr1	+	163994888	163995071	163994888	163994977	163995913	163997243	1797	2,11,5	1,2,6	4,3,3	0,0,0	143	49	1.48819e-09	3.55385e-07	0.407,0.653,0.222	1.0,1.0,1.0	-0.573
1745	ENSMUSG00000033543	Gtf2a2	chr9	+	70016818	70017191	70016818	70016923	70019388	70019515	1745	40,63,32	45,60,54	10,13,7	31,54,52	317	49	2.45986e-09	4.34341e-07	0.121,0.14,0.084	0.047,0.036,0.02	0.081
74	ENSMUSG00000003923	Tfam	chr10	-	71237839	71238280	71238234	71238280	71236915	71237031	74	116117121	0,0,0	109,91,65	8,1,11	444	49	8.48755e-09	1.31133e-06	1.0,1.0,1.0	0.601,0.909,0.395	0.365
1346	ENSMUSG00000044916	1700029I15Rik	chr2	+	92382917	92383113	92382917	92383051	92383207	92383281	1346	5,4,3	0,0,0	2,1,4	2,1,4	111	49	1.13814e-08	1.56304e-06	1.0,1.0,1.0	0.306,0.306,0.306	0.694
1674	ENSMUSG00000024430	Cabyr	chr18	+	12750659	12751828	12750659	12751004	12753860	12754463	1674	32,36,18	0,0,0	90,93,114	4,1,13	873	49	3.01549e-08	3.72714e-06	1.0,1.0,1.0	0.558,0.839,0.33	0.424
1803	ENSMUSG00000020290	Xpo1	chr11	+	23267661	23268690	23267661	23267763	23271132	23271205	1803	26,33,25	30,41,55	0,0,8	29,27,36	976	49	4.22541e-08	4.74783e-06	0.042,0.039,0.022	0.0,0.0,0.011	0.031
1597	ENSMUSG00000024188	Luc7l	chr17	+	26252965	26254388	26252965	26253091	26255030	26255125	1597	552772439	4,4,6	311,81,140	10,7,14	1346	49	4.63112e-08	4.77005e-06	0.834,0.875,0.727	0.531,0.296,0.267	0.447
1596	ENSMUSG00000022843	Clcn2	chr16	-	20709076	20709315	20709101	20709315	20708633	20708767	1596	14,14,6	31,28,25	3,1,4	64,45,33	74	49	6.21263e-08	5.90678e-06	0.23,0.249,0.137	0.03,0.015,0.074	0.166
349	ENSMUSG00000038900	Rpl12	chr2	+	32961739	32961960	32961739	32961839	32962048	32962122	349	97,107,74	7,6,3	23,22,28	10,6,10	170	49	1.14472e-07	1.01062e-05	0.8,0.837,0.877	0.399,0.514,0.447	0.385
1238	ENSMUSG00000029759	Pon3	chr6	-	5246047	5246333	5246277	5246333	5240812	5240978	1238	16,29,32	56,56,57	22,27,54	224182212	279	49	4.81785e-07	3.96991e-05	0.048,0.083,0.09	0.017,0.025,0.043	0.045
974	ENSMUSG00000014856	Tmem208	chr8	+	105328321	105328484	105328321	105328458	105328607	105328692	974	13,17,19	27,31,34	9,11,7	74,58,68	75	49	5.25175e-07	4.05698e-05	0.239,0.264,0.267	0.074,0.11,0.063	0.174
1865	ENSMUSG00000071337	Tia1	chr6	+	86424961	86425203	86424961	86425070	86425449	86425545	1865	48,88,43	26,40,32	12,10,8	21,20,18	182	49	6.56721e-07	4.77474e-05	0.332,0.372,0.266	0.133,0.119,0.107	0.204
2025	ENSMUSG00000012848	Rps5	chr7	+	12922289	12922422	12922289	12922388	12922972	12923081	2025	10,14,8	355350247	17,19,25	199173206	83	49	7.36131e-07	5.05477e-05	0.016,0.023,0.019	0.048,0.061,0.067	-0.039
1250	ENSMUSG00000025369	Smarcc2	chr10	+	128487933	128488359	128487933	128488017	128488895	128490173	1250	208242176	24,38,23	154112156	5,0,7	391	49	1.61323e-06	0.000102708	0.521,0.444,0.49	0.794,1.0,0.736	-0.358
1511	ENSMUSG00000025733	Rhot2	chr17	-	25840221	25840335	25840254	25840335	25839984	25840107	1511	12,6,5	78,87,48	0,1,1	102,71,86	82	49	1.66194e-06	0.000102708	0.084,0.04,0.059	0.0,0.008,0.007	0.056
883	ENSMUSG00000026634	Angel2	chr1	+	190940873	190941458	190940873	190941295	190942120	190942247	883	12,17,4	5,15,10	4,0,1	21,10,10	212	49	1.98934e-06	0.000117087	0.357,0.208,0.085	0.042,0.0,0.023	0.195
1141	ENSMUSG00000018774	Cd68	chr11	-	69665475	69665936	69665502	69665936	69665246	69665366	1141	3,1,2	0,1,1	3,0,0	11,7,9	76	49	2.69556e-06	0.000137959	1.0,0.392,0.563	0.15,0.0,0.0	0.602
1652	ENSMUSG00000023942	Slc29a1	chr17	-	45588995	45589074	45589001	45589074	45588288	45588386	1652	23,25,15	46,48,47	62,48,49	380250332	55	49	2.63448e-06	0.000137959	0.308,0.317,0.221	0.127,0.146,0.116	0.152
309	ENSMUSG00000022214	Dcaf11	chr14	+	55561074	55561442	55561074	55561419	55562891	55563019	309	24,36,22	13,14,7	113127161	8,18,16	72	49	2.69211e-06	0.000137959	0.557,0.636,0.681	0.906,0.828,0.873	-0.244
939	ENSMUSG00000021368	Tbc1d7	chr13	-	43171308	43171501	43171328	43171501	43169801	43169947	939	12,22,11	6,3,3	14,14,24	0,0,1	69	49	2.79043e-06	0.000137959	0.587,0.839,0.723	1.0,1.0,0.945	-0.265
2152	ENSMUSG00000027405	Nop56	chr2	+	130277031	130277314	130277031	130277132	130277475	130277624	2152	72,77,38	49,49,37	23,6,17	30,28,34	231	49	2.96114e-06	0.000140768	0.238,0.25,0.179	0.14,0.043,0.096	0.129
1523	ENSMUSG00000035851	Ythdc1	chr5	+	86827954	86829479	86827954	86828121	86830553	86830636	1523	404637428	24,35,26	176115112	27,12,20	1407	49	3.32015e-06	0.000151989	0.37,0.388,0.364	0.185,0.25,0.163	0.175
1166	ENSMUSG00000020964	Sel1l	chr12	-	91833054	91833222	91833204	91833222	91831568	91831674	1166	423704582	3,32,18	345333463	3,0,5	199	49	3.62576e-06	0.000160052	0.972,0.844,0.888	0.966,1.0,0.958	-0.073
2167	ENSMUSG00000059540	Tcea2	chr2	+	181680309	181680735	181680309	181680475	181683212	181683275	2167	27,30,16	4,4,1	5,4,5	3,3,9	309	49	5.30012e-06	0.000225895	0.517,0.543,0.717	0.209,0.175,0.081	0.437
1139	ENSMUSG00000026608	Kctd3	chr1	-	188976370	188976707	188976610	188976707	188974286	188974471	1139	15,16,9	22,21,28	1,0,2	7,9,18	289	49	6.78402e-06	0.000279502	0.104,0.114,0.052	0.024,0.0,0.018	0.076
112	ENSMUSG00000018669	Cdk5rap3	chr11	-	96916050	96916196	96916150	96916196	96913664	96913796	112	7,10,5	14,19,16	5,1,0	37,30,21	149	49	7.64576e-06	0.000304844	0.141,0.148,0.093	0.043,0.011,0.0	0.109
392	ENSMUSG00000021235	Coq6	chr12	+	84370255	84370386	84370255	84370354	84370923	84371031	392	31,33,34	5,4,5	24,20,29	0,1,0	81	49	9.037e-06	0.000349054	0.79,0.833,0.804	1.0,0.924,1.0	-0.166
1623	ENSMUSG00000029020	Mfn2	chr4	-	147904449	147904698	147904657	147904698	147903354	147903497	1623	20,25,26	0,2,0	10,12,9	48,20,0	257	49	1.12509e-05	0.000421395	1.0,0.704,1.0	0.038,0.103,1.0	0.521
1504	ENSMUSG00000026127	Imp4	chr1	+	34442909	34443104	34442909	34442993	34443377	34443487	1504	9,4,16	20,33,25	3,1,0	22,18,23	160	49	1.2051e-05	0.000438088	0.121,0.036,0.164	0.04,0.017,0.0	0.088
1541	ENSMUSG00000029060	Mib2	chr4	-	155658893	155659265	155659122	155659265	155657854	155657959	1541	88,66,63	8,1,8	39,28,35	1,0,0	278	49	1.256e-05	0.000443548	0.66,0.921,0.581	0.873,1.0,1.0	-0.237
1726	ENSMUSG00000005417	Mprip	chr11	+	59737071	59737582	59737071	59737228	59741119	59741261	1726	86,140,89	22,24,28	200119110	11,11,11	403	49	1.85872e-05	0.000638162	0.322,0.415,0.279	0.689,0.568,0.549	-0.263
1835	ENSMUSG00000000916	Nsun5	chr5	+	135374926	135375105	135374926	135375065	135375274	135375485	1835	13,20,11	3,5,3	15,6,6	1,0,0	89	49	2.48296e-05	0.000829444	0.705,0.688,0.669	0.892,1.0,1.0	-0.277
181	ENSMUSG00000031812	Map1lc3b	chr8	+	121593489	121593650	121593489	121593545	121595985	121596092	181	21,15,21	7,3,1	15,4,3	13,8,8	154	49	3.47688e-05	0.0011309	0.488,0.614,0.87	0.269,0.137,0.107	0.486
2114	ENSMUSG00000034021	Pds5b	chr5	+	150796570	150796676	150796570	150796670	150800577	150801017	2114	9,7,10	12,22,10	1,0,1	3,5,10	55	49	4.17742e-05	0.00128483	0.401,0.221,0.471	0.229,0.0,0.082	0.261
398	ENSMUSG00000026977	March7	chr2	+	60240942	60241075	60240942	60241052	60243556	60243670	398	3,5,3	14,24,17	0,0,0	16,18,21	72	49	4.26196e-05	0.00128483	0.127,0.124,0.107	0.0,0.0,0.0	0.119
823	ENSMUSG00000030409	Dmpk	chr7	+	19088000	19088109	19088000	19088100	19088187	19088264	823	6,4,2	1,0,0	11,4,9	2,2,8	58	49	4.16759e-05	0.00128483	0.835,1.0,1.0	0.823,0.628,0.487	0.299
1023	ENSMUSG00000048100	Taf13	chr3	+	108571698	108572113	108571698	108571748	108572879	108572958	1023	32,23,15	3,3,0	16,10,10	0,0,0	414	49	4.78606e-05	0.00140847	0.558,0.476,1.0	1.0,1.0,1.0	-0.322
622	ENSMUSG00000026048	Ercc5	chr1	+	44158143	44158335	44158143	44158259	44158804	44158891	622	3,4,6	13,8,9	0,1,0	7,4,12	125	49	7.02858e-05	0.00202031	0.083,0.164,0.207	0.0,0.089,0.0	0.122
377	ENSMUSG00000026005	Rpe	chr1	+	66700830	66701417	66700830	66701017	66701616	66701648	377	15,31,18	1,0,0	16,21,25	2,0,4	449	49	7.85199e-05	0.00215668	0.621,1.0,1.0	0.466,1.0,0.405	0.25
735	ENSMUSG00000055491	Pprc1	chr19	+	46062401	46062503	46062401	46062494	46062611	46065480	735	6,10,6	3,1,5	4,4,6	0,1,0	58	49	7.74228e-05	0.00215668	0.628,0.894,0.503	1.0,0.772,1.0	-0.249
1040	ENSMUSG00000032525	Nktr	chr9	+	121738387	121740075	121738387	121738415	121741121	121741151	1040	41,118,63	2,0,0	16,12,14	2,1,1	1709	49	8.56478e-05	0.00225236	0.37,1.0,1.0	0.187,0.256,0.286	0.547
1382	ENSMUSG00000059689	Zfp637	chr6	+	117843252	117843396	117843252	117843392	117845024	117845413	1382	3,5,1	9,18,9	1,0,0	14,21,9	53	49	8.52982e-05	0.00225236	0.236,0.204,0.093	0.062,0.0,0.0	0.157
357	ENSMUSG00000026107	Nabp1	chr1	-	51477824	51478399	51478300	51478399	51477477	51477616	357	52,116,71	4,3,0	641394286	82,77,61	525	49	9.51569e-05	0.00245029	0.548,0.783,1.0	0.422,0.323,0.304	0.427
654	ENSMUSG00000090626	Tex9	chr9	-	72479923	72480775	72480596	72480775	72478339	72478422	654	2,10,6	0,0,1	3,1,5	0,4,1	722	49	0.000146148	0.00368651	1.0,1.0,0.289	1.0,0.017,0.253	0.34
1081	ENSMUSG00000048154	Kmt2d	chr15	-	98856068	98856182	98856077	98856182	98855767	98855898	1081	3,2,5	2,11,8	0,1,0	2,2,4	58	49	0.000181227	0.00447993	0.559,0.133,0.346	0.0,0.297,0.0	0.247
627	ENSMUSG00000064043	Trerf1	chr17	+	47319351	47319678	47319351	47319618	47323277	47323662	627	13,16,18	3,5,1	8,2,3	1,0,0	109	49	0.000196617	0.00476506	0.661,0.59,0.89	0.782,1.0,1.0	-0.214
514	ENSMUSG00000030546	Plin1	chr7	-	79732685	79732776	79732741	79732776	79732096	79732155	514	1,6,5	9,5,5	0,0,1	1,4,3	105	49	0.000200869	0.00477451	0.049,0.359,0.318	0.0,0.0,0.135	0.197
356	ENSMUSG00000026107	Nabp1	chr1	-	51477721	51478399	51478300	51478399	51477477	51477616	356	51,108,65	4,3,0	584366269	82,77,61	628	49	0.000212365	0.00495252	0.499,0.737,1.0	0.357,0.271,0.256	0.451
125	ENSMUSG00000037730	Mynn	chr3	+	30603503	30603800	30603503	30603670	30607036	30607830	125	27,72,49	6,8,3	27,15,24	1,1,0	179	49	0.000217772	0.00498456	0.552,0.711,0.817	0.881,0.804,1.0	-0.202
263	ENSMUSG00000031310	Zmym3	chrX	-	101409611	101409780	101409632	101409780	101409153	101409305	263	97135106	9,13,10	25,20,24	1,0,1	70	49	0.000256452	0.00576319	0.883,0.879,0.881	0.946,1.0,0.944	-0.082
1368	ENSMUSG00000005150	Wdr83	chr8	-	85080053	85080225	85080119	85080225	85079788	85079837	1368	14,12,9	7,15,7	1,0,6	10,8,9	115	49	0.000304996	0.00671924	0.46,0.254,0.354	0.041,0.0,0.221	0.269
1679	ENSMUSG00000057948	Unc13d	chr11	-	116069880	116069937	116069886	116069937	116069701	116069799	1679	4,4,5	0,0,0	65,46,53	8,4,3	55	49	0.000312493	0.00671924	1.0,1.0,1.0	0.879,0.911,0.94	0.09
266	ENSMUSG00000023467	Tulp2	chr7	+	45518585	45518906	45518585	45518885	45519730	45519843	266	36,24,17	16,9,13	37,25,28	38,39,47	70	49	0.00032074	0.00671924	0.612,0.651,0.478	0.405,0.31,0.294	0.244
585	ENSMUSG00000031700	Gpt2	chr8	+	85505578	85505867	85505578	85505687	85509178	85509309	585	1,0,2	11,14,16	96,29,91	415,47,517	229	49	0.00031756	0.00671924	0.019,0.0,0.026	0.047,0.117,0.036	-0.052
1061	ENSMUSG00000022884	Eif4a2	chr16	+	23107758	23107880	23107758	23107820	23108587	23108633	1061	22,38,8	154206173	1,1,7	81,43,71	109	49	0.000331603	0.00683103	0.06,0.077,0.02	0.006,0.01,0.042	0.033
1700	ENSMUSG00000034211	Mrps17	chr5	+	129715683	129715941	129715683	129715910	129716726	129716866	1700	16,21,23	10,5,9	7,6,5	12,10,7	80	49	0.000342526	0.00694036	0.495,0.72,0.61	0.263,0.269,0.304	0.33
1958	ENSMUSG00000020910	Adprm	chr11	-	67041392	67042107	67041480	67042107	67040218	67040335	1958	8,12,14	14,11,6	3,4,1	12,9,13	137	49	0.000348563	0.00694877	0.17,0.281,0.455	0.082,0.137,0.027	0.22
631	ENSMUSG00000015090	Ptgds	chr2	-	25467286	25467345	25467319	25467345	25466708	25466831	631	2,3,4	1,0,0	1496,1733,1174	291326187	82	49	0.000365646	0.00717363	0.544,1.0,1.0	0.754,0.761,0.79	0.08
1632	ENSMUSG00000060073	Psma3	chr12	+	70978732	70978839	70978732	70978815	70983318	70983442	1632	2,6,3	51,84,76	10,17,15	105,85,88	73	49	0.000376356	0.00723581	0.026,0.046,0.026	0.06,0.118,0.103	-0.061
812	ENSMUSG00000026113	Inpp4a	chr1	+	37379921	37380177	37379921	37380060	37387697	37387870	812	4,7,3	1,3,2	12,5,6	1,1,0	166	49	0.000380524	0.00723581	0.541,0.408,0.307	0.78,0.596,1.0	-0.373
407	ENSMUSG00000020288	Ahsa2	chr11	-	23492137	23492306	23492217	23492306	23491474	23491582	407	16,15,13	25,17,16	3,2,1	9,10,10	129	49	0.000388633	0.00727803	0.196,0.251,0.236	0.112,0.071,0.037	0.154
2017	ENSMUSG00000075703	Ept1	chr5	+	30257711	30257820	30257711	30257761	30263070	30263119	2017	12,11,7	1,2,3	8,8,15	0,0,1	108	49	0.000423958	0.00782107	0.845,0.714,0.514	1.0,1.0,0.872	-0.266
1465	ENSMUSG00000028552	Eps15	chr4	+	109321127	109321325	109321127	109321217	109322069	109322215	1465	34,48,47	18,25,23	22,20,33	28,24,33	157	49	0.000466332	0.00835343	0.371,0.375,0.389	0.197,0.206,0.238	0.165
2098	ENSMUSG00000024012	Mtch1	chr17	-	29336166	29336311	29336217	29336311	29333957	29334005	2098	139138116	45,68,47	74,60,77	79,59,41	100	49	0.00046055	0.00835343	0.602,0.499,0.547	0.315,0.333,0.479	0.174
1122	ENSMUSG00000039463	Slc9a8	chr2	+	167424118	167424649	167424118	167424297	167434781	167434862	1122	6,5,2	4,7,5	3,0,3	19,14,21	401	49	0.000476915	0.00842096	0.155,0.08,0.047	0.019,0.0,0.017	0.082
1545	ENSMUSG00000035234	Fam175a	chr5	-	100809553	100809643	100809558	100809643	100806778	100806890	1545	1,3,3	6,9,6	1,0,0	7,5,9	54	49	0.000515472	0.00897358	0.131,0.232,0.312	0.115,0.0,0.0	0.187
2046	ENSMUSG00000001120	Pcbp3	chr10	-	76785070	76785214	76785139	76785214	76781831	76781873	2046	6,12,23	38,38,33	2,1,0	9,10,8	118	49	0.000572687	0.00983113	0.062,0.116,0.224	0.084,0.04,0.0	0.093
1121	ENSMUSG00000021843	Ktn1	chr14	+	47734154	47734270	47734154	47734264	47736099	47736291	1121	3,2,1	0,2,2	0,1,0	1,0,1	55	49	0.000625906	0.0103222	1.0,0.471,0.308	0.0,1.0,0.0	0.26
414	ENSMUSG00000024037	Wdr4	chr17	-	31509768	31509912	31509820	31509912	31503509	31503666	414	15,28,28	3,4,4	4,3,4	0,1,0	101	49	0.000626345	0.0103222	0.708,0.773,0.773	1.0,0.593,1.0	-0.113
931	ENSMUSG00000020079	Supv3l1	chr10	-	62443378	62443563	62443394	62443563	62441134	62441246	931	5,4,0	18,10,15	0,1,0	12,9,9	65	49	0.000623244	0.0103222	0.173,0.232,0.0	0.0,0.077,0.0	0.109
1979	ENSMUSG00000062963	Ufc1	chr1	-	171289854	171289947	171289883	171289947	171289517	171289594	1979	5,8,1	65,51,56	1,1,4	144151135	78	49	0.000682082	0.0110928	0.046,0.09,0.011	0.004,0.004,0.018	0.04
826	ENSMUSG00000004500	Zfp324	chr7	+	12968794	12968968	12968794	12968921	12969363	12969480	826	2,5,3	4,12,7	1,0,0	2,3,3	96	49	0.000693991	0.0111399	0.203,0.175,0.179	0.203,0.0,0.0	0.118
1367	ENSMUSG00000030016	Zfml	chr6	+	83914352	83914489	83914352	83914479	83928652	83930165	1367	3,4,3	11,21,16	1,0,0	6,5,7	59	49	0.000704203	0.0111589	0.185,0.137,0.135	0.122,0.0,0.0	0.112
138	ENSMUSG00000059208	Hnrnpm	chr17	-	33666493	33666685	33666646	33666685	33665491	33665645	138	297427318	0,0,1	147146120	4,5,0	202	49	0.000722658	0.0113064	1.0,1.0,0.987	0.899,0.876,1.0	0.071
1299	ENSMUSG00000025510	Cd151	chr7	+	141467361	141467584	141467361	141467466	141468418	141468546	1299	128178149	25,57,36	282358367	128159148	167	49	0.000876065	0.0135352	0.6,0.478,0.548	0.393,0.398,0.421	0.138
1542	ENSMUSG00000038425	Poli	chr18	-	70524730	70525528	70525375	70525528	70523162	70523399	1542	13,6,4	2,5,6	0,1,2	4,4,1	694	49	0.000980504	0.0149618	0.315,0.078,0.045	0.0,0.017,0.124	0.099
764	ENSMUSG00000079478	Sssca1	chr19	-	5731438	5731595	5731443	5731595	5731240	5731325	764	1,1,1	30,33,21	6,4,5	31,41,33	54	49	0.000993647	0.0149774	0.029,0.027,0.041	0.149,0.081,0.121	-0.085
1467	ENSMUSG00000031921	Terf2	chr8	-	107076609	107076996	107076878	107076996	107072559	107072645	1467	254333237	1,4,5	169104161	0,0,0	318	49	0.00110051	0.0163883	0.975,0.928,0.88	1.0,1.0,1.0	-0.072
1305	ENSMUSG00000020770	Unk	chr11	+	116053015	116053158	116053015	116053119	116053489	116053690	1305	14,24,12	1,6,6	6,7,9	1,0,1	88	49	0.00112191	0.0165081	0.886,0.69,0.527	0.77,1.0,0.834	-0.167
1118	ENSMUSG00000006958	Chrd	chr16	+	20739406	20740056	20739406	20739510	20741189	20741344	1118	1,6,8	0,0,0	34,16,51	3,0,2	595	49	0.00116307	0.0169124	1.0,1.0,1.0	0.483,1.0,0.677	0.28
290	ENSMUSG00000028621	Cyb5rl	chr4	+	107068611	107070547	107068611	107068823	107070869	107071018	290	22,41,27	6,8,4	16,3,2	6,3,5	1773	49	0.00124873	0.0179469	0.092,0.124,0.157	0.069,0.027,0.011	0.089
1224	ENSMUSG00000046711	Hmga1	chr17	+	27559532	27559703	27559532	27559670	27560927	27561011	1224	0,0,0	1,3,3	4,1,1	0,2,2	82	49	0.00127176	0.0180388	0.0,0.0,0.0	1.0,0.23,0.23	-0.487
1881	ENSMUSG00000004677	Myo9b	chr8	+	71350134	71350195	71350134	71350189	71350926	71351048	1881	4,2,7	17,15,10	0,1,1	7,4,7	55	49	0.00128432	0.0180388	0.173,0.106,0.384	0.0,0.182,0.113	0.123
505	ENSMUSG00000021156	Zmynd11	chr13	-	9690277	9690514	9690445	9690514	9689451	9689724	505	82,115,96	52,68,48	78,43,90	21,18,19	217	49	0.00140851	0.0195608	0.263,0.276,0.311	0.456,0.35,0.517	-0.158
2102	ENSMUSG00000029826	Zc3hav1	chr6	-	38332141	38333188	38332489	38333188	38331762	38331861	2102	647908786	4,4,7	754583780	0,3,0	397	49	0.00151357	0.020558	0.952,0.966,0.933	1.0,0.96,1.0	-0.036
67	ENSMUSG00000010110	Stx5a	chr19	+	8743352	8743502	8743352	8743423	8748460	8748577	67	6,18,7	41,58,39	6,2,2	50,41,37	128	49	0.00151285	0.020558	0.053,0.106,0.064	0.044,0.018,0.02	0.047
572	ENSMUSG00000000148	Brat1	chr5	+	140712504	140712901	140712504	140712877	140713052	140713172	572	3,5,2	5,10,5	0,2,0	5,4,3	73	49	0.00164669	0.0218851	0.287,0.251,0.212	0.0,0.251,0.0	0.166
602	ENSMUSG00000017264	Exosc10	chr4	+	148572918	148573029	148572918	148572969	148573110	148573189	602	10,10,11	26,34,26	1,3,2	16,16,19	109	49	0.0016309	0.0218851	0.147,0.117,0.16	0.027,0.078,0.045	0.091
21	ENSMUSG00000034248	Slc25a37	chr14	-	69248882	69249622	69249393	69249622	69247580	69247637	21	120,182,86	3,5,5	53,31,46	8,2,7	560	49	0.00169789	0.0223255	0.778,0.761,0.601	0.367,0.576,0.365	0.277
1035	ENSMUSG00000030534	Vps33b	chr7	+	80279971	80280033	80279971	80280017	80282484	80282579	1035	4,1,2	6,11,9	0,1,0	7,5,9	65	49	0.00183989	0.0239379	0.334,0.064,0.143	0.0,0.131,0.0	0.137
551	ENSMUSG00000042198	Chchd7	chr4	+	3938913	3939131	3938913	3938962	3939423	3939526	551	224189145	8,2,3	87,76,73	8,10,2	218	49	0.00187724	0.0241694	0.863,0.955,0.916	0.71,0.631,0.891	0.167
1084	ENSMUSG00000000902	Smarcb1	chr10	-	75916772	75916911	75916799	75916911	75915063	75915193	1084	53,83,51	27,36,29	31,42,42	41,29,43	76	49	0.00193031	0.0245965	0.559,0.598,0.531	0.328,0.483,0.386	0.164
1996	ENSMUSG00000029359	Tesc	chr5	+	118056376	118056443	118056376	118056438	118056536	118056644	1996	0,0,0	1,1,1	5,6,5	42,85,97	54	49	0.00195833	0.024699	0.0,0.0,0.0	0.097,0.06,0.045	-0.067
341	ENSMUSG00000035674	Ndufa3	chr7	+	3617616	3618140	3617616	3617691	3619429	3619507	341	52,38,33	136147174	35,28,30	181170237	498	49	0.00208749	0.026062	0.036,0.025,0.018	0.019,0.016,0.012	0.011
134	ENSMUSG00000043019	Edem3	chr1	+	151805849	151806003	151805849	151805946	151807365	151807557	134	72134104	1,3,6	73,58,92	5,10,7	106	49	0.00238139	0.029434	0.971,0.954,0.889	0.871,0.728,0.859	0.119
547	ENSMUSG00000058248	Kcnh1	chr1	+	192276697	192277171	192276697	192277090	192337399	192337829	547	6,7,6	20,48,34	0,0,1	6,5,4	130	49	0.00247614	0.0303021	0.102,0.052,0.062	0.0,0.0,0.086	0.043
1520	ENSMUSG00000022763	Aifm3	chr16	+	17500288	17500534	17500288	17500398	17500746	17500843	1520	1,4,6	0,1,0	65,42,64	5,0,4	185	49	0.00260075	0.031515	1.0,0.514,1.0	0.775,1.0,0.809	-0.023
461	ENSMUSG00000030990	Pgap2	chr7	+	102236447	102236554	102236447	102236542	102237121	102237230	461	101165142	37,74,63	121125121	74,76,92	61	49	0.00268071	0.0321685	0.687,0.642,0.644	0.568,0.569,0.514	0.107
36	ENSMUSG00000055296	Tmem245	chr4	-	56903353	56904049	56903917	56904049	56903211	56903247	36	12,9,12	1,1,0	2,4,8	3,0,2	613	49	0.00287371	0.034042	0.49,0.418,1.0	0.051,1.0,0.242	0.205
535	ENSMUSG00000028312	Smc2	chr4	+	52439242	52439410	52439242	52439334	52440200	52440423	535	9,7,15	2,2,1	4,4,4	0,0,0	125	49	0.00289192	0.034042	0.638,0.578,0.855	1.0,1.0,1.0	-0.31
77	ENSMUSG00000022335	Zfat	chr15	-	68110443	68110562	68110476	68110562	68104955	68105079	77	1,2,3	6,2,2	0,1,0	1,1,1	82	49	0.00293136	0.0341807	0.091,0.374,0.473	0.0,0.374,0.0	0.188
213	ENSMUSG00000030322	Mbd4	chr6	-	115848394	115849732	115848905	115849732	115845542	115845617	213	12,22,24	0,6,2	0,1,6	2,1,2	560	49	0.00297682	0.0343315	1.0,0.243,0.512	0.0,0.08,0.208	0.489
532	ENSMUSG00000020232	Hmg20b	chr10	-	81350011	81350189	81350133	81350189	81349379	81349488	532	20,12,5	15,14,20	8,8,3	23,28,24	171	49	0.00299984	0.0343315	0.276,0.197,0.067	0.091,0.076,0.035	0.113
103	ENSMUSG00000061461	Smim20	chr5	+	53268022	53268331	53268022	53268070	53277142	53277199	103	6,7,8	0,0,1	16,4,10	0,2,2	310	49	0.00330049	0.0374258	1.0,1.0,0.558	1.0,0.24,0.441	0.292
448	ENSMUSG00000031381	Piga	chrX	+	164422583	164423672	164422583	164423363	164427931	164428064	448	11,21,13	6,11,12	9,1,9	9,17,9	358	49	0.00336279	0.0377856	0.201,0.207,0.129	0.12,0.008,0.12	0.096
64	ENSMUSG00000015002	Efr3a	chr15	+	65815334	65815478	65815334	65815411	65818432	65818560	64	4,13,4	15,24,26	3,2,1	18,24,18	116	49	0.00362783	0.0403964	0.101,0.186,0.061	0.066,0.034,0.023	0.075
45	ENSMUSG00000027131	Emc4	chr2	-	112367332	112367516	112367401	112367516	112364151	112364305	45	2,10,2	47,43,52	1,2,1	74,62,67	118	49	0.0037278	0.0411389	0.017,0.088,0.016	0.006,0.013,0.006	0.032
135	ENSMUSG00000020886	Dlg4	chr11	+	70026922	70027087	70026922	70026988	70030398	70030452	135	5,1,2	3,11,7	1,0,0	9,2,4	148	49	0.00379215	0.0414787	0.356,0.029,0.086	0.035,0.0,0.0	0.145
1857	ENSMUSG00000022789	Dnm1l	chr16	-	16345979	16346145	16345997	16346145	16341421	16341468	1857	2,4,2	12,25,26	1,0,0	16,13,21	67	49	0.00383603	0.0415907	0.109,0.105,0.053	0.044,0.0,0.0	0.074
1722	ENSMUSG00000025237	Parp6	chr9	+	59630618	59630829	59630618	59630769	59631339	59631393	1722	23,26,15	6,0,6	22,28,15	2,0,1	109	49	0.00400998	0.0430986	0.633,1.0,0.529	0.832,1.0,0.871	-0.18
629	ENSMUSG00000039356	Exosc2	chr2	+	31672471	31672586	31672471	31672573	31674514	31674560	629	3,4,2	17,17,12	0,1,1	9,16,4	62	49	0.00416982	0.0444301	0.122,0.157,0.116	0.0,0.047,0.165	0.061
1437	ENSMUSG00000039536	Stau1	chr2	-	166949699	166949829	166949743	166949829	166948146	166949359	1437	4,5,3	24,35,24	2,1,0	22,24,27	93	49	0.00424027	0.0447946	0.081,0.07,0.062	0.046,0.021,0.0	0.049
2044	ENSMUSG00000002279	Lmf1	chr17	+	25588675	25588742	25588675	25588686	25612295	25612444	2044	2,4,3	23,19,12	0,0,2	23,29,18	105	49	0.0043275	0.0449478	0.039,0.089,0.104	0.0,0.0,0.049	0.061
454	ENSMUSG00000040918	Slc19a2	chr1	+	164256746	164257349	164256746	164257235	164260791	164261017	454	22,27,11	0,0,2	85,47,107	6,2,8	163	49	0.00429681	0.0449478	1.0,1.0,0.623	0.81,0.876,0.801	0.045
2083	ENSMUSG00000017428	Psmd11	chr11	+	80469801	80470030	80469801	80469927	80470382	80470418	2083	8,4,5	41,48,34	3,2,1	41,52,48	152	49	0.00446862	0.0457764	0.059,0.026,0.045	0.023,0.012,0.007	0.029
468	ENSMUSG00000056962	Jmjd6	chr11	-	116839837	116840545	116840409	116840545	116838989	116839128	468	76,75,44	20,21,16	27,11,20	24,7,6	621	49	0.00448135	0.0457764	0.231,0.22,0.178	0.082,0.11,0.208	0.076
1577	ENSMUSG00000004994	Ccdc130	chr8	-	84262966	84263048	84262992	84263048	84261739	84261800	1577	2,2,2	10,9,5	0,0,0	5,6,7	75	49	0.004634	0.0469477	0.116,0.127,0.207	0.0,0.0,0.0	0.15
1	ENSMUSG00000059183	Mtfmt	chr9	+	65441612	65441799	65441612	65441688	65443878	65443970	1	5,10,5	5,7,2	0,2,2	4,3,3	160	49	0.00476539	0.0475001	0.234,0.304,0.434	0.0,0.17,0.17	0.211
771	ENSMUSG00000022770	Dlg1	chr16	+	31796865	31797010	31796865	31796965	31805613	31805734	771	55,51,44	1,0,2	63,48,76	5,3,4	94	49	0.00475009	0.0475001	0.966,1.0,0.92	0.868,0.893,0.908	0.072
846	ENSMUSG00000019710	Mrpl24	chr3	+	87919505	87919828	87919505	87919705	87921816	87922048	846	179191186	35,20,25	173145148	15,8,12	172	49	0.0048769	0.0481582	0.593,0.731,0.679	0.767,0.838,0.778	-0.127
940	ENSMUSG00000062729	Ppox	chr1	-	171280358	171280522	171280387	171280522	171280139	171280255	940	11,5,8	8,12,4	1,1,3	5,5,9	78	49	0.00490933	0.0481582	0.463,0.207,0.557	0.112,0.112,0.173	0.277
1051	ENSMUSG00000074247	Dda1	chr8	+	71472036	71472246	71472036	71472117	71473774	71473836	1051	57,43,52	1,4,2	52,62,58	0,2,0	178	49	0.00503635	0.0486323	0.94,0.747,0.877	1.0,0.895,1.0	-0.11
843	ENSMUSG00000051736	Fam229b	chr10	-	39133811	39133900	39133878	39133900	39132246	39132378	843	1,1,4	0,1,0	8,14,20	1,0,6	116	49	0.00502584	0.0486323	1.0,0.297,1.0	0.772,1.0,0.585	-0.02
355	ENSMUSG00000026107	Nabp1	chr1	-	51477824	51478399	51478371	51478399	51477477	51477616	355	59,132,77	2,0,2	814525397	29,25,20	596	49	0.00518012	0.0496328	0.708,1.0,0.76	0.698,0.633,0.62	0.172
1592	ENSMUSG00000040410	Fbxl4	chr4	+	22422716	22423927	22422716	22422788	22427149	22427462	1592	22,25,15	15,18,19	11,6,14	22,11,25	1188	49	0.00530911	0.0498824	0.057,0.054,0.032	0.02,0.022,0.023	0.026
1850	ENSMUSG00000049659	Aftph	chr11	-	20696750	20698373	20698312	20698373	20692464	20692588	1850	43,33,36	9,11,14	41,19,48	25,14,30	1611	49	0.00532724	0.0498824	0.127,0.084,0.073	0.048,0.04,0.046	0.05
379	ENSMUSG00000026005	Rpe	chr1	+	66700830	66701028	66700830	66701017	66701616	66701648	379	12,13,9	1,0,0	11,14,14	2,0,4	60	49	0.00524735	0.0498824	0.907,1.0,1.0	0.818,1.0,0.741	0.116

## Sheet: 3' alternative splice site
ID	GeneID	geneSymbol	chr	strand	longExonStart_0base	longExonEnd	shortES	shortEE	flankingES	flankingEE	ID.1	IC_SAMPLE_1	SC_SAMPLE_1	IC_SAMPLE_2	SC_SAMPLE_2	IncFormLen	SkipFormLen	PValue	FDR	IncLevel1	IncLevel2	IncLevelDifference
3320	ENSMUSG00000028464	Tpm2	chr4	-	43514710	43516003	43514710	43514861	43518229	43518299	3320	211,182,81	60,64,38	5,13,14	28,59,42	1191	49	0	0	0.126,0.105,0.081	0.007,0.009,0.014	0.094
3541	ENSMUSG00000032366	Tpm1	chr9	-	67022592	67024565	67022592	67023441	67031028	67031098	3541	206168134	117101116	75,38,39	134,88,125	1173	49	0	0	0.069,0.065,0.046	0.023,0.018,0.013	0.042
1092	ENSMUSG00000023904	Hcfc1r1	chr17	+	23674534	23674675	23674546	23674675	23673968	23674068	1092	12,18,0	29,38,40	0,0,1	90,119,97	61	49	1.14274e-11	7.5878e-09	0.249,0.276,0.0	0.0,0.0,0.008	0.172
1653	ENSMUSG00000037552	Plekhg2	chr7	-	28370237	28371042	28370237	28370494	28371114	28371245	1653	4,2,10	1,3,2	3,4,3	0,0,0	597	49	3.24788e-11	1.29396e-08	0.247,0.052,0.291	1.0,1.0,1.0	-0.803
3384	ENSMUSG00000039137	Whrn	chr4	-	63429085	63429417	63429085	63429118	63431849	63432059	3384	1,5,4	0,0,0	10,5,10	2,3,3	348	49	2.63448e-11	1.29396e-08	1.0,1.0,1.0	0.413,0.19,0.319	0.693
3233	ENSMUSG00000032323	Cyp11a1	chr9	+	58018193	58019496	58019292	58019496	58016273	58016429	3233	19646,26515,24495	59,70,53	29027,33961,21761	17,30,42	1148	49	2.38206e-09	7.90844e-07	0.934,0.942,0.952	0.986,0.98,0.957	-0.032
2258	ENSMUSG00000025967	Eef1b2	chr1	+	63178022	63178565	63178438	63178565	63177753	63177876	2258	183,136,55	394363400	92,19,38	323355314	465	49	9.01687e-09	2.56594e-06	0.047,0.038,0.014	0.029,0.006,0.013	0.017
2138	ENSMUSG00000030598	Fbxo17	chr7	+	28737338	28738144	28737664	28738144	28736067	28736203	2138	67,70,38	7,8,5	25,22,17	17,9,16	375	49	1.15706e-08	2.88108e-06	0.556,0.533,0.498	0.161,0.242,0.122	0.354
2360	ENSMUSG00000059552	Trp53	chr11	+	69591253	69591873	69591349	69591873	69590655	69590762	2360	36,23,19	49,46,36	3,4,8	50,29,39	145	49	2.49296e-08	4.96598e-06	0.199,0.145,0.151	0.02,0.045,0.065	0.122
897	ENSMUSG00000028689	Ccdc163	chr4	+	116711285	116711378	116711310	116711378	116710100	116710284	897	10,5,4	7,6,3	0,0,0	4,3,2	74	49	2.29087e-08	4.96598e-06	0.486,0.356,0.469	0.0,0.0,0.0	0.437
1669	ENSMUSG00000023150	Ivns1abp	chr1	+	151355166	151356236	151356128	151356236	151354633	151354759	1669	492690442	126189177	48,25,15	22,18,31	1011	49	3.53932e-08	5.46087e-06	0.159,0.15,0.108	0.096,0.063,0.023	0.078
1894	ENSMUSG00000022995	Enah	chr1	-	181921657	181922500	181921657	181921768	181923559	181923840	1894	60,80,40	34,39,53	13,2,6	19,20,21	781	49	3.39858e-08	5.46087e-06	0.1,0.114,0.045	0.041,0.006,0.018	0.065
248	ENSMUSG00000035125	Gcfc2	chr6	+	81944320	81944520	81944406	81944520	81943428	81943541	248	6,2,6	1,3,3	3,2,2	0,0,0	135	49	3.56382e-08	5.46087e-06	0.685,0.195,0.421	1.0,1.0,1.0	-0.566
2993	ENSMUSG00000040370	Lyrm5	chr6	+	145214521	145215271	145215183	145215271	145211155	145211252	2993	106185115	13,10,10	58,37,81	27,16,21	711	49	7.23905e-08	1.03001e-05	0.36,0.56,0.442	0.129,0.137,0.21	0.295
238	ENSMUSG00000026626	Ppp2r5a	chr1	-	191358924	191359079	191358924	191359055	191362248	191362341	238	9,12,8	14,20,11	4,2,1	30,32,26	73	49	8.74938e-08	1.16192e-05	0.301,0.287,0.328	0.082,0.04,0.025	0.256
937	ENSMUSG00000038671	Arfrp1	chr2	-	181364013	181364195	181364013	181364096	181364310	181364398	937	9,22,9	18,29,17	2,1,4	27,27,24	148	49	9.74903e-08	1.21375e-05	0.142,0.201,0.149	0.024,0.012,0.052	0.135
205	ENSMUSG00000033439	Trmt13	chr3	-	116582493	116582923	116582493	116582724	116585195	116585270	205	36,51,42	3,7,2	8,26,21	0,0,0	248	49	1.23867e-07	1.43758e-05	0.703,0.59,0.806	1.0,1.0,1.0	-0.3
210	ENSMUSG00000003810	Mast2	chr4	-	116306761	116308337	116306761	116308334	116308646	116308840	210	3,9,3	4,10,4	4,3,7	0,0,1	52	49	1.29901e-07	1.43758e-05	0.414,0.459,0.414	1.0,1.0,0.868	-0.527
1363	ENSMUSG00000030409	Dmpk	chr7	+	19092417	19092632	19092542	19092632	19092207	19092254	1363	21,24,16	2,3,5	11,8,6	15,15,8	174	49	2.48459e-07	2.47466e-05	0.747,0.693,0.474	0.171,0.131,0.174	0.479
377	ENSMUSG00000025199	Chuk	chr19	-	44078888	44079266	44078888	44078985	44081945	44081995	377	48,83,54	19,22,17	87,27,36	74,29,34	330	49	2.40369e-07	2.47466e-05	0.273,0.359,0.32	0.149,0.121,0.136	0.182
1566	ENSMUSG00000025144	Stra13	chr11	-	120711702	120711895	120711702	120711756	120713692	120713738	1566	25,43,37	6,2,3	38,24,21	0,0,0	188	49	2.87551e-07	2.72762e-05	0.521,0.849,0.763	1.0,1.0,1.0	-0.289
2158	ENSMUSG00000034269	Setd5	chr6	+	113110316	113110525	113110373	113110525	113109884	113109990	2158	35,49,54	20,36,28	10,5,10	19,15,25	106	49	3.41039e-07	3.08795e-05	0.447,0.386,0.471	0.196,0.134,0.156	0.273
3138	ENSMUSG00000023707	Ogfod2	chr5	+	124114064	124114645	124114387	124114645	124113428	124113528	3138	114,111,95	0,0,0	83,93,91	4,0,12	372	49	5.9633e-07	5.16473e-05	1.0,1.0,1.0	0.732,1.0,0.5	0.256
1696	ENSMUSG00000024160	Spsb3	chr17	+	24891304	24892149	24891359	24892149	24891010	24891136	1696	10,8,8	16,16,11	0,3,0	17,9,17	104	49	1.06906e-06	8.87323e-05	0.227,0.191,0.255	0.0,0.136,0.0	0.179
3397	ENSMUSG00000032633	Flcn	chr11	-	59795140	59795575	59795140	59795264	59795749	59795863	3397	32,35,6	11,16,12	2,6,3	18,10,12	360	49	1.16351e-06	9.27088e-05	0.284,0.229,0.064	0.015,0.076,0.033	0.151
919	ENSMUSG00000078765	U2af1l4	chr7	+	30563531	30563619	30563556	30563619	30563343	30563399	919	19,24,18	3,5,1	12,15,5	16,10,9	74	49	1.54827e-06	0.000118621	0.807,0.761,0.923	0.332,0.498,0.269	0.464
2035	ENSMUSG00000026199	Ankzf1	chr1	+	75195568	75195712	75195599	75195712	75195062	75195256	2035	10,8,4	7,5,9	1,0,0	4,4,3	80	49	2.30937e-06	0.00017038	0.467,0.495,0.214	0.133,0.0,0.0	0.348
2915	ENSMUSG00000015748	Prpf3	chr3	-	95835353	95835525	95835353	95835467	95835643	95835743	2915	3,6,5	7,10,10	0,0,0	7,7,4	107	49	2.46655e-06	0.000175477	0.164,0.216,0.186	0.0,0.0,0.0	0.189
447	ENSMUSG00000022518	4930562C15Rik	chr16	+	4866129	4866284	4866203	4866284	4864573	4864667	447	1,1,1	0,0,0	2,1,0	1,1,2	123	49	2.7527e-06	0.000189082	1.0,1.0,1.0	0.443,0.285,0.0	0.757
3069	ENSMUSG00000039382	Wdr45	chrX	+	7725739	7726036	7725930	7726036	7724186	7724291	3069	31,19,17	14,16,15	14,6,2	23,19,22	240	49	2.92857e-06	0.000194457	0.311,0.195,0.188	0.111,0.061,0.018	0.168
1372	ENSMUSG00000034566	Atp5h	chr11	-	115418385	115418550	115418385	115418516	115419891	115419962	1372	5,5,5	16,14,14	1,2,0	28,33,28	83	49	3.57893e-06	0.000222788	0.156,0.174,0.174	0.021,0.035,0.0	0.149
2058	ENSMUSG00000060261	Gtf2i	chr5	-	134243506	134243599	134243506	134243587	134243900	134243956	2058	103154103	132184125	30,27,37	85,64,91	61	49	3.4702e-06	0.000222788	0.385,0.402,0.398	0.221,0.253,0.246	0.155
1195	ENSMUSG00000020840	Blmh	chr11	+	76949959	76951185	76951043	76951185	76946241	76946439	1195	183179155	0,0,1	118,93,99	3,1,4	1133	49	3.71862e-06	0.00022447	1.0,1.0,0.87	0.63,0.801,0.517	0.307
1413	ENSMUSG00000037266	Rsrp1	chr4	+	134926025	134926818	134926734	134926818	134925776	134925821	1413	4858,5340,3442	2,3,3	4002,1158,1055	14,4,4	758	49	6.85713e-06	0.000401747	0.994,0.991,0.987	0.949,0.949,0.945	0.043
1452	ENSMUSG00000042185	Nfrkb	chr9	+	31396793	31397137	31397035	31397137	31396322	31396497	1452	40,62,47	6,4,6	2,2,6	6,1,3	291	49	7.45165e-06	0.000424105	0.529,0.723,0.569	0.053,0.252,0.252	0.421
1765	ENSMUSG00000025647	Shisa5	chr9	+	109051363	109051453	109051366	109051453	109040869	109041026	1765	6,4,1	83,62,63	25,20,1	53,34,30	52	49	8.17197e-06	0.000452182	0.064,0.057,0.015	0.308,0.357,0.03	-0.186
681	ENSMUSG00000026456	Cyb5r1	chr1	+	134407816	134408487	134408403	134408487	134407573	134407703	681	229245155	23,24,16	362124162	51,45,75	636	49	9.28004e-06	0.000499617	0.434,0.44,0.427	0.354,0.175,0.143	0.21
1860	ENSMUSG00000029209	Gnpda2	chr5	-	69579507	69582293	69579507	69579692	69584973	69585156	1860	25,32,22	12,15,15	5,2,4	10,6,17	2650	49	1.09541e-05	0.000574225	0.037,0.038,0.026	0.009,0.006,0.004	0.027
616	ENSMUSG00000026977	March7	chr2	+	60233898	60234997	60233933	60234997	60232199	60232367	616	37,80,54	1,10,2	56,40,49	0,0,0	84	49	1.27776e-05	0.000652639	0.956,0.824,0.94	1.0,1.0,1.0	-0.093
2944	ENSMUSG00000024799	Tm7sf2	chr19	-	6066498	6066693	6066498	6066563	6066967	6067022	2944	171187169	0,1,0	434444378	11,9,6	179	49	1.49405e-05	0.000725891	1.0,0.981,1.0	0.915,0.931,0.945	0.063
387	ENSMUSG00000020485	Supt4a	chr11	+	87742707	87742851	87742795	87742851	87738166	87738273	387	5,3,2	3,5,2	0,1,0	5,6,7	137	49	1.47228e-05	0.000725891	0.373,0.177,0.263	0.0,0.056,0.0	0.252
3456	ENSMUSG00000026171	Rnf25	chr1	-	74598692	74598845	74598692	74598792	74599065	74599140	3456	5,10,2	12,18,19	1,0,1	21,17,12	102	49	1.57074e-05	0.00074498	0.167,0.211,0.048	0.022,0.0,0.038	0.122
2321	ENSMUSG00000047417	Rexo1	chr10	-	80543300	80543497	80543300	80543411	80543646	80543720	2321	20,12,10	77,72,52	2,0,0	22,15,22	135	49	2.06367e-05	0.00089804	0.086,0.057,0.065	0.032,0.0,0.0	0.059
2842	ENSMUSG00000027466	Rbck1	chr2	-	152319123	152319420	152319123	152319303	152322159	152322271	2842	14,23,10	39,58,30	3,4,3	28,35,41	166	49	2.07008e-05	0.00089804	0.096,0.105,0.09	0.031,0.033,0.021	0.069
3173	ENSMUSG00000040613	Apobec1	chr6	-	122591086	122591260	122591086	122591204	122596631	122596777	3173	0,0,0	1,1,1	2,5,2	3,5,5	105	49	1.98885e-05	0.00089804	0.0,0.0,0.0	0.237,0.318,0.157	-0.237
3649	ENSMUSG00000024962	Vegfb	chr19	-	6985360	6985596	6985360	6985495	6985804	6985840	3649	133,143,96	25,15,9	46,54,56	17,23,18	150	49	2.07379e-05	0.00089804	0.635,0.757,0.777	0.469,0.434,0.504	0.254
1546	ENSMUSG00000021175	Cdca7l	chr12	+	117870005	117870137	117870008	117870137	117865029	117865164	1546	6,1,0	0,0,1	2,0,0	0,3,2	52	49	2.45548e-05	0.00104071	1.0,1.0,0.0	1.0,0.0,0.0	0.333
575	ENSMUSG00000029165	Agbl5	chr5	+	30905017	30905155	30905108	30905155	30904702	30904815	575	13,7,4	14,12,9	0,1,1	4,6,7	140	49	3.24362e-05	0.0013461	0.245,0.17,0.135	0.0,0.055,0.048	0.149
1688	ENSMUSG00000046603	Tcaim	chr9	+	122818773	122819026	122818849	122819026	122814431	122814588	1688	22,23,22	2,6,2	12,13,23	0,1,0	125	49	3.7546e-05	0.00149583	0.812,0.6,0.812	1.0,0.836,1.0	-0.204
945	ENSMUSG00000024073	Birc6	chr17	+	74613376	74613596	74613394	74613596	74611998	74612345	945	4,16,20	0,4,4	11,11,12	0,0,0	67	49	3.74427e-05	0.00149583	1.0,0.745,0.785	1.0,1.0,1.0	-0.157
1511	ENSMUSG00000036733	Rbm42	chr7	-	30645666	30645842	30645666	30645821	30647559	30647634	1511	20,11,11	18,20,19	11,10,18	2,2,7	70	49	4.80163e-05	0.00187546	0.437,0.278,0.288	0.794,0.778,0.643	-0.404
3611	ENSMUSG00000032827	Ppp1r9a	chr6	+	5134638	5134932	5134688	5134932	5134016	5134174	3611	7,15,10	6,14,9	1,1,0	1,6,3	99	49	5.13473e-05	0.001967	0.366,0.347,0.355	0.331,0.076,0.0	0.22
1652	ENSMUSG00000037552	Plekhg2	chr7	-	28370237	28371042	28370237	28370497	28371114	28371245	1652	4,2,10	3,0,1	3,4,3	0,0,0	594	49	5.46719e-05	0.00205484	0.099,1.0,0.452	1.0,1.0,1.0	-0.483
1009	ENSMUSG00000021288	Klc1	chr12	+	111789324	111789486	111789348	111789486	111787487	111787596	1009	52,43,38	11,4,8	16,9,16	11,7,10	73	49	5.80756e-05	0.00206583	0.76,0.878,0.761	0.494,0.463,0.518	0.308
1616	ENSMUSG00000029207	Apbb2	chr5	-	66400075	66400284	66400075	66400281	66451467	66452283	1616	0,2,2	2,2,3	5,3,1	2,0,0	52	49	5.78476e-05	0.00206583	0.0,0.485,0.386	0.702,1.0,1.0	-0.61
203	ENSMUSG00000090231	Cfb	chr17	-	34856879	34856945	34856879	34856929	34857003	34857136	203	1,1,1	1,0,0	0,1,0	9,4,20	65	49	5.80358e-05	0.00206583	0.43,1.0,1.0	0.0,0.159,0.0	0.757
2313	ENSMUSG00000009995	Taz	chrX	+	74288928	74289019	74288983	74289019	74288661	74288714	2313	21,34,19	0,0,1	26,9,18	4,2,2	104	49	6.59715e-05	0.0022771	1.0,1.0,0.9	0.754,0.68,0.809	0.219
2443	ENSMUSG00000037761	Actr5	chr2	+	158636007	158636147	158636026	158636147	158635306	158635426	2443	8,15,10	4,1,3	5,11,10	1,0,0	68	49	6.63011e-05	0.0022771	0.59,0.915,0.706	0.783,1.0,1.0	-0.191
867	ENSMUSG00000022550	Adck5	chr15	+	76593430	76593631	76593435	76593631	76593233	76593309	867	112131107	30,32,29	87,51,60	11,4,5	54	49	8.04406e-05	0.00271589	0.772,0.788,0.77	0.878,0.92,0.916	-0.128
2569	ENSMUSG00000025572	Tmc6	chr11	-	117770690	117770802	117770690	117770786	117772672	117772852	2569	4,9,3	10,22,20	5,1,0	50,38,30	65	49	9.16007e-05	0.00304114	0.232,0.236,0.102	0.07,0.019,0.0	0.16
2939	ENSMUSG00000007610	Gtpbp3	chr8	+	71490654	71490967	71490894	71490967	71490334	71490537	2939	16,31,16	12,7,4	6,4,5	9,12,6	289	49	9.5349e-05	0.00311369	0.184,0.429,0.404	0.102,0.053,0.124	0.246
1562	ENSMUSG00000031562	Dctd	chr8	+	48138178	48138878	48138781	48138878	48137257	48137374	1562	19,28,24	4,6,1	10,6,10	1,0,0	652	49	0.000114021	0.00360524	0.263,0.26,0.643	0.429,1.0,1.0	-0.421
2955	ENSMUSG00000073411	H2-D1	chr17	+	35266466	35266514	35266481	35266514	35266186	35266303	2955	6,2,3	34,52,14	221231170	732655660	64	49	0.000113679	0.00360524	0.119,0.029,0.141	0.188,0.213,0.165	-0.092
2168	ENSMUSG00000026275	Ppp1r7	chr1	+	93351325	93351636	93351505	93351636	93350948	93351014	2168	1,8,8	10,11,9	1,2,2	18,21,18	229	49	0.000118347	0.00362689	0.021,0.135,0.16	0.012,0.02,0.023	0.087
598	ENSMUSG00000006676	Usp19	chr9	+	108498122	108498241	108498131	108498241	108497895	108498036	598	84,101,78	2,1,2	68,58,76	5,4,10	58	49	0.00011674	0.00362689	0.973,0.988,0.971	0.92,0.925,0.865	0.074
2449	ENSMUSG00000025591	Tma16	chr8	-	66482505	66482599	66482505	66482543	66484057	66484170	2449	4,4,6	4,12,9	0,0,1	4,3,2	105	49	0.000123982	0.00374201	0.318,0.135,0.237	0.0,0.0,0.189	0.167
2222	ENSMUSG00000014599	Csf1	chr3	-	107748153	107749169	107748153	107748284	107750310	107750458	2222	8,28,8	0,0,0	916721996	6,4,11	934	49	0.000128094	0.00380842	1.0,1.0,1.0	0.889,0.904,0.826	0.127
493	ENSMUSG00000020743	Mif4gd	chr11	-	115609060	115609153	115609060	115609096	115609279	115609435	493	49,56,45	1,1,3	69,78,74	12,8,10	106	49	0.000130764	0.00383062	0.958,0.963,0.874	0.727,0.818,0.774	0.159
1276	ENSMUSG00000039671	Zmynd8	chr2	-	165846020	165846239	165846020	165846164	165851999	165852148	1276	23,24,25	11,19,14	28,19,17	6,2,1	124	49	0.00013555	0.00391326	0.452,0.333,0.414	0.648,0.79,0.87	-0.37
2646	ENSMUSG00000022843	Clcn2	chr16	-	20709569	20709724	20709569	20709680	20709879	20709949	2646	6,12,8	21,23,22	4,0,3	31,22,23	93	49	0.000140007	0.00398421	0.131,0.216,0.161	0.064,0.0,0.064	0.127
322	ENSMUSG00000063870	Chd4	chr6	+	125102431	125102610	125102470	125102610	125102162	125102298	322	50,88,56	17,29,26	110,88,106	17,12,20	88	49	0.000142905	0.00400938	0.621,0.628,0.545	0.783,0.803,0.747	-0.18
1222	ENSMUSG00000040118	Cacna2d1	chr5	+	16326311	16326383	16326326	16326383	16320083	16320158	1222	0,1,1	7,9,6	0,1,2	1,0,0	64	49	0.000145748	0.00403236	0.0,0.078,0.113	0.0,1.0,1.0	-0.603
177	ENSMUSG00000036636	Clcn7	chr17	+	25153560	25153825	25153731	25153825	25153015	25153154	177	5,13,8	18,14,10	1,2,4	17,10,25	220	49	0.000167233	0.00438857	0.058,0.171,0.151	0.013,0.043,0.034	0.097
182	ENSMUSG00000043019	Edem3	chr1	+	151805846	151805946	151805849	151805946	151804664	151804819	182	0,1,0	18,37,32	1,4,4	17,18,18	52	49	0.00016614	0.00438857	0.0,0.025,0.0	0.053,0.173,0.173	-0.125
2619	ENSMUSG00000024299	Adamts10	chr17	+	33537086	33537175	33537091	33537175	33531579	33531797	2619	21,23,16	10,17,14	1,1,1	1,0,0	54	49	0.000167435	0.00438857	0.656,0.551,0.509	0.476,1.0,1.0	-0.253
74	ENSMUSG00000026219	Trip12	chr1	-	84745012	84745185	84745012	84745170	84747177	84747329	74	43,70,60	3,4,5	42,46,45	8,10,14	64	49	0.000162685	0.00438857	0.916,0.931,0.902	0.801,0.779,0.711	0.153
257	ENSMUSG00000033124	Atg9a	chr1	-	75186189	75187186	75186189	75186938	75187684	75187826	257	11,15,4	40,42,24	0,2,6	33,36,40	297	49	0.000191603	0.0049568	0.043,0.056,0.027	0.0,0.009,0.024	0.031
853	ENSMUSG00000022540	Rogdi	chr16	-	5011611	5011758	5011611	5011692	5012240	5012295	853	4,7,7	29,26,25	5,0,5	69,74,67	115	49	0.000204591	0.00522493	0.056,0.103,0.107	0.03,0.0,0.031	0.068
3685	ENSMUSG00000020486	Sept4	chr11	+	87589955	87590055	87590008	87590055	87589655	87589818	3685	6,6,6	1,0,0	5,1,1	1,0,10	102	49	0.00020761	0.00523494	0.742,1.0,1.0	0.706,1.0,0.046	0.33
278	ENSMUSG00000062647	Rpl7a	chr2	+	26912292	26912445	26912365	26912445	26912018	26912159	278	31,30,23	4,1,3	8,6,3	5,3,3	122	49	0.000215951	0.00537718	0.757,0.923,0.755	0.391,0.445,0.287	0.437
1043	ENSMUSG00000050708	Ftl1	chr7	-	45458534	45458681	45458534	45458660	45459083	45459230	1043	19,22,17	2,3,7	20,12,16	21,9,11	70	49	0.000263596	0.0064825	0.869,0.837,0.63	0.4,0.483,0.505	0.316
3641	ENSMUSG00000053286	Trmt1l	chr1	+	151448225	151448497	151448253	151448497	151443246	151443326	3641	2,6,3	15,25,27	0,0,0	16,13,9	77	49	0.000278861	0.00677429	0.078,0.132,0.066	0.0,0.0,0.0	0.092
572	ENSMUSG00000028741	Mrto4	chr4	-	139349613	139349847	139349613	139349717	139350435	139350494	572	8,11,3	9,4,5	1,0,2	5,4,4	179	49	0.000306865	0.00736476	0.196,0.429,0.141	0.052,0.0,0.12	0.198
2766	ENSMUSG00000022617	Chkb	chr15	-	89428410	89428578	89428410	89428544	89428713	89428827	2766	18,26,11	5,2,5	12,6,9	11,7,11	83	49	0.000331741	0.00786701	0.68,0.885,0.565	0.392,0.336,0.326	0.359
2273	ENSMUSG00000034343	Ube2f	chr1	+	91254214	91254393	91254259	91254393	91253759	91253827	2273	3,6,3	0,0,0	8,5,10	2,0,4	94	49	0.000346728	0.00812567	1.0,1.0,1.0	0.676,1.0,0.566	0.253
1628	ENSMUSG00000035027	Map2k2	chr10	+	81121042	81121110	81121045	81121110	81119489	81119703	1628	22,26,14	48,39,34	36,37,37	31,34,31	52	49	0.000357921	0.00829044	0.302,0.386,0.28	0.523,0.506,0.529	-0.197
2248	ENSMUSG00000038685	Rtel1	chr2	+	181356345	181356616	181356357	181356616	181356157	181356258	2248	1,2,3	2,2,2	0,1,0	1,1,1	61	49	0.000394419	0.00903084	0.287,0.445,0.546	0.0,0.445,0.0	0.278
1601	ENSMUSG00000019737	Syne4	chr7	+	30316229	30316373	30316294	30316373	30315261	30315400	1601	9,6,4	0,0,0	26,24,28	2,4,1	114	49	0.000414939	0.00939271	1.0,1.0,1.0	0.848,0.721,0.923	0.169
3665	ENSMUSG00000040667	Nup88	chr11	-	70944844	70944985	70944844	70944970	70945202	70945361	3665	11,7,12	21,16,21	20,21,18	11,15,14	64	49	0.000456915	0.0102267	0.286,0.251,0.304	0.582,0.517,0.496	-0.251
2093	ENSMUSG00000091803	Cox16	chr12	-	81472092	81472351	81472092	81472171	81474586	81474649	2093	75,65,68	0,1,0	132149138	3,6,2	229	49	0.000478867	0.0104825	1.0,0.933,1.0	0.904,0.842,0.937	0.083
3571	ENSMUSG00000021134	Srsf5	chr12	+	80947115	80947381	80947310	80947381	80946575	80946720	3571	56,79,52	56,93,50	44,9,16	69,25,45	244	49	0.000478445	0.0104825	0.167,0.146,0.173	0.114,0.067,0.067	0.079
1243	ENSMUSG00000024830	Rps6kb2	chr19	-	4158065	4158363	4158065	4158128	4158609	4158919	1243	10,31,21	20,14,12	6,2,1	9,9,7	284	49	0.000485942	0.0105217	0.079,0.276,0.232	0.103,0.037,0.024	0.141
1049	ENSMUSG00000058740	Kcnt1	chr2	+	25903358	25903593	25903364	25903593	25901751	25901990	1049	22,28,25	3,7,5	6,3,2	0,1,0	55	49	0.000519552	0.0111285	0.867,0.781,0.817	1.0,0.728,1.0	-0.088
1387	ENSMUSG00000008682	Rpl10	chrX	+	74271360	74271718	74271659	74271718	74270978	74271024	1387	115,169,76	20,16,15	81,23,47	18,21,21	348	49	0.000534103	0.0112313	0.447,0.598,0.416	0.388,0.134,0.24	0.233
588	ENSMUSG00000023991	Foxp4	chr17	-	47878283	47878497	47878283	47878494	47878606	47878754	588	31,33,30	10,16,15	5,3,4	1,1,0	52	49	0.000535629	0.0112313	0.745,0.66,0.653	0.825,0.739,1.0	-0.169
666	ENSMUSG00000067825	Pex26	chr6	+	121193511	121196185	121193514	121196185	121190100	121190247	666	3,3,3	0,1,0	6,6,2	0,2,7	52	49	0.000543641	0.0112806	1.0,0.739,1.0	1.0,0.739,0.212	0.263
3548	ENSMUSG00000033021	Gmppa	chr1	+	75440411	75440542	75440487	75440542	75439344	75439404	3548	91,99,99	6,2,2	132106132	1,0,0	125	49	0.000558722	0.0113569	0.856,0.951,0.951	0.981,1.0,1.0	-0.074
384	ENSMUSG00000025498	Irf7	chr7	-	141264492	141264783	141264492	141264655	141265074	141265291	384	42,48,17	0,0,0	266230380	6,6,5	177	49	0.000555601	0.0113569	1.0,1.0,1.0	0.925,0.914,0.955	0.069
780	ENSMUSG00000010057	Nprl2	chr9	+	107544150	107544287	107544176	107544287	107543506	107543615	780	14,23,25	0,6,2	23,20,17	0,1,0	75	49	0.000589588	0.0118632	1.0,0.715,0.891	1.0,0.929,1.0	-0.108
2027	ENSMUSG00000030035	Wbp1	chr6	-	83120184	83120873	83120184	83120287	83121202	83121559	2027	123156129	3,2,1	67,85,77	6,5,4	635	49	0.000608075	0.0119929	0.76,0.858,0.909	0.463,0.567,0.598	0.3
594	ENSMUSG00000037876	Jmjd1c	chr10	+	67218037	67218181	67218116	67218181	67216982	67217107	594	12,29,19	2,3,4	17,18,22	2,0,0	128	49	0.000605547	0.0119929	0.697,0.787,0.645	0.765,1.0,1.0	-0.212
745	ENSMUSG00000057246	BC051142	chr17	+	34417241	34417533	34417478	34417533	34416466	34416604	745	3,2,5	0,0,0	39,32,65	2,1,3	286	49	0.000651223	0.012718	1.0,1.0,1.0	0.77,0.846,0.788	0.199
3457	ENSMUSG00000025875	Tspan17	chr13	+	54796597	54796768	54796721	54796768	54796156	54796218	3457	47,52,48	0,0,0	114,81,98	5,2,2	173	49	0.000670598	0.0129692	1.0,1.0,1.0	0.866,0.92,0.933	0.094
2641	ENSMUSG00000027624	Epb4.1l1	chr2	+	156510732	156510881	156510756	156510881	156509131	156509307	2641	8,11,8	1,0,1	6,6,9	2,2,3	73	49	0.000762194	0.0145989	0.843,1.0,0.843	0.668,0.668,0.668	0.227
1578	ENSMUSG00000029478	Ncor2	chr5	-	125041795	125041967	125041795	125041964	125042744	125042865	1578	12,22,9	44,77,63	11,9,10	13,13,18	52	49	0.00077771	0.0147543	0.204,0.212,0.119	0.444,0.395,0.344	-0.216
2594	ENSMUSG00000025932	Eya1	chr1	-	14270704	14270842	14270704	14270827	14274064	14274210	2594	15,28,21	3,4,3	5,4,8	1,0,0	64	49	0.000811339	0.0152471	0.793,0.843,0.843	0.793,1.0,1.0	-0.105
1892	ENSMUSG00000034327	Kctd9	chr14	+	67729223	67729409	67729350	67729409	67728649	67728746	1892	14,32,36	20,31,24	6,3,6	14,10,15	176	49	0.000822163	0.0153061	0.163,0.223,0.295	0.107,0.077,0.1	0.132
2982	ENSMUSG00000030761	Myo7a	chr7	-	98065611	98065895	98065611	98065781	98066340	98066467	2982	0,0,1	1,2,0	1,1,4	0,0,2	163	49	0.000849471	0.015668	0.0,0.0,1.0	1.0,1.0,0.375	-0.458
1402	ENSMUSG00000046836	Brox	chr1	-	183282485	183282571	183282485	183282555	183284132	183284222	1402	2,3,7	3,0,3	6,4,3	0,1,0	65	49	0.000880555	0.0160923	0.334,1.0,0.638	1.0,0.751,1.0	-0.26
3	ENSMUSG00000020898	Ctc1	chr11	+	69031410	69031604	69031413	69031604	69031099	69031189	3	27,26,17	17,18,16	8,8,23	3,3,1	52	49	0.000891392	0.0161423	0.599,0.576,0.5	0.715,0.715,0.956	-0.237
317	ENSMUSG00000029625	Cpsf4	chr5	+	145178783	145178928	145178835	145178928	145177229	145177302	317	3,3,6	4,4,3	1,0,2	6,2,7	101	49	0.000937796	0.0168296	0.267,0.267,0.492	0.075,0.0,0.122	0.276
1611	ENSMUSG00000058135	Gstm1	chr3	-	108014944	108015145	108014944	108015040	108016327	108016428	1611	0,1,0	6,1,2	64,36,32	35257261	154	49	0.000968158	0.0172194	0.0,0.241,0.0	0.368,0.043,0.038	-0.069
2029	ENSMUSG00000030035	Wbp1	chr6	-	83120184	83120876	83120184	83120287	83121202	83121559	2029	148182147	3,2,1	90,110,92	6,5,4	638	49	0.00100725	0.0177561	0.791,0.875,0.919	0.535,0.628,0.639	0.261
2228	ENSMUSG00000022661	Cd200	chr16	-	45394592	45394865	45394592	45394860	45396968	45397295	2228	61,89,63	7,17,8	18,5,8	1,1,0	54	49	0.00105001	0.0183475	0.888,0.826,0.877	0.942,0.819,1.0	-0.057
1879	ENSMUSG00000025137	Pcyt2	chr11	-	120613640	120613774	120613640	120613725	120614330	120614397	1879	5,11,7	82,83,65	3,0,4	90,60,83	98	49	0.00111259	0.019272	0.03,0.062,0.051	0.016,0.0,0.024	0.034
194	ENSMUSG00000002617	Zfp40	chr17	-	23191344	23191508	23191344	23191435	23191676	23191802	194	0,2,3	3,3,3	5,2,1	0,1,1	122	49	0.00113207	0.0194404	0.0,0.211,0.287	1.0,0.445,0.287	-0.411
2751	ENSMUSG00000022255	Mtdh	chr15	+	34114023	34118110	34117879	34118110	34099483	34099585	2751	281470372	1,2,2	368321427	0,0,0	3905	49	0.00117063	0.0199307	0.779,0.747,0.7	1.0,1.0,1.0	-0.258
2322	ENSMUSG00000047417	Rexo1	chr10	-	80544282	80544444	80544282	80544420	80544759	80544873	2322	6,10,9	84,116,69	1,1,0	27,24,18	73	49	0.00118999	0.0200887	0.046,0.055,0.081	0.024,0.027,0.0	0.044
3163	ENSMUSG00000004952	Rasa4	chr5	+	136103546	136104006	136103836	136104006	136103279	136103424	3163	6,8,0	3,2,4	2,0,0	1,4,3	339	49	0.00120433	0.0201599	0.224,0.366,0.0	0.224,0.0,0.0	0.122
1051	ENSMUSG00000058740	Kcnt1	chr2	+	25907256	25907346	25907274	25907346	25906662	25906835	1051	2,5,3	24,27,20	0,0,0	4,1,4	67	49	0.00122608	0.0203529	0.057,0.119,0.099	0.0,0.0,0.0	0.092
2439	ENSMUSG00000038473	Nos1ap	chr1	-	170375247	170375321	170375247	170375306	170390730	170390823	2439	0,4,3	12,4,12	0,0,0	1,6,3	64	49	0.00129675	0.0213482	0.0,0.434,0.161	0.0,0.0,0.0	0.198
3480	ENSMUSG00000003269	Cyth2	chr7	-	45808372	45808452	45808372	45808449	45810126	45810238	3480	3,3,0	35,33,28	5,6,8	37,24,21	52	49	0.0013148	0.0214679	0.075,0.079,0.0	0.113,0.191,0.264	-0.138
1135	ENSMUSG00000044308	Ubr3	chr2	+	69917076	69917235	69917079	69917235	69914413	69914553	1135	3,9,8	2,3,1	9,4,12	0,0,1	52	49	0.00132701	0.021491	0.586,0.739,0.883	1.0,1.0,0.919	-0.237
555	ENSMUSG00000041477	Dcp1b	chr6	+	119217802	119217979	119217901	119217979	119214769	119215606	555	29,29,16	1,0,1	33,13,25	4,4,0	148	49	0.00135842	0.0218224	0.906,1.0,0.841	0.732,0.518,1.0	0.166
3003	ENSMUSG00000022822	Abcc5	chr16	-	20392450	20392927	20392450	20392807	20396014	20396122	3003	12,14,13	6,30,14	2,0,3	9,4,8	169	49	0.00142177	0.0226573	0.367,0.119,0.212	0.061,0.0,0.098	0.18
1697	ENSMUSG00000098789	Jmjd7	chr2	+	120031501	120031651	120031574	120031651	120031306	120031402	1697	15,22,12	12,11,1	3,3,8	13,5,12	122	49	0.0015437	0.0236542	0.334,0.445,0.828	0.085,0.194,0.211	0.372
1741	ENSMUSG00000020672	Sntg2	chr12	-	30307326	30307383	30307326	30307378	30312535	30312673	1741	1,1,2	0,2,0	0,0,1	1,1,0	54	49	0.00152797	0.0236542	1.0,0.312,1.0	0.0,0.0,1.0	0.437
3678	ENSMUSG00000059540	Tcea2	chr2	+	181685776	181685922	181685791	181685922	181684442	181684533	3678	2,4,0	2,7,2	0,0,0	7,5,6	64	49	0.00152295	0.0236542	0.434,0.304,0.0	0.0,0.0,0.0	0.246
519	ENSMUSG00000029389	Ddx55	chr5	+	124566113	124566495	124566380	124566495	124562589	124562682	519	5,8,1	4,3,4	2,0,0	2,1,3	316	49	0.00149673	0.0236542	0.162,0.293,0.037	0.134,0.0,0.0	0.119
792	ENSMUSG00000043411	Usp48	chr4	+	137637759	137637890	137637764	137637890	137634897	137635008	792	36,78,59	10,8,5	21,24,21	2,1,0	54	49	0.00153384	0.0236542	0.766,0.898,0.915	0.905,0.956,1.0	-0.094
1672	ENSMUSG00000030881	Arfip2	chr7	-	105639008	105639189	105639008	105639105	105639324	105639465	1672	6,11,10	59,64,59	3,2,3	54,48,60	133	49	0.00165175	0.0251167	0.036,0.06,0.059	0.02,0.015,0.018	0.034
2756	ENSMUSG00000036391	Sec24a	chr11	-	51729451	51729578	51729451	51729575	51731802	51731905	2756	1,0,1	0,1,3	4,6,4	2,1,0	52	49	0.0016805	0.0253603	1.0,0.0,0.239	0.653,0.85,1.0	-0.421
1981	ENSMUSG00000020773	Trim47	chr11	-	116106931	116107006	116106931	116107003	116107423	116107622	1981	1,5,1	6,11,6	0,1,0	2,2,3	52	49	0.00174827	0.0257967	0.136,0.3,0.136	0.0,0.32,0.0	0.084
222	ENSMUSG00000001870	Ltbp1	chr17	+	75276395	75276623	75276554	75276623	75273866	75274034	222	1,7,1	1,0,3	0,4,3	1,0,0	208	49	0.00174577	0.0257967	0.191,1.0,0.073	0.0,1.0,1.0	-0.245
2821	ENSMUSG00000045095	Magi1	chr6	-	93708003	93708220	93708003	93708217	93717239	93717271	2821	5,7,13	0,3,4	7,2,6	0,1,0	52	49	0.00172278	0.0257967	1.0,0.687,0.754	1.0,0.653,1.0	-0.071
3198	ENSMUSG00000031959	Wdr59	chr8	-	111458922	111459049	111458922	111459046	111460582	111460655	3198	6,9,5	3,2,1	3,3,6	0,1,0	52	49	0.00182063	0.0266668	0.653,0.809,0.825	1.0,0.739,1.0	-0.151
1789	ENSMUSG00000061689	Dlgap4	chr2	+	156748022	156748420	156748331	156748420	156745834	156746196	1789	28,21,13	8,15,9	17,6,6	19,9,15	358	49	0.00187955	0.027329	0.324,0.161,0.165	0.109,0.084,0.052	0.135
502	ENSMUSG00000001827	Folr1	chr7	-	101868397	101868551	101868397	101868467	101869156	101869317	502	4,3,3	1,1,1	6,8,2	0,0,0	133	49	0.00191234	0.0276043	0.596,0.525,0.525	1.0,1.0,1.0	-0.451
2218	ENSMUSG00000042508	Dmtf1	chr5	-	9121781	9122461	9121781	9121937	9124441	9124527	2218	15,30,22	31,34,21	1,1,6	12,4,11	573	49	0.00195191	0.0279727	0.04,0.07,0.082	0.007,0.021,0.045	0.04
1888	ENSMUSG00000026608	Kctd3	chr1	-	188974065	188974204	188974065	188974198	188974286	188974471	1888	7,18,13	1,3,2	6,4,6	0,0,0	55	49	0.00199298	0.0283572	0.862,0.842,0.853	1.0,1.0,1.0	-0.148
1389	ENSMUSG00000051736	Fam229b	chr10	-	39122176	39122335	39122176	39122332	39132246	39132378	1389	4,2,3	1,0,0	13,13,28	3,3,3	52	49	0.0021059	0.0293091	0.79,1.0,1.0	0.803,0.803,0.898	0.095
3531	ENSMUSG00000014418	Hps5	chr7	-	46778020	46778199	46778020	46778100	46779071	46779160	3531	23,40,29	1,2,5	22,20,16	0,2,0	148	49	0.00211121	0.0293091	0.884,0.869,0.658	1.0,0.768,1.0	-0.119
3560	ENSMUSG00000025872	Thoc3	chr13	-	54466179	54466455	54466179	54466384	54467825	54467982	3560	6,21,7	26,39,23	0,2,5	19,21,14	120	49	0.00211873	0.0293091	0.086,0.18,0.111	0.0,0.037,0.127	0.071
3688	ENSMUSG00000030323	Ift122	chr6	+	115916969	115917067	115916972	115917067	115915906	115916047	3688	2,0,1	8,7,4	5,2,8	12,6,7	52	49	0.00210273	0.0293091	0.191,0.0,0.191	0.282,0.239,0.519	-0.219
1861	ENSMUSG00000029209	Gnpda2	chr5	-	69579507	69582293	69579507	69579686	69584973	69585156	1861	25,36,27	1,4,3	8,3,6	1,1,5	2656	49	0.00222717	0.0305967	0.316,0.142,0.142	0.129,0.052,0.022	0.132
3438	ENSMUSG00000054874	Pcnxl3	chr19	-	5681431	5681574	5681431	5681553	5683306	5683412	3438	5,8,12	2,4,3	4,2,9	1,1,0	70	49	0.00226767	0.0309398	0.636,0.583,0.737	0.737,0.583,1.0	-0.121
3086	ENSMUSG00000021905	Dph3	chr14	-	32084906	32085107	32084906	32084981	32085409	32085609	3086	8,23,22	6,12,11	11,17,11	21,16,20	175	49	0.00236139	0.0319992	0.272,0.349,0.359	0.128,0.229,0.133	0.163
2003	ENSMUSG00000028057	Rit1	chr3	+	88717572	88717658	88717601	88717658	88717325	88717470	2003	3,7,5	17,13,13	4,1,1	36,21,13	78	49	0.00246904	0.033232	0.1,0.253,0.195	0.065,0.029,0.046	0.136
927	ENSMUSG00000024914	Drap1	chr19	-	5423559	5423674	5423559	5423653	5423771	5423891	927	8,5,1	75,98,80	28,28,15	192239169	70	49	0.00249391	0.0333413	0.069,0.034,0.009	0.093,0.076,0.058	-0.038
1941	ENSMUSG00000063450	Syne2	chr12	+	76024015	76024157	76024018	76024157	76023022	76023144	1941	1,4,2	5,19,21	1,0,0	12,8,11	52	49	0.00262015	0.0345652	0.159,0.166,0.082	0.073,0.0,0.0	0.111
2600	ENSMUSG00000007207	Stx1a	chr5	+	135048910	135049104	135048993	135049104	135045596	135045734	2600	115,134,95	5,5,1	40,35,36	0,1,0	132	49	0.00261472	0.0345652	0.895,0.909,0.972	1.0,0.929,1.0	-0.051
2643	ENSMUSG00000027624	Epb4.1l1	chr2	+	156510735	156510881	156510756	156510881	156509131	156509307	2643	2,1,5	1,0,1	4,2,6	2,2,3	70	49	0.00267928	0.0351127	0.583,1.0,0.778	0.583,0.412,0.583	0.261
2551	ENSMUSG00000042302	Ehbp1	chr11	-	22146462	22146700	22146462	22146625	22151066	22151189	2551	3,11,3	4,9,8	21,15,13	7,7,4	124	49	0.00273049	0.0355415	0.229,0.326,0.129	0.542,0.459,0.562	-0.293
3361	ENSMUSG00000025466	Fuom	chr7	-	140099469	140099706	140099469	140099622	140099878	140099952	3361	88,81,87	0,2,0	137101128	4,2,5	133	49	0.00274769	0.0355415	1.0,0.937,1.0	0.927,0.949,0.904	0.052
2629	ENSMUSG00000037697	Ddhd1	chr14	-	45610491	45610754	45610491	45610690	45614162	45614269	2629	23,20,21	4,1,1	17,18,22	0,0,1	113	49	0.00282935	0.0363617	0.714,0.897,0.901	1.0,1.0,0.905	-0.131
1545	ENSMUSG00000026333	Gin1	chr1	+	97782926	97783232	97783193	97783232	97777325	97777519	1545	23,28,34	1,0,0	20,17,31	3,0,2	316	49	0.0029031	0.0370704	0.781,1.0,1.0	0.508,1.0,0.706	0.189
873	ENSMUSG00000022324	Matn2	chr15	+	34433032	34433167	34433089	34433167	34432679	34432751	873	15,12,16	4,3,5	2,3,7	0,1,1	106	49	0.00329278	0.0417785	0.634,0.649,0.597	1.0,0.581,0.764	-0.155
1612	ENSMUSG00000058135	Gstm1	chr3	-	108014944	108015118	108014944	108015040	108016327	108016428	1612	0,2,0	6,1,2	65,58,63	35257261	127	49	0.00372673	0.0469851	0.0,0.436,0.0	0.417,0.08,0.085	-0.049
425	ENSMUSG00000001909	Trmt1	chr8	+	84690784	84690947	84690810	84690947	84690516	84690572	425	14,12,13	18,25,18	6,5,3	24,18,15	75	49	0.00378431	0.047411	0.337,0.239,0.321	0.14,0.154,0.116	0.162
1178	ENSMUSG00000042570	Mier2	chr10	-	79549536	79549853	79549536	79549679	79550315	79550406	1178	12,22,8	6,15,15	0,1,3	3,5,2	223	49	0.00387798	0.047981	0.305,0.244,0.105	0.0,0.042,0.248	0.121
3269	ENSMUSG00000028960	Ube4b	chr4	-	149335111	149335335	149335111	149335303	149337384	149337519	3269	1,1,0	34,39,25	1,1,6	15,19,14	81	49	0.00386406	0.047981	0.017,0.015,0.0	0.039,0.031,0.206	-0.081
761	ENSMUSG00000053291	Rab4b	chr7	-	27174715	27174840	27174715	27174778	27175778	27175893	761	5,10,8	64,58,59	6,8,0	117,90,97	111	49	0.0039356	0.0483934	0.033,0.071,0.056	0.022,0.038,0.0	0.033
705	ENSMUSG00000031171	Ftsj1	chrX	-	8245551	8245655	8245551	8245649	8246335	8246419	705	1,2,1	8,22,17	3,3,10	15,20,13	55	49	0.00402944	0.0492432	0.1,0.075,0.05	0.151,0.118,0.407	-0.15
2191	ENSMUSG00000099481	Xndc1	chr7	+	102071186	102071361	102071218	102071361	102069896	102069991	2191	12,19,10	1,2,3	3,5,8	1,0,0	81	49	0.00411436	0.0496716	0.879,0.852,0.668	0.645,1.0,1.0	-0.082
3157	ENSMUSG00000001054	Rmnd5b	chr11	-	51624474	51624646	51624474	51624577	51625668	51625834	3157	3,5,3	18,35,21	1,1,1	33,38,28	118	49	0.00411032	0.0496716	0.065,0.056,0.056	0.012,0.011,0.015	0.046

## Sheet: Mutually exclusive exons
ID	GeneID	geneSymbol	chr	strand	X1stExonStart_0base	X1stExonEnd	X2ndExonStart_0base	X2ndExonEnd	upstreamES	upstreamEE	downstreamES	downstreamEE	ID.1	IC_SAMPLE_1	SC_SAMPLE_1	IC_SAMPLE_2	SC_SAMPLE_2	IncFormLen	SkipFormLen	PValue	FDR	IncLevel1	IncLevel2	IncLevelDifference
1020	ENSMUSG00000092137	Gcom1	chr9	-	71481341	71481546	71515068	71515169	71479324	71479540	71524781	71524865	1020	2,3,2	544710507	25,21,20	396376397	150	254	0	0	0.006,0.007,0.007	0.097,0.086,0.079	-0.081
1311	ENSMUSG00000029767	Calu	chr6	+	29361293	29361487	29361559	29361753	29356470	29356697	29366039	29366206	1311	670,1004,872	310478416	298282356	395405536	243	243	0	0	0.684,0.677,0.677	0.43,0.41,0.399	0.266
439	ENSMUSG00000019843	Fyn	chr10	+	39529436	39529601	39529918	39530074	39526780	39526930	39532015	39532195	439	305347301	64,94,70	98,75,121	139100142	214	205	0	0	0.82,0.78,0.805	0.403,0.418,0.449	0.378
1565	ENSMUSG00000031708	Tecr	chr8	-	83573708	83573922	83574477	83574528	83573410	83573455	83594339	83594429	1565	139165132	122112100	226174189	57,42,44	100	263	3.33067e-16	1.14575e-13	0.75,0.795,0.776	0.912,0.916,0.919	-0.142
440	ENSMUSG00000019843	Fyn	chr10	+	39529918	39530074	39532015	39532195	39526780	39526930	39533633	39533710	440	52,76,55	300382327	108,75,115	222160224	205	229	6.92779e-14	1.90653e-11	0.162,0.182,0.158	0.352,0.344,0.364	-0.186
1163	ENSMUSG00000031788	Kifc3	chr8	-	95137808	95137865	95137914	95138119	95134716	95134859	95142431	95142540	1163	106202139	0,0,0	86,48,45	10,4,8	254	106	4.92051e-13	1.12844e-10	1.0,1.0,1.0	0.782,0.834,0.701	0.228
1256	ENSMUSG00000036377	C530008M17Rik	chr5	+	76759585	76759731	76822465	76822637	76657682	76657853	76840787	76840881	1256	11,23,22	14,29,28	1,0,1	14,6,24	195	221	3.5599e-11	6.99774e-09	0.471,0.473,0.471	0.075,0.0,0.045	0.432
510	ENSMUSG00000034908	Sidt2	chr9	-	45946505	45946568	45946744	45946816	45945665	45945784	45946983	45947055	510	388536414	74,103,88	173185174	80,78,92	121	112	4.40142e-11	7.57045e-09	0.829,0.828,0.813	0.667,0.687,0.636	0.16
298	ENSMUSG00000061904	Slc25a3	chr10	-	91121921	91122043	91122107	91122331	91119526	91119706	91123557	91123706	298	329404312	2627,3388,2397	244,53,72	1811,1819,1685	273	171	1.39869e-10	2.13844e-08	0.073,0.07,0.075	0.078,0.018,0.026	0.032
695	ENSMUSG00000053332	Gas5	chr1	+	161036819	161037315	161037994	161038037	161035982	161036244	161038224	161038272	695	453492264	233199153	138,52,94	99,88,122	545	92	1.08142e-09	1.48804e-07	0.247,0.294,0.226	0.19,0.091,0.115	0.124
1189	ENSMUSG00000043384	Gprasp1	chrX	+	135743441	135743522	135743562	135743614	135742732	135742978	135744498	135744575	1189	24,44,33	7,9,13	13,14,10	18,23,26	130	101	1.38065e-09	1.72706e-07	0.727,0.792,0.664	0.359,0.321,0.23	0.424
1402	ENSMUSG00000029074	Ttll10	chr4	-	156047562	156047643	156048291	156048704	156047349	156047482	156050200	156050266	1402	3,10,7	0,0,0	27,13,25	3,6,17	462	130	1.11056e-08	1.26852e-06	1.0,1.0,1.0	0.717,0.379,0.293	0.537
790	ENSMUSG00000031596	Slc7a2	chr8	+	40908055	40908195	40908397	40908534	40905504	40905727	40910994	40911097	790	4,8,11	3,8,0	10,2,5	64,54,70	189	186	1.19846e-08	1.26852e-06	0.568,0.496,1.0	0.133,0.035,0.066	0.61
310	ENSMUSG00000030990	Pgap2	chr7	+	102226270	102226445	102236093	102236346	102223378	102223490	102236447	102236554	310	557646597	928,1251,1168	348292335	984,980,1085	224	302	2.29292e-08	2.25361e-06	0.447,0.41,0.408	0.323,0.287,0.294	0.12
163	ENSMUSG00000039853	Trim14	chr4	-	46510436	46510529	46521981	46522144	46506846	46507427	46523505	46523739	163	3,6,3	0,0,0	228,71,193	104,41,104	212	142	8.35048e-08	7.48991e-06	1.0,1.0,1.0	0.595,0.537,0.554	0.438
309	ENSMUSG00000030990	Pgap2	chr7	+	102231263	102231425	102236093	102236346	102229998	102230188	102236447	102236554	309	152175185	935,1254,1179	230264318	991,986,1093	211	302	8.70919e-08	7.48991e-06	0.189,0.166,0.183	0.249,0.277,0.294	-0.094
536	ENSMUSG00000023886	Smoc2	chr17	+	14375436	14375519	14397520	14397623	14368907	14369094	14399370	14399645	536	619812629	741536459	0,0,0	2,1,2	132	152	2.10453e-07	1.70343e-05	0.49,0.636,0.612	0.0,0.0,0.0	0.579
453	ENSMUSG00000015937	H2afy	chr13	-	56088251	56088342	56089757	56089857	56084195	56084285	56096123	56096234	453	40,35,35	57,91,76	17,18,14	97,96,109	149	140	2.7178e-07	2.07761e-05	0.397,0.265,0.302	0.141,0.15,0.108	0.188
89	ENSMUSG00000027966	Col11a1	chr3	+	114094516	114094633	114094860	114095013	114090131	114090257	114095200	114095293	89	10,18,9	0,0,0	10,6,5	7,1,2	166	202	1.06426e-06	7.70748e-05	1.0,1.0,1.0	0.635,0.88,0.753	0.244
666	ENSMUSG00000014592	Camta1	chr4	-	151138313	151138440	151143715	151145568	151131541	151131676	151148409	151148550	666	155273123	3,18,6	21,17,22	0,0,0	1902	176	1.71761e-06	0.000118171	0.827,0.584,0.655	1.0,1.0,1.0	-0.311
1522	ENSMUSG00000022094	Slc39a14	chr14	-	70313600	70313770	70315663	70315833	70310855	70310975	70316437	70316624	1522	0,4,1	2,8,14	14,12,26	10,4,8	219	219	2.78203e-06	0.000182289	0.0,0.333,0.067	0.583,0.75,0.765	-0.566
1467	ENSMUSG00000022677	Fopnl	chr16	-	14304453	14304587	14313815	14314013	14299243	14300209	14317293	14317375	1467	114195171	135176173	146122118	250234205	247	183	3.50736e-06	0.000219369	0.385,0.451,0.423	0.302,0.279,0.299	0.126
362	ENSMUSG00000026150	Mff	chr1	+	82741817	82741976	82745523	82745556	82735418	82735507	82747082	82747142	362	44,80,37	1,1,1	86,62,45	9,5,11	208	82	5.12677e-06	0.000306714	0.945,0.969,0.936	0.79,0.83,0.617	0.204
1012	ENSMUSG00000040774	Cept1	chr3	-	106512802	106512887	106520008	106520093	106505720	106505852	106531136	106531278	1012	2,7,3	44,65,53	10,7,12	23,23,35	134	134	5.75931e-06	0.000330201	0.043,0.097,0.054	0.303,0.233,0.255	-0.199
387	ENSMUSG00000041650	Pcca	chr14	+	122585056	122585110	122616753	122616885	122562918	122562987	122638380	122638417	387	0,1,1	66,77,99	11,11,11	196197199	103	181	6.31923e-06	0.00034781	0.0,0.022,0.017	0.09,0.089,0.089	-0.076
1378	ENSMUSG00000020389	Cdkl3	chr11	+	52035946	52036020	52040560	52040620	52033513	52033611	52084370	52084490	1378	3,3,2	0,2,0	1,3,2	4,5,10	123	109	7.14073e-06	0.000377909	1.0,0.571,1.0	0.181,0.347,0.151	0.631
485	ENSMUSG00000031105	Slc25a14	chrX	+	48623961	48624206	48628135	48628183	48623577	48623828	48629251	48629345	485	3,3,7	0,1,0	2,6,2	2,3,2	294	97	8.76152e-06	0.000446513	1.0,0.497,1.0	0.248,0.398,0.248	0.534
474	ENSMUSG00000036502	Tmem255a	chrX	-	38225053	38225125	38226887	38226956	38224580	38224669	38233102	38233192	474	1,4,1	2,4,2	14,4,4	1,0,1	118	121	9.30947e-06	0.000457494	0.339,0.506,0.339	0.935,1.0,0.804	-0.518
1044	ENSMUSG00000037795	N4bp2	chr5	+	65786105	65786361	65788052	65788141	65775584	65775663	65790017	65791170	1044	35,78,100	8,13,27	10,12,25	0,0,2	305	138	9.65676e-06	0.000458197	0.664,0.731,0.626	1.0,1.0,0.85	-0.276
488	ENSMUSG00000031105	Slc25a14	chrX	+	48623961	48624197	48628135	48628183	48623577	48623828	48629251	48629345	488	3,3,6	0,1,0	2,6,2	2,3,2	285	97	1.05137e-05	0.000482227	1.0,0.505,1.0	0.254,0.405,0.254	0.531
788	ENSMUSG00000027620	Rbm39	chr2	-	156177751	156177906	156178879	156178952	156177335	156177385	156179176	156179240	788	95162134	139229150	65,43,52	43,29,33	122	204	1.23428e-05	0.000534826	0.533,0.542,0.599	0.717,0.713,0.725	-0.16
86	ENSMUSG00000066406	Akap13	chr7	+	75679819	75679873	75683393	75683459	75677105	75677479	75685116	75685309	86	2,1,3	0,0,1	1,6,1	3,4,3	103	115	1.24378e-05	0.000534826	1.0,1.0,0.77	0.271,0.626,0.271	0.534
696	ENSMUSG00000053332	Gas5	chr1	+	161036819	161036852	161037123	161037164	161036207	161036244	161037287	161037315	696	99,61,47	118,99,87	18,10,30	80,54,78	82	90	1.28893e-05	0.000535933	0.479,0.403,0.372	0.198,0.169,0.297	0.197
873	ENSMUSG00000020458	Rtn4	chr11	+	29705534	29705591	29706409	29708770	29692946	29693693	29733632	29733840	873	6,9,13	505822803	15,8,10	204249222	106	2410	1.32425e-05	0.000535933	0.213,0.199,0.269	0.626,0.422,0.506	-0.291
763	ENSMUSG00000021196	Pfkp	chr13	-	6593100	6593253	6597858	6598011	6588488	6588653	6598738	6598826	763	33,72,41	0,2,1	72,60,104	11,4,12	202	202	1.40433e-05	0.000552104	1.0,0.973,0.976	0.867,0.938,0.897	0.082
686	ENSMUSG00000018906	P4ha2	chr11	+	54126237	54126297	54126345	54126411	54125762	54125816	54129047	54129116	686	10,6,8	2,4,2	5,6,2	14,11,10	109	115	1.6664e-05	0.000636934	0.841,0.613,0.808	0.274,0.365,0.174	0.483
558	ENSMUSG00000019916	P4ha1	chr10	+	59354339	59354410	59355349	59355420	59352082	59352259	59361860	59361960	558	61,55,68	70,101,87	99,93,103	80,52,70	120	120	2.64944e-05	0.000985306	0.466,0.353,0.439	0.553,0.641,0.595	-0.177
1550	ENSMUSG00000020777	Acox1	chr11	-	116183463	116183624	116189414	116189575	116181912	116182020	116198221	116198381	1550	16,12,24	169207191	152,89,139	686644771	210	210	2.75064e-05	0.000996021	0.086,0.055,0.112	0.181,0.121,0.153	-0.067
1	ENSMUSG00000021000	Ctage5	chr12	+	59144698	59144770	59146335	59146362	59137697	59137786	59146846	59146957	1	17,33,27	21,32,25	174113112	62,59,51	121	76	3.07319e-05	0.00105718	0.337,0.393,0.404	0.638,0.546,0.58	-0.21
230	ENSMUSG00000024044	Epb4.1l3	chr17	+	69274703	69274895	69283884	69284007	69270610	69270664	69284538	69284916	230	179263271	8,9,20	89,89,102	0,0,3	241	172	3.01915e-05	0.00105718	0.941,0.954,0.906	1.0,1.0,0.96	-0.053
1432	ENSMUSG00000043323	Fbrsl1	chr5	-	110396044	110396074	110417842	110417947	110379268	110379593	110432900	110433101	1432	48,77,68	1,4,12	38,24,38	0,0,1	154	79	3.25496e-05	0.0010924	0.961,0.908,0.744	1.0,1.0,0.951	-0.113
299	ENSMUSG00000061904	Slc25a3	chr10	-	91121921	91122043	91122206	91122331	91119526	91119706	91123557	91123706	299	161179167	2627,3388,2397	133,26,49	1811,1819,1685	174	171	3.52807e-05	0.00115586	0.057,0.049,0.064	0.067,0.014,0.028	0.02
48	ENSMUSG00000087380	2210408F21Rik	chr6	+	31285002	31285120	31328288	31328389	31220404	31220519	31335990	31336062	48	4,3,2	0,1,0	46,33,32	14,21,10	167	150	5.49656e-05	0.0017589	1.0,0.729,1.0	0.747,0.585,0.742	0.218
1401	ENSMUSG00000071337	Tia1	chr6	+	86419100	86419133	86419693	86419812	86418877	86418932	86420323	86420411	1401	19,33,14	23,30,25	14,18,19	10,0,5	82	168	6.10484e-05	0.00190915	0.629,0.693,0.534	0.741,1.0,0.886	-0.257
1476	ENSMUSG00000028464	Tpm2	chr4	-	43518643	43518719	43519002	43519078	43518401	43518464	43519226	43519297	1476	92,82,81	155127121	45,72,85	17,79,34	125	125	8.68368e-05	0.00259755	0.372,0.392,0.401	0.726,0.477,0.714	-0.251
858	ENSMUSG00000005583	Mef2c	chr13	+	83625264	83625408	83625469	83625607	83592777	83592981	83633054	83633241	858	131201157	1,2,3	132105120	4,6,11	193	187	8.56166e-05	0.00259755	0.992,0.99,0.981	0.97,0.944,0.914	0.045
602	ENSMUSG00000033577	Myo6	chr9	+	80293944	80293974	80296642	80296681	80292356	80292517	80299145	80299249	602	3,2,1	4,5,4	0,0,0	16,13,23	79	88	0.000126637	0.0037075	0.455,0.308,0.218	0.0,0.0,0.0	0.327
300	ENSMUSG00000024236	Svil	chr18	+	5055979	5056849	5057274	5057439	5048884	5049494	5058124	5058159	300	14,15,23	4,10,8	6,2,2	0,1,0	919	214	0.000139245	0.00399168	0.449,0.259,0.401	1.0,0.318,1.0	-0.403
1305	ENSMUSG00000045576	St7l	chr3	+	104880923	104880963	104882792	104882871	104874826	104874942	104889285	104889440	1305	4,5,2	43,49,40	1,0,0	41,39,47	89	128	0.000160963	0.00452011	0.118,0.128,0.067	0.034,0.0,0.0	0.093
465	ENSMUSG00000032294	Pkm	chr9	+	59675028	59675195	59675567	59675734	59671920	59672073	59678043	59678225	465	76,83,88	440425334	255181177	628617652	216	216	0.000166405	0.00457947	0.147,0.163,0.209	0.289,0.227,0.214	-0.07
948	ENSMUSG00000028898	Trnau1ap	chr4	-	132325351	132325489	132325945	132326045	132325207	132325260	132328468	132328566	948	39,71,58	20,20,11	47,42,41	4,4,5	149	187	0.000298901	0.00806447	0.71,0.817,0.869	0.936,0.929,0.911	-0.127
1140	ENSMUSG00000028923	Necap2	chr4	-	141070854	141070940	141071580	141071717	141070055	141070233	141072528	141072637	1140	11,4,5	2,3,1	2,2,2	0,0,0	186	135	0.000312887	0.00827946	0.8,0.492,0.784	1.0,1.0,1.0	-0.308
325	ENSMUSG00000057246	BC051142	chr17	+	34417462	34417533	34417971	34418104	34416466	34416604	34418854	34418941	325	1,2,2	0,1,1	8,5,15	13,10,15	120	182	0.000376073	0.00964798	1.0,0.752,0.752	0.483,0.431,0.603	0.329
327	ENSMUSG00000029290	Zfp326	chr5	+	105886186	105886276	105886316	105888839	105878748	105878793	105891117	105891316	327	18,27,26	196267223	11,4,4	199159159	139	2572	0.000378627	0.00964798	0.63,0.652,0.683	0.506,0.318,0.318	0.274
473	ENSMUSG00000051111	Sv2c	chr13	-	96048406	96048587	96088219	96088900	96030482	96030634	96132447	96132577	473	4,16,9	0,0,2	2100,1931,4190	478389929	730	230	0.000512133	0.012659	1.0,1.0,0.586	0.581,0.61,0.587	0.269
601	ENSMUSG00000033577	Myo6	chr9	+	80293944	80293974	80296642	80296681	80293526	80293553	80299145	80299249	601	8,9,12	4,5,4	12,9,8	16,13,23	79	88	0.000515193	0.012659	0.69,0.667,0.77	0.455,0.435,0.279	0.319
1463	ENSMUSG00000035958	Tdp2	chr13	+	24832688	24832826	24836015	24836186	24832009	24832095	24836854	24836946	1463	4,8,11	78,98,82	3,0,1	55,63,46	187	220	0.000543228	0.0131137	0.057,0.088,0.136	0.06,0.0,0.025	0.065
1487	ENSMUSG00000005610	Eif4g2	chr7	-	111076279	111076393	111076695	111076856	111075586	111075712	111076937	111077076	1487	1357,1973,1753	847,1276,1105	1331,1233,1329	674619530	210	163	0.000623652	0.0147956	0.554,0.545,0.552	0.605,0.607,0.661	-0.074
1222	ENSMUSG00000008892	Vdac3	chr8	-	22580339	22580567	22582082	22582135	22578042	22578100	22583583	22583736	1222	2,3,4	54,81,68	1,0,0	62,52,61	102	277	0.000646305	0.0150732	0.091,0.091,0.138	0.042,0.0,0.0	0.093
1346	ENSMUSG00000032076	Cadm1	chr9	+	47818733	47818817	47829376	47829409	47813772	47813945	47848166	47848298	1346	7,2,4	1,0,0	33,16,19	1,6,2	133	82	0.000682064	0.015642	0.812,1.0,1.0	0.953,0.622,0.854	0.128
1240	ENSMUSG00000030447	Cyfip1	chr7	+	55897824	55897972	55898237	55898391	55896667	55896815	55899914	55900071	1240	5,11,12	139197166	5,2,4	197199205	197	203	0.000757556	0.0170885	0.036,0.054,0.069	0.025,0.01,0.02	0.035
903	ENSMUSG00000029162	Khk	chr5	+	30926687	30926822	30927021	30927156	30924738	30924855	30928442	30928515	903	39,39,43	2,6,2	51,28,40	15,13,5	184	184	0.000847309	0.0188048	0.951,0.867,0.956	0.773,0.683,0.889	0.143
1086	ENSMUSG00000022906	Parp9	chr16	+	35941032	35941135	35943368	35943402	35938469	35939060	35947500	35948354	1086	21,17,20	1,1,2	38,33,48	11,11,8	152	83	0.00089391	0.0195241	0.92,0.903,0.845	0.654,0.621,0.766	0.209
1184	ENSMUSG00000062270	Morf4l1	chr9	-	90095120	90095209	90096502	90096604	90094354	90094527	90097371	90097460	1184	9,11,3	2,0,3	7,2,1	8,4,4	151	138	0.0011137	0.0239445	0.804,1.0,0.478	0.444,0.314,0.186	0.446
972	ENSMUSG00000090247	Bloc1s1	chr10	-	128920558	128920691	128922653	128922726	128919913	128920107	128923374	128923524	972	91,98,107	133155154	161125153	160116155	122	182	0.00115535	0.0244579	0.505,0.485,0.509	0.6,0.616,0.596	-0.104
47	ENSMUSG00000087380	2210408F21Rik	chr6	+	31285002	31285120	31328331	31328360	31277847	31277955	31335990	31336062	47	4,3,3	0,0,0	52,40,40	2,3,3	167	78	0.00144787	0.0301859	1.0,1.0,1.0	0.924,0.862,0.862	0.117
1003	ENSMUSG00000030016	Zfml	chr6	+	83954710	83954761	83958183	83958252	83953334	83953387	83959930	83959968	1003	13,49,30	12,35,36	17,16,26	3,9,8	100	118	0.00175829	0.0361106	0.561,0.623,0.496	0.87,0.677,0.793	-0.22
324	ENSMUSG00000057246	BC051142	chr17	+	34417241	34417533	34417971	34418104	34416466	34416604	34418854	34418941	324	3,4,6	0,1,1	42,35,74	13,10,15	341	182	0.00244371	0.0494491	1.0,0.681,0.762	0.633,0.651,0.725	0.145

## Sheet: FLC_SE_genes_GoTerms
ID	Description	GeneRatio	BgRatio	pvalue	p.adjust	qvalue	geneID	Count
GO:0008380	RNA splicing	21/309	386/23328	5.62238e-08	0.000108113	0.00010291	66978/81898/53861/19205/20638/117198/83486/53890/19826/170791/68278/53379/20382/11758/18139/21841/12748/13211/67996/51796/20658	21
GO:0000375	RNA splicing, via transesterification reactions	17/309	271/23328	1.43719e-07	0.000108113	0.00010291	66978/81898/19205/20638/83486/53890/19826/170791/68278/53379/20382/11758/21841/13211/67996/51796/20658	17
GO:0000377	RNA splicing, via transesterification reactions with bulged adenosine as nucleophile	17/309	271/23328	1.43719e-07	0.000108113	0.00010291	66978/81898/19205/20638/83486/53890/19826/170791/68278/53379/20382/11758/21841/13211/67996/51796/20658	17
GO:0000398	mRNA splicing, via spliceosome	17/309	271/23328	1.43719e-07	0.000108113	0.00010291	66978/81898/19205/20638/83486/53890/19826/170791/68278/53379/20382/11758/21841/13211/67996/51796/20658	17
GO:0048024	regulation of mRNA splicing, via spliceosome	11/309	116/23328	4.21851e-07	0.000211558	0.000201378	19205/83486/53890/19826/170791/53379/20382/11758/21841/67996/20658	11
GO:0006913	nucleocytoplasmic transport	15/309	308/23328	1.71496e-05	0.00516032	0.00491201	320938/16646/17246/52668/269800/16452/100764/224092/21428/226432/68278/53379/74213/269113/13211	15
GO:0051169	nuclear transport	15/309	308/23328	1.71496e-05	0.00516032	0.00491201	320938/16646/17246/52668/269800/16452/100764/224092/21428/226432/68278/53379/74213/269113/13211	15

## Sheet: FLC_RI_genes_GoTerms
ID	Description	GeneRatio	BgRatio	pvalue	p.adjust	qvalue	geneID	Count
[truncated: 50 more rows]

## Sheet: ALC_SE_genes_GoTerms
ID	Description	GeneRatio	BgRatio	pvalue	p.adjust	qvalue	geneID	Count
GO:0060999	positive regulation of dendritic spine development	8/369	63/23328	6.59018e-06	0.0150611	0.0133648	74143/208922/243725/216856/18483/17165/232560/108100	8
[truncated: 17 more rows]
