# Supplementary material for: Specific Transcriptomic Signatures and Dual Regulation of Steroidogenesis Between Fetal and Adult Mouse Leydig Cells
Source: Front Cell Dev Biol. 2021 Jun 28;9:695546. doi: 10.3389/fcell.2021.695546 (PMC8273516; doi:10.3389/fcell.2021.695546)
Supplement: Supplementary file 7 [file Table_5.XLSX]

## Sheet: FLC_genes_full_DESeq2_results
Gene	baseMean	log2FoldChange	FoldChange	pvalue	padj
Basp1	419.942	-2.59942	0.165005	1.68014e-24	1.62037e-23
Bmyc	1501.73	-1.62156	0.324984	3.62358e-11	1.5311e-10
C1qtnf7	1076.33	-6.00716	0.0155477	4.41111e-119	4.31643e-117
Cbln1	9969.8	-9.70481	0.00119829	0	0
Cdkn1c	6611.54	-7.31113	0.00629695	0	0
Cdon	28637.3	-2.34099	0.197374	1.88131e-05	4.5772e-05
Chd3	5550.16	-4.07698	0.0592524	1.14168e-86	6.56693e-85
Chst2	2285.07	-5.11051	0.0289457	3.35822e-216	1.34732e-213
Col18a1	4012.56	-5.26189	0.0260624	1.09669e-157	2.02295e-155
Col1a1	1273.98	-4.41221	0.0469671	1.55497e-07	4.71901e-07
Col3a1	22403.5	-3.90649	0.0666853	2.55452e-13	1.26567e-12
Col6a2	4776.65	-6.58731	0.0103997	1.29376e-269	8.65091e-267
Crhr1	3886.9	-10.0221	0.000961697	4.24355e-191	1.30962e-188
Cyp26b1	23010.2	-6.3888	0.0119338	1.96494e-109	1.7045e-107
Ddit4l	2505.29	-2.70006	0.153886	1.4222e-62	4.65785e-61
Dlk1	834.378	-7.12142	0.00718188	1.7844e-75	8.32444e-74
Erdr1	63.6751	-1.36239	0.388936	0.00413715	0.00734029
Fndc4	2044.67	-1.50797	0.351606	3.02689e-14	1.61113e-13
Fstl1	930.818	-5.1591	0.0279869	8.54168e-69	3.29512e-67
Gpc3	7146.02	-9.69392	0.00120737	0	0
Gpm6b	849.391	-5.20038	0.0271976	1.53424e-17	1.02037e-16
Gsg1l	6453.38	-5.10897	0.0289765	2.69228e-295	2.54151e-292
H1fx	217.278	-4.17615	0.0553164	4.36997e-15	2.46673e-14
H2afy2	1766.58	-1.45106	0.365753	1.55473e-32	2.0351e-31
Hmgb2	160.101	-2.09933	0.233366	1.75082e-09	6.38138e-09
Hmgb3	290.003	-3.17678	0.110585	1.09555e-22	9.71347e-22
Id1	143.73	-1.51752	0.349287	8.71733e-05	0.000194678
Igfbp3	1781.73	-5.79869	0.0179647	5.43349e-159	1.0397e-156
Igfbp4	3284.95	-3.27044	0.103633	3.09566e-103	2.41161e-101
Itga9	12786.5	-2.89269	0.134653	6.11028e-66	2.15039e-64
Itm2a	1271	-6.22174	0.0133989	4.20716e-159	8.33536e-157
Mdk	559.903	-7.37895	0.00600781	1.17004e-62	3.87152e-61
Mest	331.873	-2.40791	0.188429	1.14405e-15	6.71778e-15
Mfap2	205.513	-7.09988	0.00728992	5.74908e-35	8.29688e-34
Mfap4	189.801	-6.63348	0.0100722	3.33065e-26	3.44841e-25
Myl9	686.619	-1.11137	0.462855	5.10048e-09	1.79148e-08
Nav1	4394.86	-3.55479	0.0850948	8.36591e-34	1.14358e-32
Ndn	1937.89	-4.55748	0.0424679	1.79043e-77	8.84087e-76
Nppc	306.989	-3.35216	0.0979263	2.17121e-14	1.16534e-13
Nt5dc2	387.847	-5.17285	0.0277216	6.16815e-72	2.63262e-70
Pcsk6	2696.84	-4.59933	0.0412538	1.3837e-56	3.83516e-55
Pdlim3	136.996	-3.25332	0.104871	4.37428e-17	2.83058e-16
Peg3	4631.62	-6.08377	0.0147436	4.64141e-273	3.2385e-270
Pla2g1b	495.852	-7.78171	0.00454436	5.41274e-69	2.10834e-67
Plagl1	980.073	-2.28834	0.204711	2.50892e-29	2.9134e-28
Ppic	914.712	-5.62697	0.0202355	1.46076e-92	9.45254e-91
Ppp2r5b	8530.84	-1.11631	0.461272	1.18087e-15	6.91377e-15
Prkar2b	20276.6	-3.40702	0.0942726	5.38721e-12	2.41965e-11
Ptn	190.464	-5.54989	0.0213461	3.62264e-06	9.55154e-06
Ren1	24384	-5.0913	0.0293336	1.10906e-29	1.30965e-28
Rgs10	497.966	-3.35356	0.0978315	7.21432e-81	3.82097e-79
Serpinh1	6389.78	-6.35836	0.0121883	5.85025e-171	1.4225e-168
Sfrp1	8247.18	-7.92948	0.00410193	0	0
Smoc2	9745.16	-7.7403	0.00467669	1.60153e-278	1.16825e-275
Sox4	1010.33	-3.40484	0.0944153	9.89953e-96	6.91536e-94
Stmn1	46.9659	-2.08406	0.235849	5.6287e-06	1.45294e-05
Tra2a	1338.52	-1.87289	0.273026	2.58194e-44	5.16002e-43
Trib2	7982.91	-5.06013	0.0299742	1.44235e-68	5.45915e-67
Ttyh3	13769.8	-2.40637	0.18863	3.99358e-62	1.29211e-60
Vcl	2667.11	-4.46697	0.0452177	1.75304e-93	1.17711e-91
Vsnl1	168.482	-10.6687	0.000614309	1.5392e-17	1.02239e-16
Wfdc1	543.178	-5.43688	0.0230853	2.9475e-69	1.15369e-67

## Sheet: FLC_genes_full_Seurat_results
Gene	avg_logFC	FoldChange	pct.1	pct.2	p_val	p_val_adj
Basp1	0.986028	2.68057	0.882	0.041	1.8714e-43	4.52972e-39
Bmyc	0.872243	2.39227	0.934	0.248	1.87318e-32	4.53403e-28
C1qtnf7	0.531341	1.70121	0.612	0	1.49483e-28	3.61824e-24
Cbln1	0.979858	2.66408	0.842	0.014	1.05789e-42	2.56062e-38
Cdkn1c	2.03762	7.67232	0.954	0.145	1.50614e-48	3.64561e-44
Cdon	0.547511	1.72894	0.789	0.172	2.39826e-23	5.80498e-19
Chd3	0.709186	2.03234	0.822	0.097	1.3165e-32	3.18658e-28
Chst2	0.512897	1.67012	0.697	0.055	2.99889e-27	7.25882e-23
Col18a1	0.642708	1.90162	0.645	0.021	4.49895e-28	1.08897e-23
Col1a1	0.75505	2.12772	0.658	0	2.45236e-31	5.93594e-27
Col3a1	1.40503	4.07566	0.98	0.193	2.92928e-46	7.09032e-42
Col6a2	0.812097	2.25263	0.783	0	1.42065e-39	3.43867e-35
Crhr1	0.523128	1.6873	0.678	0	1.43305e-32	3.46871e-28
Cyp26b1	1.01253	2.75257	0.711	0.007	4.74966e-34	1.14966e-29
Ddit4l	0.669571	1.9534	0.855	0.131	3.97613e-31	9.62421e-27
Dlk1	1.39545	4.0368	0.961	0	3.47924e-53	8.42149e-49
Erdr1	1.32312	3.7551	0.993	0.069	9.1193e-53	2.20733e-48
Fndc4	1.05062	2.85943	0.855	0.152	2.5194e-35	6.0982e-31
Fstl1	0.553783	1.73982	0.625	0.007	2.32732e-28	5.63328e-24
Gpc3	0.990167	2.69169	0.882	0	7.6981e-47	1.86333e-42
Gpm6b	0.672005	1.95816	0.75	0.055	3.07054e-31	7.43224e-27
Gsg1l	0.919465	2.50795	0.914	0.014	7.52833e-48	1.82223e-43
H1fx	0.725371	2.0655	0.743	0.041	2.15515e-32	5.21654e-28
H2afy2	0.586887	1.79838	0.809	0.248	2.85263e-20	6.90479e-16
Hmgb2	0.925025	2.52193	0.941	0.172	1.26202e-39	3.05471e-35
Hmgb3	0.781962	2.18576	0.888	0.131	7.7164e-36	1.86776e-31
Id1	0.606449	1.83391	0.743	0.09	9.40767e-27	2.27713e-22
Igfbp3	0.698607	2.01095	0.539	0	1.99768e-24	4.83538e-20
Igfbp4	1.28859	3.62768	0.921	0.11	6.71758e-42	1.62599e-37
Itga9	0.656042	1.92715	0.868	0.131	6.23652e-32	1.50955e-27
Itm2a	0.864826	2.37459	0.954	0.221	5.88828e-36	1.42526e-31
Mdk	1.60433	4.97453	0.967	0.007	2.29507e-53	5.55521e-49
Mest	0.550542	1.73419	0.612	0	1.49483e-28	3.61824e-24
Mfap2	0.713915	2.04197	0.73	0	5.57418e-36	1.34923e-31
Mfap4	0.72469	2.06409	0.816	0	6.44177e-42	1.55923e-37
Myl9	0.605894	1.83289	0.763	0.138	1.12889e-23	2.73249e-19
Nav1	0.6016	1.82504	0.724	0.028	3.26863e-32	7.91172e-28
Ndn	0.722683	2.05995	0.934	0.234	2.03259e-30	4.91987e-26
Nppc	1.32719	3.77044	0.789	0	4.89662e-40	1.18523e-35
Nt5dc2	0.539817	1.71569	0.678	0.028	1.70623e-29	4.12993e-25
Pcsk6	0.69458	2.00287	0.796	0.041	2.86546e-35	6.93586e-31
Pdlim3	0.547839	1.72951	0.605	0	3.64841e-28	8.83098e-24
Peg3	0.964672	2.62393	0.855	0.021	2.89327e-42	7.00316e-38
Pla2g1b	0.872141	2.39203	0.612	0.014	4.24224e-27	1.02683e-22
Plagl1	0.566784	1.76259	0.612	0.014	7.34558e-27	1.778e-22
Ppic	0.61746	1.85421	0.776	0.097	8.59575e-30	2.0806e-25
Ppp2r5b	0.566464	1.76203	0.724	0.103	9.00314e-25	2.17921e-20
Prkar2b	2.22996	9.29954	0.993	0.172	8.09924e-52	1.96042e-47
Ptn	0.522926	1.68696	0.566	0	6.83148e-26	1.65356e-21
Ren1	3.52966	34.1124	0.987	0.228	7.92797e-48	1.91896e-43
Rgs10	0.680612	1.97509	0.803	0.159	1.62592e-27	3.93555e-23
Serpinh1	1.8923	6.63464	1	0.062	1.75515e-54	4.24834e-50
Sfrp1	1.80096	6.05549	0.993	0.021	3.27403e-55	7.92478e-51
Smoc2	1.23097	3.42456	0.776	0.007	2.51802e-38	6.09486e-34
Sox4	0.513557	1.67122	0.789	0.193	1.81223e-20	4.38651e-16
Stmn1	0.553341	1.73905	0.711	0.214	9.263e-14	2.24211e-09
Tra2a	0.511839	1.66836	0.776	0.172	5.03019e-23	1.21756e-18
Trib2	0.740228	2.09641	0.75	0	2.63368e-37	6.37483e-33
Ttyh3	0.59178	1.8072	0.842	0.2	6.33251e-26	1.53278e-21
Vcl	0.616508	1.85245	0.75	0.021	2.3274e-35	5.63348e-31
Vsnl1	0.515255	1.67407	0.546	0	8.66201e-25	2.09664e-20
Wfdc1	0.778388	2.17796	0.658	0	2.45236e-31	5.93594e-27

## Sheet: GOterms
ID	Description	GeneRatio	BgRatio	pvalue	p.adjust	qvalue	Count	geneID
GO:0001503	ossification	10/58	381/23210	3.27e-08	5.08e-05	3.54e-05	10	20377/14734/16009/13386/17242/14758/18159/12842/19242/15901
GO:0050673	epithelial cell proliferation	10/58	425/23210	9.08e-08	7.06e-05	4.91e-05	10	20377/14734/16009/16010/13386/67866/17242/97165/19242/15901
GO:0030278	regulation of ossification	7/58	233/23210	1.83e-06	0.000946806	0.000658871	7	20377/13386/17242/14758/18159/19242/15901
GO:0050678	regulation of epithelial cell proliferation	8/58	358/23210	2.9e-06	0.00112742	0.000784556	8	20377/14734/13386/67866/17242/97165/19242/15901
GO:0030198	extracellular matrix organization	7/58	271/23210	4.95e-06	0.00153984	0.00107155	7	64074/12406/12822/76293/14758/12825/12842
GO:0032963	collagen metabolic process	5/58	109/23210	7.83e-06	0.00193029	0.00134326	5	12406/76293/18159/12842/15901
GO:0060351	cartilage development involved in endochondral bone morphogenesis	4/58	52/23210	8.69e-06	0.00193029	0.00134326	4	12834/12406/18159/12842
GO:0001649	osteoblast differentiation	6/58	199/23210	1.03e-05	0.00199111	0.00138559	6	20377/16009/13386/18159/12842/15901
GO:0060349	bone morphogenesis	5/58	118/23210	1.15e-05	0.00199111	0.00138559	5	12834/12406/232174/18159/12842
GO:0043062	extracellular structure organization	7/58	315/23210	1.32e-05	0.00205002	0.00142659	7	64074/12406/12822/76293/14758/12825/12842
GO:0031589	cell-substrate adhesion	7/58	339/23210	2.11e-05	0.00298929	0.00208021	7	20377/64074/17242/14758/12825/12842/19242
GO:0050680	negative regulation of epithelial cell proliferation	5/58	142/23210	2.82e-05	0.00365383	0.00254266	5	20377/14734/13386/67866/19242
GO:0030325	adrenal gland development	3/58	25/23210	3.28e-05	0.0039179	0.00272642	3	12577/12921/17242
GO:0060350	endochondral bone morphogenesis	4/58	76/23210	3.94e-05	0.0043029	0.00299434	4	12834/12406/18159/12842
GO:0044342	type B pancreatic cell proliferation	3/58	27/23210	4.15e-05	0.0043029	0.00299434	3	20377/16009/16010
GO:0048705	skeletal system morphogenesis	6/58	262/23210	4.84e-05	0.00446355	0.00310613	6	20377/12834/12406/232174/18159/12842
GO:0031214	biomineral tissue development	5/58	160/23210	4.99e-05	0.00446355	0.00310613	5	14734/13386/14758/12842/19242
GO:0003413	chondrocyte differentiation involved in endochondral bone morphogenesis	3/58	29/23210	5.17e-05	0.00446355	0.00310613	3	12834/12406/18159
GO:0001822	kidney development	6/58	281/23210	7.13e-05	0.00583181	0.00405828	6	20377/12577/14734/20677/19701/70350
GO:0046888	negative regulation of hormone secretion	4/58	95/23210	9.43e-05	0.00715742	0.00498076	4	20377/12921/16009/26950
GO:0030279	negative regulation of ossification	4/58	96/23210	9.83e-05	0.00715742	0.00498076	4	20377/13386/17242/15901
GO:0046883	regulation of hormone secretion	6/58	302/23210	0.000105865	0.00715742	0.00498076	6	20377/12921/16009/20677/19701/26950
GO:0072001	renal system development	6/58	302/23210	0.000105865	0.00715742	0.00498076	6	20377/12577/14734/20677/19701/70350
GO:0090263	positive regulation of canonical Wnt signaling pathway	4/58	101/23210	0.000119648	0.00773148	0.00538024	4	20377/14734/20677/12842
GO:0046849	bone remodeling	4/58	102/23210	0.0001243	0.00773148	0.00538024	4	20377/13386/17242/19242
GO:0050679	positive regulation of epithelial cell proliferation	5/58	199/23210	0.000139618	0.0083502	0.0058108	5	20377/17242/97165/19242/15901
