# Supplementary material for: Specific Transcriptomic Signatures and Dual Regulation of Steroidogenesis Between Fetal and Adult Mouse Leydig Cells
Source: Front Cell Dev Biol. 2021 Jun 28;9:695546. doi: 10.3389/fcell.2021.695546 (PMC8273516; doi:10.3389/fcell.2021.695546)
Supplement: Supplementary file 8 [file Table_6.XLSX]

## Sheet: ALC_genes_full_DESeq2_results
Gene	baseMean	log2FoldChange	FoldChange	pvalue	padj
Acox3	8397.93	3.12104	8.70016	4.45983e-131	5.18633e-129
Adck3	7476.29	2.17367	4.51171	3.27577e-32	4.23266e-31
Adhfe1	1625.65	2.18123	4.53539	1.70623e-49	3.93088e-48
Amy1	3372.11	6.03155	65.415	0	0
Anxa4	3276.8	1.3202	2.49701	1.15881e-23	1.07681e-22
Apln	5989.91	8.32708	321.145	3.48911e-146	5.33269e-144
Aqp2	2981.62	7.23115	150.243	4.41583e-245	2.14743e-242
Ar	2074.21	4.49612	22.5666	9.70992e-55	2.56713e-53
Arhgdib	1061.39	5.66203	50.634	5.56945e-118	5.22682e-116
Asgr1	79.1904	6.0783	67.5696	3.06921e-20	2.38869e-19
Asrgl1	1645.61	2.31944	4.9914	1.52297e-54	4.01325e-53
AU021092	9373.73	8.37629	332.289	0	0
BC029214	1641.81	2.97633	7.86984	8.5994e-79	4.38105e-77
Bhmt	20021.6	9.79234	886.725	0	0
Bpifb5	1962.34	4.13182	17.5308	1.77461e-35	2.60081e-34
C1rl	902.205	2.24781	4.7496	7.72326e-22	6.55089e-21
C2	18052.4	4.94414	30.7848	0	0
Carkd	2284.9	1.13938	2.20286	1.02921e-20	8.23366e-20
Ccdc80	2462.56	3.61898	12.2863	4.68953e-106	3.82018e-104
Cdkn2c	267.95	2.19457	4.57755	7.50945e-20	5.75234e-19
Ces1d	11984.2	5.74053	53.4651	2.82778e-205	9.86525e-203
Cetn1	148.338	8.98858	507.961	1.07154e-16	6.75682e-16
Cml1	533.487	2.33821	5.05675	2.77615e-34	3.89438e-33
Cml5	687.203	3.95623	15.5219	5.53155e-29	6.33169e-28
Cmtm2a	214.852	6.00985	64.4384	3.24759e-31	4.08124e-30
Cox8c	69.3745	6.88208	117.954	3.66038e-15	2.07862e-14
Crip2	3190.39	3.70737	13.0626	2.48178e-70	1.00829e-68
Dbil5	515.705	5.99658	63.8486	4.73262e-18	3.25962e-17
Dcxr	1123.72	3.27783	9.69893	8.51286e-46	1.76733e-44
Dnajb3	347.871	2.78204	6.87823	2.14955e-25	2.15062e-24
Ecm1	5716.08	4.82976	28.4383	8.18908e-60	2.49371e-58
Enpp5	6475.93	2.63053	6.19252	3.24706e-80	1.69184e-78
Eppin	471.833	12.5003	5793.89	1.31296e-25	1.32602e-24
Espn	1912.05	1.99396	3.9833	5.15066e-23	4.6281e-22
Fabp9	332.576	8.53664	371.351	3.65842e-35	5.31315e-34
Fam229a	128	10.6187	1572.39	4.51743e-18	3.11944e-17
Fam229b	358.177	2.79222	6.92696	1.15768e-19	8.76752e-19
Fhl4	1199.12	6.8121	112.369	1.52866e-89	9.3992e-88
Figf	3068.67	4.5736	23.8118	7.10253e-154	1.17507e-151
Glb1l2	4513.01	7.0026	128.231	2.53284e-199	8.46813e-197
Gm11744	1030.21	3.35787	10.2522	2.67601e-74	1.21312e-72
Gmpr	1009.8	1.545	2.91803	2.08773e-20	1.63904e-19
Gpd1	3897.13	6.79668	111.175	1.39282e-179	3.78846e-177
Gpt2	35274.3	5.79826	55.648	0	0
Gstt2	695.671	2.5194	5.73342	7.07817e-30	8.42035e-29
Hexb	1786.32	2.78696	6.90173	6.30255e-41	1.11025e-39
Hpgd	1067.82	4.03042	16.341	2.07346e-61	6.5373e-60
Hrasls5	350.613	8.22285	298.762	1.18819e-41	2.14248e-40
Hsd17b3	18581.4	9.79791	890.151	1.73811e-281	1.39466e-278
Hsd3b6	32836.6	11.1296	2240.55	8.95579e-78	4.47734e-76
Hspa2	993.547	2.18631	4.55139	1.19742e-38	1.93516e-37
Hspb9	228.798	6.26236	76.764	3.49623e-42	6.41228e-41
Igfbp6	3524.29	7.21849	148.93	1.95401e-49	4.48613e-48
Il17rb	1513.9	3.44751	10.9094	3.59371e-122	3.74493e-120
Itih2	8878.66	2.28523	4.8744	1.11371e-58	3.28544e-57
Kcnk1	2467.41	3.38865	10.4733	3.31511e-114	3.04005e-112
Klf15	2928.64	3.17586	9.03713	9.87008e-156	1.68505e-153
Klk1b21	5523.99	11.8688	3739.93	2.96396e-40	5.06556e-39
Klk1b24	3178.15	11.8225	3621.8	1.09436e-75	5.12021e-74
Klk1b27	3989.85	13.6928	13241.2	3.32496e-25	3.30601e-24
Lbp	3087.02	8.037	262.65	9.19015e-54	2.38647e-52
Lcn2	42885.5	11.6722	3263.53	1.32441e-92	8.60494e-91
Ldhc	1148.6	8.37851	332.799	7.34131e-34	1.00523e-32
Lgals3bp	20133.1	6.37302	82.884	1.13785e-198	3.72656e-196
Lifr	3920.43	2.0973	4.27909	8.04718e-13	3.84463e-12
Lrg1	1040.07	11.7877	3535.46	5.25878e-30	6.2886e-29
Meig1	345.566	8.18834	291.7	1.32624e-19	1.00017e-18
Mgll	5292.8	4.06763	16.7678	2.1596e-92	1.39186e-90
Mlf1	327.589	5.42022	42.8204	1.29119e-41	2.32039e-40
Nat8	724.703	4.18858	18.2343	7.0526e-42	1.27743e-40
Ndrg2	8463.14	3.67074	12.7351	3.00526e-149	4.63735e-147
Nmb	301.066	5.16232	35.8107	2.28647e-48	5.05416e-47
Npdc1	1931.71	3.39178	10.4961	2.14286e-61	6.74287e-60
Ogn	734.529	1.72029	3.29504	4.237e-11	1.77719e-10
Paqr6	391.005	5.68647	51.4989	6.54227e-47	1.38876e-45
Pcca	3331.92	1.53933	2.9066	2.75788e-30	3.34278e-29
Pemt	362.084	2.18057	4.53332	2.97884e-36	4.47607e-35
Phf7	1129.98	2.83558	7.13831	2.07567e-28	2.33102e-27
Pla2g16	3057.23	3.19841	9.17949	1.9306e-176	4.99715e-174
Prm1	1497.79	8.40635	339.284	5.62631e-115	5.18914e-113
Prm2	3191.43	8.58947	385.203	1.20694e-59	3.64764e-58
Prm3	76.3399	9.87332	937.917	2.7439e-15	1.57265e-14
Prps2	4552.37	3.74879	13.443	2.17858e-209	8.13067e-207
Rarres1	2641.25	8.94618	493.252	2.67757e-39	4.42075e-38
Retsat	14825.6	3.46823	11.0673	9.21448e-37	1.40165e-35
Rhbg	2880.71	12.2552	4888.47	2.47517e-60	7.62408e-59
Rsph1	332.205	4.07773	16.8857	5.6809e-22	4.84416e-21
S100a16	435.685	4.77852	27.4459	2.53783e-60	7.80212e-59
Samhd1	3881.02	3.09676	8.55493	1.48365e-183	4.1051e-181
Sdsl	1122.06	4.31301	19.8767	2.77949e-150	4.37307e-148
Selm	579.727	1.61415	3.06131	6.49761e-09	2.25945e-08
Sepp1	19533.1	3.88239	14.7475	1.25084e-174	3.13647e-172
Serpina3c	3338.27	4.25496	19.0928	1.47955e-188	4.39701e-186
Serpina3g	462.145	5.2046	36.8757	1.8896e-58	5.5135e-57
Serpina3n	2168.87	10.2613	1227.34	6.4745e-87	3.75101e-85
Serpina5	22933.5	1.32971	2.51352	0.00492386	0.00863492
Serping1	3386.61	3.61259	12.232	3.11508e-71	1.29846e-69
Slc7a11	4286.32	5.99782	63.9035	1.1212e-104	8.95176e-103
Smcp	1111.63	8.35367	327.119	1.00763e-38	1.63172e-37
Snhg11	3942.74	7.48306	178.907	8.50321e-38	1.33915e-36
Snx10	2540.15	6.13382	70.2205	1.75082e-126	1.89846e-124
Sord	1696.75	3.29749	9.83206	1.81768e-88	1.08439e-86
Spa17	275.192	3.55172	11.7267	1.04239e-23	9.70315e-23
Sparcl1	1396.84	2.47921	5.57591	0.000242502	0.000512534
Spata33	141.225	4.14285	17.6653	7.01506e-25	6.8645e-24
Spon1	8151.29	9.47662	712.435	4.49202e-47	9.59892e-46
Stxbp3a	4243.74	3.00992	8.05521	3.19503e-162	6.74657e-160
Sult1a1	1045.05	5.27927	38.8346	8.86262e-168	2.0032e-165
Sult1e1	2878.77	10.6723	1631.86	1.02016e-108	8.80192e-107
Tcp11	1218.54	6.9999	127.991	2.2991e-96	1.65452e-94
Thrsp	2236.64	5.32544	40.0976	1.42107e-24	1.37714e-23
Tmem35	14609.9	2.71843	6.58157	2.29803e-62	7.49569e-61
Tmem52	1358.7	3.45115	10.937	1.21431e-87	7.11214e-86
Tnfaip8	1181.83	2.78865	6.90982	9.66236e-117	9.01521e-115
Tnp1	1005.69	8.73026	424.688	1.08894e-76	5.20098e-75
Tnp2	1296.64	8.79805	445.119	5.82767e-41	1.02885e-39
Tspan8	1084.65	10.8412	1834.56	3.83985e-44	7.60764e-43
Tuba3b	363.64	6.80123	111.526	3.9451e-51	9.4777e-50
Vcam1	46596.1	5.77668	54.8219	3.45196e-107	2.87032e-105
Vimp	4143.02	1.43385	2.70167	3.584e-30	4.31802e-29

## Sheet: ALC_genes_full_Seurat_results
Gene	avg_logFC	FoldChange	pct.1	pct.2	p_val	p_val_adj
Acox3	0.520859	1.68347	0.552	0.171	9.99687e-15	2.41974e-10
Adck3	0.905633	2.4735	0.717	0	4.42498e-36	1.07107e-31
Adhfe1	0.782235	2.18635	0.621	0.033	7.22382e-28	1.74853e-23
Amy1	1.3513	3.86244	0.821	0	2.57813e-43	6.24036e-39
Anxa4	0.709759	2.0335	0.641	0.184	3.149e-21	7.62215e-17
Apln	0.827416	2.2874	0.593	0.013	2.09485e-27	5.07059e-23
Aqp2	2.32712	10.2484	0.924	0.105	7.54682e-48	1.82671e-43
Ar	0.544266	1.72334	0.6	0.171	2.41699e-18	5.85032e-14
Arhgdib	0.761987	2.14253	0.524	0.053	1.41532e-20	3.42578e-16
Asgr1	1.00862	2.74182	0.641	0.007	9.88809e-31	2.39341e-26
Asrgl1	0.837248	2.31	0.703	0.171	2.0086e-26	4.86181e-22
AU021092	2.49886	12.1686	0.986	0.033	1.36773e-55	3.31059e-51
BC029214	0.773677	2.16772	0.676	0	2.21821e-33	5.36919e-29
Bhmt	2.94415	18.9946	0.828	0.053	1.60128e-41	3.8759e-37
Bpifb5	2.09529	8.12783	0.966	0.007	1.66555e-54	4.03147e-50
C1rl	0.581046	1.78791	0.572	0.099	8.84288e-21	2.14042e-16
C2	1.47219	4.35879	0.938	0.132	2.07594e-48	5.02481e-44
Carkd	1.36729	3.92468	0.938	0	2.0236e-52	4.89814e-48
Ccdc80	0.733139	2.0816	0.634	0.099	1.87268e-24	4.53282e-20
Cdkn2c	0.71982	2.05406	0.662	0.086	2.9419e-27	7.12088e-23
Ces1d	2.05403	7.79928	0.993	0.243	4.87217e-52	1.17931e-47
Cetn1	0.643817	1.90373	0.51	0	1.38659e-23	3.35625e-19
Cml1	1.14744	3.15011	0.807	0	2.61536e-42	6.33047e-38
Cml5	0.708187	2.03031	0.559	0	2.76978e-26	6.70426e-22
Cmtm2a	0.6884	1.99053	0.545	0	1.68428e-25	4.07679e-21
Cox8c	0.631058	1.8796	0.503	0	3.29297e-23	7.97064e-19
Crip2	1.24514	3.47343	0.89	0.191	6.56267e-42	1.58849e-37
Dbil5	0.954544	2.59749	0.607	0.046	3.69088e-26	8.93377e-22
Dcxr	0.838109	2.31199	0.724	0.211	1.5482e-25	3.74741e-21
Dnajb3	0.663384	1.94135	0.517	0.151	5.86048e-15	1.41853e-10
Ecm1	1.09525	2.98994	0.683	0.171	3.98447e-25	9.64442e-21
Enpp5	0.839421	2.31503	0.752	0.178	2.45196e-30	5.93496e-26
Eppin	1.29028	3.6338	0.862	0.007	3.90659e-46	9.4559e-42
Espn	0.678953	1.97181	0.655	0.191	4.39836e-22	1.06462e-17
Fabp9	1.3274	3.77122	0.821	0.007	5.25278e-43	1.27144e-38
Fam229a	0.748773	2.1144	0.614	0.013	1.37101e-28	3.31852e-24
Fam229b	1.0368	2.82018	0.766	0.132	2.62879e-32	6.36297e-28
Fhl4	0.735945	2.08745	0.531	0.013	9.27032e-24	2.24388e-19
Figf	0.883574	2.41953	0.634	0	8.74283e-31	2.1162e-26
Glb1l2	0.617283	1.85388	0.559	0.007	8.07253e-26	1.95396e-21
Gm11744	1.67437	5.33541	0.966	0	1.03115e-54	2.49591e-50
Gmpr	0.530475	1.69974	0.545	0.158	7.12802e-16	1.72534e-11
Gpd1	0.691998	1.9977	0.566	0.02	2.50078e-25	6.05315e-21
Gpt2	1.30717	3.6957	0.945	0.23	1.78375e-46	4.31756e-42
Gstt2	0.7915	2.2067	0.738	0.138	1.58985e-30	3.84822e-26
Hexb	0.50507	1.6571	0.559	0.178	4.92249e-16	1.19149e-11
Hpgd	0.637046	1.89089	0.531	0.02	2.54731e-23	6.16578e-19
Hrasls5	0.656885	1.92878	0.51	0	1.38659e-23	3.35625e-19
Hsd17b3	2.93291	18.7822	0.993	0.191	4.0456e-53	9.79238e-49
Hsd3b6	3.46042	31.8303	0.752	0.013	1.04094e-37	2.5196e-33
Hspa2	0.600594	1.8232	0.593	0.191	5.22341e-18	1.26433e-13
Hspb9	0.698239	2.01021	0.545	0.007	4.98585e-25	1.20683e-20
Igfbp6	1.61708	5.03838	0.876	0.184	5.14436e-41	1.24519e-36
Il17rb	0.635571	1.8881	0.51	0.066	3.70999e-19	8.98002e-15
Itih2	0.617586	1.85445	0.552	0.132	3.92837e-18	9.50861e-14
Kcnk1	0.756965	2.1318	0.683	0.105	1.23563e-27	2.99085e-23
Klf15	0.615138	1.84991	0.566	0.033	2.68274e-24	6.49357e-20
Klk1b21	2.96251	19.3465	0.897	0	4.32071e-49	1.04583e-44
Klk1b24	2.56602	13.0139	0.917	0	9.70691e-51	2.34956e-46
Klk1b27	2.74454	15.5574	0.828	0	8.00254e-44	1.93701e-39
Lbp	1.40632	4.08093	0.869	0.007	1.19415e-46	2.89044e-42
Lcn2	5.32138	204.666	1	0.013	2.49652e-57	6.04283e-53
Ldhc	1.6051	4.97835	0.938	0.026	1.47176e-51	3.56241e-47
Lgals3bp	0.666938	1.94826	0.552	0.046	8.70335e-23	2.10665e-18
Lifr	1.03352	2.81095	0.848	0.211	6.23281e-37	1.50865e-32
Lrg1	1.78557	5.96299	0.855	0	6.8763e-46	1.66441e-41
Meig1	1.49016	4.4378	0.897	0.02	2.41947e-48	5.85633e-44
Mgll	0.754468	2.12648	0.69	0.211	1.56082e-23	3.77797e-19
Mlf1	0.710915	2.03585	0.572	0.112	3.69991e-20	8.95563e-16
Nat8	1.45841	4.29913	0.89	0.099	5.93477e-45	1.43651e-40
Ndrg2	1.2643	3.54062	0.924	0.237	2.96304e-43	7.17203e-39
Nmb	0.709878	2.03374	0.579	0.066	3.26707e-23	7.90793e-19
Npdc1	1.13098	3.09869	0.89	0.151	2.67434e-42	6.47323e-38
Ogn	0.646875	1.90956	0.6	0.204	1.87736e-15	4.54416e-11
Paqr6	0.929211	2.53251	0.648	0.02	2.06483e-30	4.99792e-26
Pcca	0.583126	1.79163	0.586	0.191	3.11694e-17	7.54455e-13
Pemt	0.612448	1.84494	0.552	0.224	5.47216e-14	1.32454e-09
Phf7	0.601467	1.82479	0.552	0.066	2.11559e-21	5.12078e-17
Pla2g16	1.09282	2.98268	0.91	0.184	7.03249e-44	1.70221e-39
Prm1	2.29705	9.94479	1	0	1.15494e-57	2.79554e-53
Prm2	2.2827	9.80311	0.938	0.007	3.36562e-52	8.14649e-48
Prm3	0.660155	1.93509	0.559	0	2.76972e-26	6.70412e-22
Prps2	0.792058	2.20794	0.703	0.079	1.25201e-30	3.03049e-26
Rarres1	1.79847	6.04042	0.89	0.039	5.53923e-47	1.34077e-42
Retsat	1.27666	3.58463	0.841	0.217	8.27427e-37	2.00279e-32
Rhbg	1.03663	2.8197	0.766	0	2.28173e-39	5.52293e-35
Rsph1	0.816349	2.26223	0.648	0.079	4.53025e-27	1.09655e-22
S100a16	0.688587	1.9909	0.662	0.079	5.69115e-28	1.37754e-23
Samhd1	0.732668	2.08062	0.552	0.164	6.0525e-16	1.46501e-11
Sdsl	0.711464	2.03697	0.621	0.079	1.11581e-24	2.70081e-20
Selm	1.56486	4.78203	0.931	0	7.41462e-52	1.79471e-47
Sepp1	2.94678	19.0445	1	0	1.15494e-57	2.79554e-53
Serpina3c	1.75424	5.77907	0.993	0	4.57471e-57	1.10731e-52
Serpina3g	1.91917	6.81533	0.952	0.007	2.38167e-53	5.76484e-49
Serpina3n	1.04849	2.85334	0.648	0	1.22402e-31	2.96274e-27
Serpina5	1.96439	7.13053	0.966	0.053	4.68448e-53	1.13388e-48
Serping1	1.01869	2.76956	0.662	0.132	1.01665e-24	2.46081e-20
Slc7a11	1.21725	3.37787	0.717	0.072	3.29998e-32	7.9876e-28
Smcp	1.06022	2.88701	0.586	0	6.97105e-28	1.68734e-23
Snhg11	0.820776	2.27226	0.634	0.026	4.2677e-29	1.033e-24
Snx10	0.804363	2.23527	0.772	0.033	4.46483e-38	1.08071e-33
Sord	0.643398	1.90294	0.586	0.138	1.82132e-19	4.4085e-15
Spa17	0.67587	1.96574	0.572	0.138	6.09921e-19	1.47631e-14
Sparcl1	1.12024	3.06559	0.834	0.204	2.10188e-34	5.0876e-30
Spata33	0.788591	2.20029	0.662	0.072	2.51153e-28	6.07915e-24
Spon1	1.07155	2.91991	0.793	0	2.57429e-41	6.23108e-37
Stxbp3a	0.797945	2.22097	0.669	0	6.10596e-33	1.47795e-28
Sult1a1	0.811391	2.25104	0.697	0	1.02157e-34	2.47272e-30
Sult1e1	2.72732	15.2918	0.917	0	9.70691e-51	2.34956e-46
Tcp11	0.822242	2.2756	0.655	0.013	2.98729e-31	7.23074e-27
Thrsp	1.16605	3.20928	0.717	0.132	6.19717e-29	1.50003e-24
Tmem35	1.50065	4.4846	0.966	0	1.03115e-54	2.49591e-50
Tmem52	1.15022	3.15889	0.876	0.23	9.67555e-39	2.34197e-34
Tnfaip8	0.763309	2.14536	0.621	0.151	1.48526e-20	3.59508e-16
Tnp1	1.37312	3.94763	0.8	0	8.23587e-42	1.99349e-37
Tnp2	1.69142	5.42716	0.862	0	2.05301e-46	4.96931e-42
Tspan8	1.38883	4.01016	0.855	0.039	3.77424e-44	9.13556e-40
Tuba3b	0.557683	1.74662	0.503	0.053	1.37475e-19	3.32758e-15
Vcam1	3.36988	29.0751	1	0.046	1.5137e-56	3.66391e-52
Vimp	2.29427	9.91719	1	0	1.15494e-57	2.79554e-53

## Sheet: GOterms
ID	Description	GeneRatio	BgRatio	pvalue	p.adjust	qvalue	Count	geneID
GO:0016485	protein processing	8/106	239/23210	8.6e-06	0.00591205	0.00538945	8	21958/16617/12258/233744/21959/16616/16619/232371
GO:0010466	negative regulation of peptidase activity	8/106	242/23210	9.41e-06	0.00591205	0.00538945	8	16625/20716/12258/13601/16425/20715/75526/268591
GO:0044706	multi-multicellular organism process	7/106	190/23210	1.74e-05	0.00591205	0.00538945	7	11857/20860/15446/11835/21959/15212/17235
GO:1901605	alpha-amino acid metabolic process	7/106	193/23210	1.92e-05	0.00591205	0.00538945	7	108682/12116/257635/26570/66514/76187/18618
GO:0006790	sulfur compound metabolic process	8/106	272/23210	2.19e-05	0.00591205	0.00538945	8	12116/104158/20887/20860/26570/68396/18618/14872
GO:1901615	organic hydroxy compound metabolic process	10/106	481/23210	3.99e-05	0.00741188	0.00675671	10	15487/104158/14555/20887/20860/26570/20322/67442/16833/73381
GO:0007286	spermatid development	7/106	218/23210	4.19e-05	0.00741188	0.00675671	7	19118/21463/21958/19119/21959/15512/22092
GO:0051604	protein maturation	8/106	300/23210	4.39e-05	0.00741188	0.00675671	8	21958/16617/12258/233744/21959/16616/16619/232371
GO:0048515	spermatid differentiation	7/106	227/23210	5.42e-05	0.00813165	0.00741285	7	19118/21463/21958/19119/21959/15512/22092
